# Supplementary material for: Comparative cochlear transcriptomics of echolocating bats provides new insights into different nervous activities of CF bat species
Source: Sci Rep. 2018 Oct 29;8:15934. doi: 10.1038/s41598-018-34333-7 (PMC6206067; doi:10.1038/s41598-018-34333-7)
Supplement: Supplementary file 1 — Dataset 1 [file 41598_2018_34333_MOESM1_ESM.xlsx]

## Sheet: Rhsi vs Role
Comparative cochlear transcriptomics of echolocating bats provides new insights into different nervous activities of CF bat species
Hui Wang, Hanbo Zhao, Xiaobin Huang, Keping Sun & Jiang Feng
Table S1. GO cell component enrichment data of six pairwise comparisons.
GO ID	Description	GeneRatio (1459)	BgRatio (33251)	pvalue	fdr	Gene ID
Go cell component categories significantly enriched by up-regulated genes
GO:0097458	neuron part	179	1779	1.01716e-25	3.65162e-23	Unigene0095359;Unigene0115772;Unigene0087600;Unigene0014540;Unigene0014909;Unigene0072071;Unigene0014842;Unigene0011109;Unigene0019995;Unigene0001487;Unigene0020606;Unigene0005807;Unigene0110364;Unigene0006820;Unigene0090160;Unigene0086190;Unigene0110134;Unigene0001488;Unigene0004116;Unigene0078671;Unigene0098994;Unigene0001485;Unigene0018332;Unigene0105435;Unigene0021232;Unigene0001983;Unigene00…
GO:0043005	neuron projection	172	1709	1.00189e-24	1.79839e-22	Unigene0095359;Unigene0115772;Unigene0087600;Unigene0014540;Unigene0014909;Unigene0072071;Unigene0014842;Unigene0011109;Unigene0019995;Unigene0001487;Unigene0020606;Unigene0005807;Unigene0110364;Unigene0006820;Unigene0090160;Unigene0086190;Unigene0110134;Unigene0001488;Unigene0004116;Unigene0078671;Unigene0098994;Unigene0001485;Unigene0018332;Unigene0105435;Unigene0021232;Unigene0001983;Unigene00…
GO:0044456	synapse part	98	761	1.18884e-21	1.42264e-19	Unigene0113049;Unigene0078245;Unigene0007520;Unigene0015059;Unigene0110619;Unigene0020922;Unigene0070437;Unigene0099224;Unigene0091203;Unigene0087467;Unigene0063628;Unigene0097916;Unigene0007035;Unigene0086190;Unigene0104726;Unigene0087036;Unigene0091201;Unigene0098994;Unigene0095242;Unigene0107226;Unigene0093558;Unigene0101783;Unigene0003198;Unigene0013693;Unigene0014540;Unigene0099135;Unigene00…
GO:0045202	synapse	107	946	3.11344e-19	2.79432e-17	Unigene0113049;Unigene0078245;Unigene0007520;Unigene0015059;Unigene0110619;Unigene0020922;Unigene0070437;Unigene0099224;Unigene0091203;Unigene0087467;Unigene0063628;Unigene0097916;Unigene0007035;Unigene0086190;Unigene0104726;Unigene0087036;Unigene0091201;Unigene0098994;Unigene0095242;Unigene0107226;Unigene0093558;Unigene0101783;Unigene0003198;Unigene0013693;Unigene0014540;Unigene0099135;Unigene00…
GO:0042995	cell projection	243	3305	3.15364e-16	2.26431e-14	Unigene0095359;Unigene0115772;Unigene0087600;Unigene0014540;Unigene0014909;Unigene0072071;Unigene0014842;Unigene0011109;Unigene0019995;Unigene0001487;Unigene0020606;Unigene0005807;Unigene0110364;Unigene0006820;Unigene0090160;Unigene0086190;Unigene0110134;Unigene0001488;Unigene0004116;Unigene0078671;Unigene0098994;Unigene0001485;Unigene0108238;Unigene0044699;Unigene0103931;Unigene0094075;Unigene00…
GO:0097060	synaptic membrane	60	445	1.24207e-14	7.43174e-13	Unigene0020606;Unigene0007520;Unigene0099086;Unigene0114575;Unigene0083753;Unigene0015537;Unigene0107226;Unigene0001488;Unigene0015333;Unigene0002924;Unigene0013237;Unigene0015273;Unigene0091519;Unigene0102875;Unigene0013482;Unigene0112947;Unigene0090440;Unigene0001486;Unigene0109422;Unigene0104182;Unigene0101556;Unigene0078245;Unigene0013481;Unigene0098994;Unigene0016675;Unigene0012091;Unigene00…
GO:0098590	plasma membrane region	91	870	1.88005e-14	9.64197e-13	Unigene0013190;Unigene0002018;Unigene0013481;Unigene0101556;Unigene0058799;Unigene0085318;Unigene0001487;Unigene0014743;Unigene0023447;Unigene0016545;Unigene0111119;Unigene0011247;Unigene0062300;Unigene0083753;Unigene0016675;Unigene0001486;Unigene0104296;Unigene0064604;Unigene0090438;Unigene0013237;Unigene0113049;Unigene0011109;Unigene0091281;Unigene0002924;Unigene0091519;Unigene0013482;Unigene00…
GO:0044425	membrane part	546	9900	8.99532e-11	4.03665e-09	Unigene0020295;Unigene0001487;Unigene0001486;Unigene0001485;Unigene0070346;Unigene0001488;Unigene0114575;Unigene0078245;Unigene0094505;Unigene0012091;Unigene0098449;Unigene0011757;Unigene0084146;Unigene0078242;Unigene0090432;Unigene0013190;Unigene0002018;Unigene0013481;Unigene0101556;Unigene0058799;Unigene0085318;Unigene0014743;Unigene0023447;Unigene0016545;Unigene0111119;Unigene0011247;Unigene00…
GO:0098589	membrane region	104	1229	1.27164e-10	5.07243e-09	Unigene0013190;Unigene0002018;Unigene0013481;Unigene0101556;Unigene0058799;Unigene0085318;Unigene0001487;Unigene0014743;Unigene0023447;Unigene0016545;Unigene0111119;Unigene0011247;Unigene0062300;Unigene0083753;Unigene0016675;Unigene0001486;Unigene0104296;Unigene0064604;Unigene0090438;Unigene0013237;Unigene0113049;Unigene0011109;Unigene0091281;Unigene0002924;Unigene0091519;Unigene0013482;Unigene00…
GO:0016020	membrane	720	13985	5.6586e-09	2.03144e-07	Unigene0020295;Unigene0001487;Unigene0001486;Unigene0001485;Unigene0070346;Unigene0001488;Unigene0114575;Unigene0078245;Unigene0094505;Unigene0012091;Unigene0098449;Unigene0011757;Unigene0084146;Unigene0078242;Unigene0002119;Unigene0087952;Unigene0012508;Unigene0075263;Unigene0096933;Unigene0022260;Unigene0061361;Unigene0003520;Unigene0085263;Unigene0114389;Unigene0090190;Unigene0020061;Unigene00…
GO:0008328	ionotropic glutamate receptor complex	16	63	9.04991e-09	2.95356e-07	Unigene0095374;Unigene0011768;Unigene0087053;Unigene0015537;Unigene0109890;Unigene0014294;Unigene0072071;Unigene0098344;Unigene0101781;Unigene0101784;Unigene0079879;Unigene0015333;Unigene0014357;Unigene0110134;Unigene0064604;Unigene0101783
GO:0033267	axon part	41	351	1.39177e-08	4.16373e-07	Unigene0103908;Unigene0090786;Unigene0073219;Unigene0018713;Unigene0019464;Unigene0113049;Unigene0097972;Unigene0011236;Unigene0109915;Unigene0015049;Unigene0015690;Unigene0114389;Unigene0006614;Unigene0106454;Unigene0013608;Unigene0020606;Unigene0014294;Unigene0080016;Unigene0058245;Unigene0014743;Unigene0110646;Unigene0090160;Unigene0113748;Unigene0107226;Unigene0001652;Unigene0015491;Unigene00…
GO:0030424	axon	43	380	1.59838e-08	4.41398e-07	Unigene0103908;Unigene0090786;Unigene0073219;Unigene0018713;Unigene0019464;Unigene0113049;Unigene0097972;Unigene0011236;Unigene0109915;Unigene0015049;Unigene0015690;Unigene0114389;Unigene0006614;Unigene0106454;Unigene0013608;Unigene0020606;Unigene0014294;Unigene0080016;Unigene0058245;Unigene0014743;Unigene0110646;Unigene0090160;Unigene0113748;Unigene0107226;Unigene0001652;Unigene0015491;Unigene00…
GO:0031224	intrinsic component of membrane	445	8074	1.88178e-08	4.82543e-07	Unigene0020295;Unigene0001487;Unigene0001486;Unigene0001485;Unigene0070346;Unigene0001488;Unigene0114575;Unigene0078245;Unigene0094505;Unigene0012091;Unigene0098449;Unigene0011757;Unigene0084146;Unigene0078242;Unigene0090432;Unigene0004900;Unigene0016675;Unigene0101783;Unigene0098344;Unigene0064604;Unigene0090160;Unigene0112894;Unigene0101781;Unigene0087053;Unigene0097260;Unigene0091235;Unigene00…
GO:0098805	whole membrane	148	2140	2.38271e-08	5.70262e-07	Unigene0002119;Unigene0087952;Unigene0012508;Unigene0075263;Unigene0096933;Unigene0022260;Unigene0061361;Unigene0003520;Unigene0085263;Unigene0114389;Unigene0090190;Unigene0020061;Unigene0086254;Unigene0072405;Unigene0014812;Unigene0009169;Unigene0096725;Unigene0023250;Unigene0073346;Unigene0090432;Unigene0099267;Unigene0019226;Unigene0102288;Unigene0003598;Unigene0013190;Unigene0002018;Unigene00…
GO:0030425	dendrite	22	128	3.99434e-08	8.96231e-07	Unigene0095359;Unigene0115772;Unigene0087600;Unigene0014540;Unigene0014909;Unigene0072071;Unigene0014842;Unigene0011109;Unigene0019995;Unigene0001487;Unigene0020606;Unigene0005807;Unigene0110364;Unigene0006820;Unigene0090160;Unigene0086190;Unigene0110134;Unigene0001488;Unigene0004116;Unigene0078671;Unigene0098994;Unigene0001485
GO:0036477	somatodendritic compartment	24	153	6.07625e-08	1.28316e-06	Unigene0095359;Unigene0115772;Unigene0087600;Unigene0014540;Unigene0014909;Unigene0072071;Unigene0014842;Unigene0011109;Unigene0019995;Unigene0001487;Unigene0020606;Unigene0005807;Unigene0110364;Unigene0006820;Unigene0090160;Unigene0086190;Unigene0110134;Unigene0001488;Unigene0004116;Unigene0078671;Unigene0098994;Unigene0001485;Unigene0018713;Unigene0080388
GO:0044463	cell projection part	93	1199	8.26311e-08	1.64803e-06	Unigene0018976;Unigene0091281;Unigene0018823;Unigene0011247;Unigene0013190;Unigene0009666;Unigene0102818;Unigene0066477;Unigene0022843;Unigene0103109;Unigene0004010;Unigene0093260;Unigene0095625;Unigene0022330;Unigene0094054;Unigene0012739;Unigene0086391;Unigene0109132;Unigene0047611;Unigene0103931;Unigene0090160;Unigene0095359;Unigene0100147;Unigene0103908;Unigene0112894;Unigene0109915;Unigene00…
GO:0044459	plasma membrane part	149	2266	4.53359e-07	8.5661e-06	Unigene0020295;Unigene0001487;Unigene0001486;Unigene0001485;Unigene0070346;Unigene0001488;Unigene0114575;Unigene0013190;Unigene0002018;Unigene0013481;Unigene0101556;Unigene0058799;Unigene0085318;Unigene0014743;Unigene0023447;Unigene0016545;Unigene0111119;Unigene0011247;Unigene0062300;Unigene0083753;Unigene0016675;Unigene0104296;Unigene0064604;Unigene0090438;Unigene0013237;Unigene0113049;Unigene00…
GO:0098794	postsynapse	20	128	7.98516e-07	1.43334e-05	Unigene0015333;Unigene0095686;Unigene0010887;Unigene0007520;Unigene0090440;Unigene0104726;Unigene0097916;Unigene0109890;Unigene0113049;Unigene0095242;Unigene0002924;Unigene0002018;Unigene0015049;Unigene0087467;Unigene0014294;Unigene0107226;Unigene0090438;Unigene0095359;Unigene0086190;Unigene0014540
GO:0044297	cell body	66	815	1.50358e-06	2.57041e-05	Unigene0013014;Unigene0000372;Unigene0015969;Unigene0105435;Unigene0115772;Unigene0019464;Unigene0110572;Unigene0001488;Unigene0114739;Unigene0019462;Unigene0073219;Unigene0110134;Unigene0095242;Unigene0018976;Unigene0108651;Unigene0013859;Unigene0001487;Unigene0113884;Unigene0016326;Unigene0014842;Unigene0083784;Unigene0088881;Unigene0011109;Unigene0015049;Unigene0085263;Unigene0109863;Unigene00…
GO:0098802	plasma membrane receptor complex	24	183	1.75793e-06	2.86862e-05	Unigene0020295;Unigene0001487;Unigene0001486;Unigene0001485;Unigene0070346;Unigene0001488;Unigene0114575;Unigene0007237;Unigene0095374;Unigene0011768;Unigene0087053;Unigene0015537;Unigene0109890;Unigene0014294;Unigene0072071;Unigene0098344;Unigene0101781;Unigene0101784;Unigene0079879;Unigene0015333;Unigene0014357;Unigene0110134;Unigene0064604;Unigene0101783
GO:0031410	cytoplasmic vesicle	102	1460	2.59183e-06	4.0455e-05	Unigene0019226;Unigene0003598;Unigene0099267;Unigene0102288;Unigene0017215;Unigene0062525;Unigene0044699;Unigene0097195;Unigene0100133;Unigene0000923;Unigene0107453;Unigene0108583;Unigene0021627;Unigene0075263;Unigene0073817;Unigene0014812;Unigene0114389;Unigene0094054;Unigene0114739;Unigene0110849;Unigene0083753;Unigene0067448;Unigene0023564;Unigene0094168;Unigene0011937;Unigene0073346;Unigene00…
GO:0014069	postsynaptic density	17	111	6.91882e-06	9.47068e-05	Unigene0107226;Unigene0109890;Unigene0113049;Unigene0014294;Unigene0010887;Unigene0090438;Unigene0095686;Unigene0015333;Unigene0007520;Unigene0002924;Unigene0015049;Unigene0097916;Unigene0095242;Unigene0087467;Unigene0002018;Unigene0104726;Unigene0090440
GO:0060076	excitatory synapse	17	111	6.91882e-06	9.47068e-05	Unigene0015049;Unigene0090440;Unigene0095686;Unigene0104726;Unigene0107226;Unigene0095242;Unigene0002924;Unigene0007520;Unigene0002018;Unigene0015333;Unigene0109890;Unigene0090438;Unigene0014294;Unigene0097916;Unigene0010887;Unigene0113049;Unigene0087467
GO:0099572	postsynaptic specialization	17	111	6.91882e-06	9.47068e-05	Unigene0015333;Unigene0095686;Unigene0010887;Unigene0007520;Unigene0090440;Unigene0104726;Unigene0097916;Unigene0109890;Unigene0113049;Unigene0095242;Unigene0002924;Unigene0002018;Unigene0015049;Unigene0087467;Unigene0014294;Unigene0107226;Unigene0090438
GO:0016023	cytoplasmic, membrane-bounded vesicle	99	1440	7.1228e-06	9.47068e-05	Unigene0019226;Unigene0003598;Unigene0099267;Unigene0102288;Unigene0017215;Unigene0062525;Unigene0044699;Unigene0097195;Unigene0100133;Unigene0000923;Unigene0107453;Unigene0108583;Unigene0021627;Unigene0075263;Unigene0073817;Unigene0014812;Unigene0114389;Unigene0094054;Unigene0114739;Unigene0110849;Unigene0083753;Unigene0067448;Unigene0023564;Unigene0094168;Unigene0011937;Unigene0073346;Unigene00…
GO:0044309	neuron spine	28	257	9.98808e-06	0.000128061	Unigene0087600;Unigene0090438;Unigene0001487;Unigene0014595;Unigene0095242;Unigene0102875;Unigene0013014;Unigene0015049;Unigene0018976;Unigene0003198;Unigene0014294;Unigene0098994;Unigene0014540;Unigene0022458;Unigene0015333;Unigene0001488;Unigene0109890;Unigene0110646;Unigene0018332;Unigene0009862;Unigene0014909;Unigene0019744;Unigene0001485;Unigene0090440;Unigene0004900;Unigene0095359;Unigene00…
GO:0071944	cell periphery	178	2991	1.66736e-05	0.000206407	Unigene0020295;Unigene0001487;Unigene0001486;Unigene0001485;Unigene0070346;Unigene0001488;Unigene0114575;Unigene0013190;Unigene0002018;Unigene0013481;Unigene0101556;Unigene0058799;Unigene0085318;Unigene0014743;Unigene0023447;Unigene0016545;Unigene0111119;Unigene0011247;Unigene0062300;Unigene0083753;Unigene0016675;Unigene0104296;Unigene0064604;Unigene0090438;Unigene0013237;Unigene0113049;Unigene00…
GO:0005886	plasma membrane	172	2889	2.29694e-05	0.000274867	Unigene0020295;Unigene0001487;Unigene0001486;Unigene0001485;Unigene0070346;Unigene0001488;Unigene0114575;Unigene0013190;Unigene0002018;Unigene0013481;Unigene0101556;Unigene0058799;Unigene0085318;Unigene0014743;Unigene0023447;Unigene0016545;Unigene0111119;Unigene0011247;Unigene0062300;Unigene0083753;Unigene0016675;Unigene0104296;Unigene0064604;Unigene0090438;Unigene0013237;Unigene0113049;Unigene00…
GO:0005887	integral component of plasma membrane	29	288	3.10737e-05	0.000359853	Unigene0020295;Unigene0001487;Unigene0001486;Unigene0001485;Unigene0070346;Unigene0001488;Unigene0114575;Unigene0007237;Unigene0095374;Unigene0011768;Unigene0087053;Unigene0015537;Unigene0109890;Unigene0014294;Unigene0072071;Unigene0098344;Unigene0101781;Unigene0101784;Unigene0079879;Unigene0015333;Unigene0014357;Unigene0110134;Unigene0064604;Unigene0101783;Unigene0006614;Unigene0001652;Unigene00…
GO:0043235	receptor complex	30	312	5.42459e-05	0.000608571	Unigene0020295;Unigene0001487;Unigene0001486;Unigene0001485;Unigene0070346;Unigene0001488;Unigene0114575;Unigene0022040;Unigene0014357;Unigene0101781;Unigene0087053;Unigene0115097;Unigene0101784;Unigene0111119;Unigene0087761;Unigene0015333;Unigene0011768;Unigene0110134;Unigene0014294;Unigene0109890;Unigene0072071;Unigene0007237;Unigene0095374;Unigene0005877;Unigene0098344;Unigene0079879;Unigene00…
GO:0031090	organelle membrane	236	4247	6.5559e-05	0.000713202	Unigene0078245;Unigene0094505;Unigene0012091;Unigene0098449;Unigene0011757;Unigene0084146;Unigene0078242;Unigene0002119;Unigene0087952;Unigene0012508;Unigene0075263;Unigene0096933;Unigene0022260;Unigene0061361;Unigene0003520;Unigene0085263;Unigene0114389;Unigene0090190;Unigene0020061;Unigene0086254;Unigene0072405;Unigene0014812;Unigene0009169;Unigene0096725;Unigene0023250;Unigene0073346;Unigene00…
GO:0038037	G-protein coupled receptor dimeric complex	7	25	7.39068e-05	0.000758073	Unigene0020295;Unigene0001487;Unigene0001486;Unigene0001485;Unigene0070346;Unigene0001488;Unigene0114575
GO:0097648	G-protein coupled receptor complex	7	25	7.39068e-05	0.000758073	Unigene0020295;Unigene0001487;Unigene0001486;Unigene0001485;Unigene0070346;Unigene0001488;Unigene0114575
GO:0031982	vesicle	402	7793	0.00010667	0.00106374	Unigene0019226;Unigene0003598;Unigene0099267;Unigene0102288;Unigene0017215;Unigene0062525;Unigene0044699;Unigene0097195;Unigene0100133;Unigene0000923;Unigene0107453;Unigene0108583;Unigene0021627;Unigene0075263;Unigene0086025;Unigene0102681;Unigene0073817;Unigene0014812;Unigene0114389;Unigene0094054;Unigene0114739;Unigene0110849;Unigene0083753;Unigene0067448;Unigene0023564;Unigene0094168;Unigene00…
GO:0098797	plasma membrane protein complex	29	314	0.000144994	0.00140683	Unigene0020295;Unigene0001487;Unigene0001486;Unigene0001485;Unigene0070346;Unigene0001488;Unigene0114575;Unigene0007237;Unigene0095374;Unigene0011768;Unigene0087053;Unigene0015537;Unigene0109890;Unigene0014294;Unigene0072071;Unigene0098344;Unigene0101781;Unigene0101784;Unigene0079879;Unigene0015333;Unigene0014357;Unigene0110134;Unigene0064604;Unigene0101783;Unigene0012249;Unigene0011504;Unigene00…
GO:0031988	membrane-bounded vesicle	386	7479	0.000150223	0.00141921	Unigene0019226;Unigene0003598;Unigene0099267;Unigene0102288;Unigene0017215;Unigene0062525;Unigene0044699;Unigene0097195;Unigene0100133;Unigene0000923;Unigene0107453;Unigene0108583;Unigene0021627;Unigene0075263;Unigene0086025;Unigene0102681;Unigene0073817;Unigene0014812;Unigene0114389;Unigene0094054;Unigene0114739;Unigene0110849;Unigene0083753;Unigene0067448;Unigene0023564;Unigene0094168;Unigene00…
GO:0031226	intrinsic component of plasma membrane	29	316	0.000161697	0.00148844	Unigene0020295;Unigene0001487;Unigene0001486;Unigene0001485;Unigene0070346;Unigene0001488;Unigene0114575;Unigene0101784;Unigene0014294;Unigene0109890;Unigene0015537;Unigene0101783;Unigene0064604;Unigene0113555;Unigene0006614;Unigene0007237;Unigene0011768;Unigene0079879;Unigene0005877;Unigene0015333;Unigene0001652;Unigene0014117;Unigene0095374;Unigene0101781;Unigene0110134;Unigene0087053;Unigene00…
GO:0010008	endosome membrane	19	186	0.000569279	0.00510928	Unigene0002119;Unigene0087952;Unigene0012508;Unigene0075263;Unigene0096933;Unigene0022260;Unigene0061361;Unigene0003520;Unigene0085263;Unigene0114389;Unigene0090190;Unigene0020061;Unigene0086254;Unigene0072405;Unigene0014812;Unigene0009169;Unigene0096725;Unigene0023250;Unigene0073346
GO:0034702	ion channel complex	35	442	0.000615753	0.00539159	Unigene0015928;Unigene0090160;Unigene0104002;Unigene0006614;Unigene0079879;Unigene0001652;Unigene0108614;Unigene0004900;Unigene0064604;Unigene0014743;Unigene0087053;Unigene0018713;Unigene0021754;Unigene0097260;Unigene0112894;Unigene0013424;Unigene0019927;Unigene0095374;Unigene0011768;Unigene0015537;Unigene0109890;Unigene0014294;Unigene0072071;Unigene0098344;Unigene0101781;Unigene0101784;Unigene00…
GO:0031253	cell projection membrane	36	463	0.000723123	0.0061715	Unigene0103931;Unigene0013190;Unigene0094075;Unigene0001485;Unigene0016545;Unigene0019341;Unigene0085318;Unigene0062300;Unigene0014117;Unigene0021232;Unigene0011247;Unigene0002018;Unigene0015491;Unigene0002020;Unigene0023448;Unigene0111119;Unigene0079633;Unigene0063213;Unigene0102818;Unigene0113049;Unigene0095359;Unigene0050083;Unigene0001487;Unigene0111653;Unigene0001488;Unigene0018713;Unigene00…
GO:0005737	cytoplasm	477	9620	0.000739204	0.0061715	Unigene0000372;Unigene0008712;Unigene0086864;Unigene0104782;Unigene0002237;Unigene0021461;Unigene0014595;Unigene0090160;Unigene0100147;Unigene0015928;Unigene0095359;Unigene0099018;Unigene0058799;Unigene0111653;Unigene0077878;Unigene0114389;Unigene0084146;Unigene0109861;Unigene0006213;Unigene0085263;Unigene0011757;Unigene0016542;Unigene0107081;Unigene0022260;Unigene0020061;Unigene0012508;Unigene00…
GO:1902495	transmembrane transporter complex	35	449	0.000813192	0.00638771	Unigene0004900;Unigene0016675;Unigene0101783;Unigene0098344;Unigene0064604;Unigene0012091;Unigene0090160;Unigene0112894;Unigene0101781;Unigene0087053;Unigene0097260;Unigene0091235;Unigene0094075;Unigene0109890;Unigene0072071;Unigene0079879;Unigene0095374;Unigene0021754;Unigene0104002;Unigene0101784;Unigene0019927;Unigene0001652;Unigene0110134;Unigene0013424;Unigene0108614;Unigene0018713;Unigene00…
GO:1990351	transporter complex	35	449	0.000813192	0.00638771	Unigene0101784;Unigene0015537;Unigene0015333;Unigene0064604;Unigene0021754;Unigene0001652;Unigene0097260;Unigene0004900;Unigene0104002;Unigene0072071;Unigene0091235;Unigene0014357;Unigene0012091;Unigene0015928;Unigene0095374;Unigene0101781;Unigene0011768;Unigene0094075;Unigene0018713;Unigene0098344;Unigene0110134;Unigene0019927;Unigene0016675;Unigene0006614;Unigene0112894;Unigene0087053;Unigene01…
GO:0031256	leading edge membrane	12	94	0.000836274	0.00638771	Unigene0001485;Unigene0018713;Unigene0095359;Unigene0113049;Unigene0014743;Unigene0011109;Unigene0014117;Unigene0001488;Unigene0111119;Unigene0014294;Unigene0001487;Unigene0015491
GO:0032589	neuron projection membrane	12	94	0.000836274	0.00638771	Unigene0001485;Unigene0011109;Unigene0001487;Unigene0001488;Unigene0014743;Unigene0014117;Unigene0018713;Unigene0014294;Unigene0113049;Unigene0015491;Unigene0111119;Unigene0095359
GO:0044444	cytoplasmic part	473	9557	0.000925472	0.00692176	Unigene0000372;Unigene0008712;Unigene0086864;Unigene0104782;Unigene0002237;Unigene0021461;Unigene0014595;Unigene0090160;Unigene0100147;Unigene0015928;Unigene0095359;Unigene0099018;Unigene0058799;Unigene0111653;Unigene0077878;Unigene0114389;Unigene0084146;Unigene0109861;Unigene0006213;Unigene0085263;Unigene0011757;Unigene0016542;Unigene0107081;Unigene0022260;Unigene0020061;Unigene0012508;Unigene00…
GO:0099512	supramolecular fiber	29	358	0.00122224	0.00877571	Unigene0013793;Unigene0034935;Unigene0099597;Unigene0101610;Unigene0008428;Unigene0104782;Unigene0012821;Unigene0018343;Unigene0099595;Unigene0016326;Unigene0011247;Unigene0000243;Unigene0005453;Unigene0004010;Unigene0105729;Unigene0107655;Unigene0023448;Unigene0003515;Unigene0110659;Unigene0013190;Unigene0007137;Unigene0103037;Unigene0007138;Unigene0002237;Unigene0050083;Unigene0016064;Unigene00…
GO:0099513	polymeric cytoskeletal fiber	29	358	0.00122224	0.00877571	Unigene0013793;Unigene0034935;Unigene0099597;Unigene0101610;Unigene0008428;Unigene0104782;Unigene0012821;Unigene0018343;Unigene0099595;Unigene0013190;Unigene0110659;Unigene0044699;Unigene0005453;Unigene0004010;Unigene0000243;Unigene0003515;Unigene0023448;Unigene0050083;Unigene0107655;Unigene0007138;Unigene0016064;Unigene0023447;Unigene0016326;Unigene0002237;Unigene0011247;Unigene0007137;Unigene01…
GO:0044433	cytoplasmic vesicle part	39	533	0.00139084	0.00979046	Unigene0099267;Unigene0019226;Unigene0102288;Unigene0003598;Unigene0109861;Unigene0011757;Unigene0073346;Unigene0086025;Unigene0002315;Unigene0023564;Unigene0093067;Unigene0079879;Unigene0064604;Unigene0011150;Unigene0102681;Unigene0078242;Unigene0094054;Unigene0000372;Unigene0017982;Unigene0110556;Unigene0014812;Unigene0114389;Unigene0108728;Unigene0018729;Unigene0015818;Unigene0075201;Unigene00…
GO:0044440	endosomal part	19	201	0.00144397	0.00996892	Unigene0002119;Unigene0087952;Unigene0012508;Unigene0075263;Unigene0096933;Unigene0022260;Unigene0061361;Unigene0003520;Unigene0085263;Unigene0114389;Unigene0090190;Unigene0020061;Unigene0086254;Unigene0072405;Unigene0014812;Unigene0009169;Unigene0096725;Unigene0023250;Unigene0073346
Go cell component categories significantly enriched by down-regulated genes
GO:0031988	membrane-bounded vesicle	261	7479	4.87094e-09	1.19821e-06	Unigene0012757;Unigene0079918;Unigene0001429;Unigene0000069;Unigene0097134;Unigene0075261;Unigene0004808;Unigene0101831;Unigene0092526;Unigene0090871;Unigene0092789;Unigene0100132;Unigene0008185;Unigene0103629;Unigene0016556;Unigene0097704;Unigene0023230;Unigene0001135;Unigene0002588;Unigene0106952;Unigene0093871;Unigene0093873;Unigene0089323;Unigene0099591;Unigene0069885;Unigene0058693;Unigene00…
GO:0031982	vesicle	269	7793	7.17493e-09	1.19821e-06	Unigene0012757;Unigene0079918;Unigene0001429;Unigene0000069;Unigene0097134;Unigene0075261;Unigene0004808;Unigene0101831;Unigene0092526;Unigene0090871;Unigene0092789;Unigene0100132;Unigene0008185;Unigene0103629;Unigene0016556;Unigene0097704;Unigene0023230;Unigene0001135;Unigene0002588;Unigene0106952;Unigene0093871;Unigene0093873;Unigene0089323;Unigene0099591;Unigene0069885;Unigene0058693;Unigene00…
GO:0044444	cytoplasmic part	315	9557	2.39531e-08	2.66678e-06	Unigene0097134;Unigene0097704;Unigene0105868;Unigene0016638;Unigene0063336;Unigene0092521;Unigene0011313;Unigene0080490;Unigene0089548;Unigene0011788;Unigene0012757;Unigene0079918;Unigene0001429;Unigene0080736;Unigene0079803;Unigene0102530;Unigene0087680;Unigene0001939;Unigene0007556;Unigene0082201;Unigene0065635;Unigene0058693;Unigene0092379;Unigene0075261;Unigene0074688;Unigene0100871;Unigene00…
GO:0005737	cytoplasm	316	9620	3.21887e-08	2.68775e-06	Unigene0097134;Unigene0097704;Unigene0105868;Unigene0016638;Unigene0063336;Unigene0092521;Unigene0011313;Unigene0080490;Unigene0089548;Unigene0011788;Unigene0012757;Unigene0079918;Unigene0001429;Unigene0080736;Unigene0079803;Unigene0102530;Unigene0087680;Unigene0001939;Unigene0007556;Unigene0082201;Unigene0065635;Unigene0058693;Unigene0092379;Unigene0075261;Unigene0074688;Unigene0100871;Unigene00…
GO:0044421	extracellular region part	87	2180	1.86204e-05	0.00124384	Unigene0067235;Unigene0002150;Unigene0002151;Unigene0002152;Unigene0064066;Unigene0001135;Unigene0107099;Unigene0084577;Unigene0053989;Unigene0020966;Unigene0062693;Unigene0018894;Unigene0092172;Unigene0086090;Unigene0008448;Unigene0091820;Unigene0096812;Unigene0087680;Unigene0069781;Unigene0099218;Unigene0006243;Unigene0023268;Unigene0058760;Unigene0068040;Unigene0090468;Unigene0083681;Unigene00…
GO:0005576	extracellular region	87	2214	3.2606e-05	0.00160793	Unigene0067235;Unigene0002150;Unigene0002151;Unigene0002152;Unigene0064066;Unigene0001135;Unigene0107099;Unigene0084577;Unigene0053989;Unigene0020966;Unigene0062693;Unigene0018894;Unigene0092172;Unigene0086090;Unigene0008448;Unigene0091820;Unigene0096812;Unigene0087680;Unigene0069781;Unigene0099218;Unigene0006243;Unigene0023268;Unigene0058760;Unigene0068040;Unigene0090468;Unigene0083681;Unigene00…
GO:0044449	contractile fiber part	30	523	3.36991e-05	0.00160793	Unigene0104770;Unigene0104710;Unigene0016638;Unigene0092405;Unigene0089236;Unigene0070466;Unigene0016639;Unigene0091433;Unigene0103719;Unigene0104321;Unigene0097704;Unigene0075050;Unigene0088912;Unigene0069781;Unigene0082900;Unigene0068247;Unigene0100292;Unigene0111685;Unigene0070906;Unigene0103732;Unigene0073208;Unigene0058635;Unigene0089486;Unigene0100546;Unigene0080808;Unigene0016566;Unigene00…
GO:0044391	ribosomal subunit	15	185	8.06916e-05	0.00336887	Unigene0060153;Unigene0090448;Unigene0063306;Unigene0088552;Unigene0105954;Unigene0092115;Unigene0061519;Unigene0021171;Unigene0064688;Unigene0084821;Unigene0054871;Unigene0053466;Unigene0079396;Unigene0012941;Unigene0099075
GO:0005924	cell-substrate adherens junction	49	1093	9.54145e-05	0.00354094	Unigene0088912;Unigene0017919;Unigene0069781;Unigene0104482;Unigene0091433;Unigene0101831;Unigene0061861;Unigene0014213;Unigene0076267;Unigene0003552;Unigene0103771;Unigene0084821;Unigene0014217;Unigene0105320;Unigene0102932;Unigene0104770;Unigene0001429;Unigene0100811;Unigene0054871;Unigene0004314;Unigene0060153;Unigene0092779;Unigene0020015;Unigene0104295;Unigene0105207;Unigene0097704;Unigene00…
GO:0043292	contractile fiber	33	646	0.000130839	0.00437001	Unigene0097704;Unigene0092405;Unigene0068247;Unigene0069781;Unigene0082900;Unigene0016638;Unigene0104770;Unigene0103719;Unigene0091433;Unigene0070906;Unigene0103732;Unigene0100292;Unigene0075050;Unigene0111685;Unigene0016639;Unigene0104710;Unigene0088912;Unigene0070466;Unigene0089236;Unigene0104321;Unigene0085241;Unigene0089486;Unigene0016566;Unigene0022609;Unigene0073208;Unigene0091859;Unigene01…
GO:0043226	organelle	681	25156	0.000145707	0.00442419	Unigene0073373;Unigene0011313;Unigene0080490;Unigene0089548;Unigene0011788;Unigene0014219;Unigene0079184;Unigene0112625;Unigene0068247;Unigene0015995;Unigene0003552;Unigene0104710;Unigene0092229;Unigene0063770;Unigene0105085;Unigene0085193;Unigene0001777;Unigene0082884;Unigene0099374;Unigene0099075;Unigene0062693;Unigene0084451;Unigene0004314;Unigene0012588;Unigene0075158;Unigene0001429;Unigene00…
GO:0043227	membrane-bounded organelle	614	22359	0.000177628	0.00494398	Unigene0073373;Unigene0011313;Unigene0080490;Unigene0089548;Unigene0011788;Unigene0068011;Unigene0013136;Unigene0079918;Unigene0012757;Unigene0001429;Unigene0080736;Unigene0079803;Unigene0102530;Unigene0087680;Unigene0001939;Unigene0007556;Unigene0082201;Unigene0065635;Unigene0058693;Unigene0097134;Unigene0092379;Unigene0075261;Unigene0074688;Unigene0100871;Unigene0022650;Unigene0009689;Unigene00…
GO:0030055	cell-substrate junction	49	1129	0.000204241	0.00512723	Unigene0088912;Unigene0017919;Unigene0069781;Unigene0104482;Unigene0091433;Unigene0101831;Unigene0061861;Unigene0014213;Unigene0076267;Unigene0003552;Unigene0103771;Unigene0084821;Unigene0014217;Unigene0105320;Unigene0102932;Unigene0104770;Unigene0001429;Unigene0100811;Unigene0054871;Unigene0004314;Unigene0060153;Unigene0092779;Unigene0020015;Unigene0104295;Unigene0105207;Unigene0097704;Unigene00…
GO:0005912	adherens junction	50	1165	0.000229047	0.00512723	Unigene0088912;Unigene0017919;Unigene0069781;Unigene0104482;Unigene0091433;Unigene0101831;Unigene0061861;Unigene0014213;Unigene0076267;Unigene0003552;Unigene0103771;Unigene0084821;Unigene0014217;Unigene0105320;Unigene0102932;Unigene0104770;Unigene0001429;Unigene0100811;Unigene0054871;Unigene0004314;Unigene0060153;Unigene0092779;Unigene0020015;Unigene0104295;Unigene0105207;Unigene0097704;Unigene00…
GO:0005840	ribosome	16	226	0.000230265	0.00512723	Unigene0105954;Unigene0084821;Unigene0063306;Unigene0012941;Unigene0079396;Unigene0092115;Unigene0053466;Unigene0054871;Unigene0070281;Unigene0088552;Unigene0099075;Unigene0061519;Unigene0090448;Unigene0060153;Unigene0064688;Unigene0021171

## Sheet: Asst vs Role
Table S1. GO cell component enrichment data of six pairwise comparisons.
GO ID	Description	GeneRatio (1459)	BgRatio (33251)	pvalue	fdr	Gene ID
Go cell component categories significantly enriched by up-regulated genes
GO:0097458	neuron part	154	1779	1.34107e-19	4.82787e-17	Unigene0115772;Unigene0087600;Unigene0014540;Unigene0014909;Unigene0072071;Unigene0014842;Unigene0011109;Unigene0019995;Unigene0001487;Unigene0020606;Unigene0005807;Unigene0019603;Unigene0090160;Unigene0086190;Unigene0001488;Unigene0098994;Unigene0001485;Unigene0018332;Unigene0021232;Unigene0001983;Unigene0021754;Unigene0101520;Unigene0001652;Unigene0086443;Unigene0020279;Unigene0014743;Unigene00…
GO:0043005	neuron projection	147	1709	1.75567e-18	3.16021e-16	Unigene0115772;Unigene0087600;Unigene0014540;Unigene0014909;Unigene0072071;Unigene0014842;Unigene0011109;Unigene0019995;Unigene0001487;Unigene0020606;Unigene0005807;Unigene0019603;Unigene0090160;Unigene0086190;Unigene0001488;Unigene0098994;Unigene0001485;Unigene0018332;Unigene0021232;Unigene0001983;Unigene0021754;Unigene0101520;Unigene0001652;Unigene0086443;Unigene0020279;Unigene0014743;Unigene00…
GO:0044456	synapse part	82	761	5.8523e-16	7.02276e-14	Unigene0113049;Unigene0078245;Unigene0110619;Unigene0020922;Unigene0070437;Unigene0099224;Unigene0087467;Unigene0063628;Unigene0097916;Unigene0007035;Unigene0086190;Unigene0104726;Unigene0091201;Unigene0098994;Unigene0107226;Unigene0093558;Unigene0101783;Unigene0003198;Unigene0013693;Unigene0014540;Unigene0099135;Unigene0017982;Unigene0078242;Unigene0001486;Unigene0015049;Unigene0013111;Unigene00…
GO:0045202	synapse	92	946	5.45693e-15	4.91124e-13	Unigene0113049;Unigene0078245;Unigene0110619;Unigene0020922;Unigene0070437;Unigene0099224;Unigene0087467;Unigene0063628;Unigene0097916;Unigene0007035;Unigene0086190;Unigene0104726;Unigene0091201;Unigene0098994;Unigene0107226;Unigene0093558;Unigene0101783;Unigene0003198;Unigene0013693;Unigene0014540;Unigene0099135;Unigene0017982;Unigene0078242;Unigene0001486;Unigene0015049;Unigene0013111;Unigene00…
GO:0042995	cell projection	213	3305	1.80377e-12	1.29872e-10	Unigene0115772;Unigene0087600;Unigene0014540;Unigene0014909;Unigene0072071;Unigene0014842;Unigene0011109;Unigene0019995;Unigene0001487;Unigene0020606;Unigene0005807;Unigene0019603;Unigene0090160;Unigene0086190;Unigene0001488;Unigene0098994;Unigene0001485;Unigene0010715;Unigene0108238;Unigene0044699;Unigene0103931;Unigene0094075;Unigene0018332;Unigene0021232;Unigene0001983;Unigene0021754;Unigene01…
GO:0097060	synaptic membrane	50	445	6.89974e-11	4.13984e-09	Unigene0020606;Unigene0099086;Unigene0114575;Unigene0083753;Unigene0015537;Unigene0107226;Unigene0001488;Unigene0015333;Unigene0002924;Unigene0013237;Unigene0091519;Unigene0102875;Unigene0013482;Unigene0089891;Unigene0090440;Unigene0001486;Unigene0109422;Unigene0104182;Unigene0101556;Unigene0078245;Unigene0013481;Unigene0098994;Unigene0091141;Unigene0070346;Unigene0013111;Unigene0109890;Unigene01…
GO:0098590	plasma membrane region	77	870	9.43113e-11	4.8503e-09	Unigene0013190;Unigene0002018;Unigene0013481;Unigene0101556;Unigene0001487;Unigene0089891;Unigene0014743;Unigene0023447;Unigene0016545;Unigene0064218;Unigene0111119;Unigene0083753;Unigene0001486;Unigene0090438;Unigene0013237;Unigene0113049;Unigene0011109;Unigene0002924;Unigene0099567;Unigene0091519;Unigene0013482;Unigene0001488;Unigene0100062;Unigene0102818;Unigene0020606;Unigene0107226;Unigene01…
GO:0098589	membrane region	91	1229	1.65632e-08	7.45344e-07	Unigene0013190;Unigene0002018;Unigene0013481;Unigene0101556;Unigene0001487;Unigene0089891;Unigene0014743;Unigene0023447;Unigene0016545;Unigene0064218;Unigene0111119;Unigene0083753;Unigene0001486;Unigene0090438;Unigene0013237;Unigene0113049;Unigene0011109;Unigene0002924;Unigene0099567;Unigene0091519;Unigene0013482;Unigene0001488;Unigene0100062;Unigene0102818;Unigene0020606;Unigene0107226;Unigene01…
GO:0030424	axon	40	380	3.39144e-08	1.35658e-06	Unigene0103908;Unigene0073219;Unigene0018713;Unigene0019464;Unigene0113049;Unigene0007542;Unigene0097972;Unigene0011236;Unigene0109915;Unigene0015049;Unigene0015690;Unigene0006614;Unigene0106454;Unigene0013608;Unigene0020606;Unigene0014294;Unigene0080016;Unigene0058245;Unigene0014743;Unigene0090160;Unigene0113538;Unigene0107226;Unigene0001652;Unigene0015491;Unigene0079283;Unigene0019465;Unigene00…
GO:0033267	axon part	37	351	1.05657e-07	3.80367e-06	Unigene0103908;Unigene0073219;Unigene0018713;Unigene0019464;Unigene0113049;Unigene0007542;Unigene0097972;Unigene0011236;Unigene0109915;Unigene0015049;Unigene0015690;Unigene0006614;Unigene0106454;Unigene0013608;Unigene0020606;Unigene0014294;Unigene0080016;Unigene0058245;Unigene0014743;Unigene0090160;Unigene0113538;Unigene0107226;Unigene0001652;Unigene0015491;Unigene0079283;Unigene0019465;Unigene00…
GO:0016020	membrane	651	13985	2.7064e-07	8.81955e-06	Unigene0020295;Unigene0001487;Unigene0001486;Unigene0001485;Unigene0070346;Unigene0001488;Unigene0114575;Unigene0078245;Unigene0094505;Unigene0011757;Unigene0084146;Unigene0078242;Unigene0003078;Unigene0087952;Unigene0002168;Unigene0075263;Unigene0096933;Unigene0022260;Unigene0061361;Unigene0001063;Unigene0090190;Unigene0020061;Unigene0086254;Unigene0090968;Unigene0014812;Unigene0009169;Unigene00…
GO:0044425	membrane part	481	9900	3.02753e-07	8.81955e-06	Unigene0020295;Unigene0001487;Unigene0001486;Unigene0001485;Unigene0070346;Unigene0001488;Unigene0114575;Unigene0078245;Unigene0094505;Unigene0011757;Unigene0084146;Unigene0078242;Unigene0003078;Unigene0090432;Unigene0029694;Unigene0091402;Unigene0013190;Unigene0002018;Unigene0013481;Unigene0101556;Unigene0089891;Unigene0014743;Unigene0023447;Unigene0016545;Unigene0064218;Unigene0111119;Unigene00…
GO:0044463	cell projection part	85	1199	3.18484e-07	8.81955e-06	Unigene0018976;Unigene0009513;Unigene0018823;Unigene0013191;Unigene0013190;Unigene0009666;Unigene0102818;Unigene0066477;Unigene0109052;Unigene0103109;Unigene0104387;Unigene0004010;Unigene0072624;Unigene0071977;Unigene0095625;Unigene0022330;Unigene0094054;Unigene0047611;Unigene0103931;Unigene0090160;Unigene0100147;Unigene0103908;Unigene0112894;Unigene0109915;Unigene0079521;Unigene0097195;Unigene00…
GO:0036477	somatodendritic compartment	21	153	9.13662e-07	2.34942e-05	Unigene0115772;Unigene0087600;Unigene0014540;Unigene0014909;Unigene0072071;Unigene0014842;Unigene0011109;Unigene0019995;Unigene0001487;Unigene0020606;Unigene0005807;Unigene0019603;Unigene0090160;Unigene0086190;Unigene0001488;Unigene0098994;Unigene0001485;Unigene0007542;Unigene0113538;Unigene0018713;Unigene0080388
GO:0008328	ionotropic glutamate receptor complex	13	63	1.07109e-06	2.57062e-05	Unigene0095374;Unigene0087053;Unigene0015537;Unigene0109890;Unigene0014294;Unigene0072071;Unigene0098344;Unigene0101781;Unigene0079879;Unigene0015333;Unigene0014357;Unigene0101779;Unigene0101783
GO:0044459	plasma membrane part	136	2266	1.65172e-06	3.71637e-05	Unigene0020295;Unigene0001487;Unigene0001486;Unigene0001485;Unigene0070346;Unigene0001488;Unigene0114575;Unigene0013190;Unigene0002018;Unigene0013481;Unigene0101556;Unigene0089891;Unigene0014743;Unigene0023447;Unigene0016545;Unigene0064218;Unigene0111119;Unigene0083753;Unigene0090438;Unigene0013237;Unigene0113049;Unigene0011109;Unigene0002924;Unigene0099567;Unigene0091519;Unigene0013482;Unigene01…
GO:0098802	plasma membrane receptor complex	22	183	4.7839e-06	0.000101306	Unigene0020295;Unigene0001487;Unigene0001486;Unigene0001485;Unigene0070346;Unigene0001488;Unigene0114575;Unigene0007237;Unigene0004803;Unigene0095374;Unigene0087053;Unigene0015537;Unigene0109890;Unigene0014294;Unigene0072071;Unigene0098344;Unigene0101781;Unigene0079879;Unigene0015333;Unigene0014357;Unigene0101779;Unigene0101783
GO:0031090	organelle membrane	225	4247	6.63176e-06	0.000132635	Unigene0078245;Unigene0094505;Unigene0011757;Unigene0084146;Unigene0078242;Unigene0003078;Unigene0087952;Unigene0002168;Unigene0075263;Unigene0096933;Unigene0022260;Unigene0061361;Unigene0001063;Unigene0090190;Unigene0020061;Unigene0086254;Unigene0090968;Unigene0014812;Unigene0009169;Unigene0023250;Unigene0090432;Unigene0029694;Unigene0091402;Unigene0113505;Unigene0019226;Unigene0019578;Unigene01…
GO:0098805	whole membrane	126	2140	1.02152e-05	0.000193552	Unigene0087952;Unigene0002168;Unigene0075263;Unigene0096933;Unigene0022260;Unigene0061361;Unigene0001063;Unigene0090190;Unigene0020061;Unigene0086254;Unigene0090968;Unigene0014812;Unigene0009169;Unigene0023250;Unigene0090432;Unigene0029694;Unigene0091402;Unigene0113505;Unigene0019226;Unigene0019578;Unigene0102288;Unigene0013190;Unigene0002018;Unigene0013481;Unigene0101556;Unigene0001487;Unigene00…
GO:0098797	plasma membrane protein complex	30	314	1.18256e-05	0.000212861	Unigene0020295;Unigene0001487;Unigene0001486;Unigene0001485;Unigene0070346;Unigene0001488;Unigene0114575;Unigene0007237;Unigene0004803;Unigene0095374;Unigene0087053;Unigene0015537;Unigene0109890;Unigene0014294;Unigene0072071;Unigene0098344;Unigene0101781;Unigene0079879;Unigene0015333;Unigene0014357;Unigene0101779;Unigene0101783;Unigene0012249;Unigene0011504;Unigene0012250;Unigene0003078;Unigene00…
GO:0030425	dendrite	17	128	1.51326e-05	0.000247624	Unigene0115772;Unigene0087600;Unigene0014540;Unigene0014909;Unigene0072071;Unigene0014842;Unigene0011109;Unigene0019995;Unigene0001487;Unigene0020606;Unigene0005807;Unigene0019603;Unigene0090160;Unigene0086190;Unigene0001488;Unigene0098994;Unigene0001485
GO:0098794	postsynapse	17	128	1.51326e-05	0.000247624	Unigene0015333;Unigene0095686;Unigene0010887;Unigene0090440;Unigene0104726;Unigene0097916;Unigene0109890;Unigene0113049;Unigene0002924;Unigene0002018;Unigene0015049;Unigene0087467;Unigene0014294;Unigene0107226;Unigene0090438;Unigene0086190;Unigene0014540
GO:0044309	neuron spine	26	257	1.64281e-05	0.000257135	Unigene0087600;Unigene0090438;Unigene0001487;Unigene0102875;Unigene0015049;Unigene0018976;Unigene0003198;Unigene0014294;Unigene0098994;Unigene0014540;Unigene0022458;Unigene0016851;Unigene0015333;Unigene0001488;Unigene0109890;Unigene0018332;Unigene0064218;Unigene0009862;Unigene0019603;Unigene0014909;Unigene0019744;Unigene0001485;Unigene0090440;Unigene0004900;Unigene0072071;Unigene0086190
GO:0031410	cytoplasmic vesicle	91	1460	2.36345e-05	0.000354517	Unigene0091402;Unigene0019226;Unigene0113505;Unigene0019578;Unigene0102288;Unigene0064149;Unigene0044699;Unigene0097195;Unigene0097620;Unigene0108589;Unigene0108583;Unigene0021627;Unigene0095164;Unigene0075263;Unigene0073817;Unigene0014812;Unigene0094054;Unigene0093655;Unigene0008468;Unigene0083753;Unigene0083594;Unigene0023564;Unigene0011937;Unigene0023549;Unigene0086025;Unigene0013608;Unigene00…
GO:0014069	postsynaptic density	15	111	3.84399e-05	0.000485418	Unigene0107226;Unigene0109890;Unigene0113049;Unigene0014294;Unigene0010887;Unigene0090438;Unigene0095686;Unigene0015333;Unigene0002924;Unigene0015049;Unigene0097916;Unigene0087467;Unigene0002018;Unigene0104726;Unigene0090440
GO:0060076	excitatory synapse	15	111	3.84399e-05	0.000485418	Unigene0015049;Unigene0090440;Unigene0095686;Unigene0104726;Unigene0107226;Unigene0002924;Unigene0002018;Unigene0015333;Unigene0109890;Unigene0090438;Unigene0014294;Unigene0097916;Unigene0010887;Unigene0113049;Unigene0087467
GO:0099572	postsynaptic specialization	15	111	3.84399e-05	0.000485418	Unigene0015333;Unigene0095686;Unigene0010887;Unigene0090440;Unigene0104726;Unigene0097916;Unigene0109890;Unigene0113049;Unigene0002924;Unigene0002018;Unigene0015049;Unigene0087467;Unigene0014294;Unigene0107226;Unigene0090438
GO:0005886	plasma membrane	158	2889	4.01718e-05	0.000485418	Unigene0020295;Unigene0001487;Unigene0001486;Unigene0001485;Unigene0070346;Unigene0001488;Unigene0114575;Unigene0013190;Unigene0002018;Unigene0013481;Unigene0101556;Unigene0089891;Unigene0014743;Unigene0023447;Unigene0016545;Unigene0064218;Unigene0111119;Unigene0083753;Unigene0090438;Unigene0013237;Unigene0113049;Unigene0011109;Unigene0002924;Unigene0099567;Unigene0091519;Unigene0013482;Unigene01…
GO:0044297	cell body	57	815	4.05002e-05	0.000485418	Unigene0015969;Unigene0115772;Unigene0019464;Unigene0001488;Unigene0019462;Unigene0073219;Unigene0018976;Unigene0108651;Unigene0013859;Unigene0007542;Unigene0001487;Unigene0016326;Unigene0106674;Unigene0014842;Unigene0083784;Unigene0088881;Unigene0011109;Unigene0015049;Unigene0091519;Unigene0091837;Unigene0044699;Unigene0018795;Unigene0004045;Unigene0112894;Unigene0016706;Unigene0111981;Unigene00…
GO:0038037	G-protein coupled receptor dimeric complex	7	25	4.20994e-05	0.000485418	Unigene0020295;Unigene0001487;Unigene0001486;Unigene0001485;Unigene0070346;Unigene0001488;Unigene0114575
GO:0097648	G-protein coupled receptor complex	7	25	4.20994e-05	0.000485418	Unigene0020295;Unigene0001487;Unigene0001486;Unigene0001485;Unigene0070346;Unigene0001488;Unigene0114575
GO:0031224	intrinsic component of membrane	386	8074	4.31482e-05	0.000485418	Unigene0020295;Unigene0001487;Unigene0001486;Unigene0001485;Unigene0070346;Unigene0001488;Unigene0114575;Unigene0078245;Unigene0094505;Unigene0011757;Unigene0084146;Unigene0078242;Unigene0003078;Unigene0090432;Unigene0029694;Unigene0002138;Unigene0004900;Unigene0101783;Unigene0098344;Unigene0090160;Unigene0112894;Unigene0101781;Unigene0087053;Unigene0097260;Unigene0091235;Unigene0094075;Unigene01…
GO:0016023	cytoplasmic, membrane-bounded vesicle	88	1440	6.47328e-05	0.000706176	Unigene0091402;Unigene0019226;Unigene0113505;Unigene0019578;Unigene0102288;Unigene0064149;Unigene0044699;Unigene0097195;Unigene0097620;Unigene0108589;Unigene0108583;Unigene0021627;Unigene0095164;Unigene0075263;Unigene0073817;Unigene0014812;Unigene0094054;Unigene0093655;Unigene0008468;Unigene0083753;Unigene0083594;Unigene0023564;Unigene0011937;Unigene0023549;Unigene0086025;Unigene0013608;Unigene00…
GO:0071944	cell periphery	160	2991	0.000107784	0.00114125	Unigene0020295;Unigene0001487;Unigene0001486;Unigene0001485;Unigene0070346;Unigene0001488;Unigene0114575;Unigene0013190;Unigene0002018;Unigene0013481;Unigene0101556;Unigene0089891;Unigene0014743;Unigene0023447;Unigene0016545;Unigene0064218;Unigene0111119;Unigene0083753;Unigene0090438;Unigene0013237;Unigene0113049;Unigene0011109;Unigene0002924;Unigene0099567;Unigene0091519;Unigene0013482;Unigene01…
GO:0043235	receptor complex	27	312	0.000168783	0.00173605	Unigene0020295;Unigene0001487;Unigene0001486;Unigene0001485;Unigene0070346;Unigene0001488;Unigene0114575;Unigene0014357;Unigene0101781;Unigene0087053;Unigene0115097;Unigene0111119;Unigene0015333;Unigene0091038;Unigene0014294;Unigene0109890;Unigene0072071;Unigene0007237;Unigene0095374;Unigene0113066;Unigene0098344;Unigene0079879;Unigene0021584;Unigene0101783;Unigene0101779;Unigene0004803;Unigene00…
GO:0005887	integral component of plasma membrane	25	288	0.000275628	0.00275628	Unigene0020295;Unigene0001487;Unigene0001486;Unigene0001485;Unigene0070346;Unigene0001488;Unigene0114575;Unigene0007237;Unigene0004803;Unigene0095374;Unigene0087053;Unigene0015537;Unigene0109890;Unigene0014294;Unigene0072071;Unigene0098344;Unigene0101781;Unigene0079879;Unigene0015333;Unigene0014357;Unigene0101779;Unigene0101783;Unigene0006614;Unigene0001652;Unigene0014117
GO:0031226	intrinsic component of plasma membrane	26	316	0.000480076	0.00467101	Unigene0020295;Unigene0001487;Unigene0001486;Unigene0001485;Unigene0070346;Unigene0001488;Unigene0114575;Unigene0014294;Unigene0109890;Unigene0015537;Unigene0101783;Unigene0006614;Unigene0007237;Unigene0077567;Unigene0079879;Unigene0004803;Unigene0015333;Unigene0001652;Unigene0014117;Unigene0095374;Unigene0101779;Unigene0101781;Unigene0087053;Unigene0098344;Unigene0014357;Unigene0072071
GO:0099512	supramolecular fiber	28	358	0.000663973	0.00612898	Unigene0013793;Unigene0081413;Unigene0021266;Unigene0061839;Unigene0099597;Unigene0101610;Unigene0008428;Unigene0012821;Unigene0018343;Unigene0099595;Unigene0018043;Unigene0016326;Unigene0114078;Unigene0000243;Unigene0005453;Unigene0013191;Unigene0004010;Unigene0105729;Unigene0023448;Unigene0083517;Unigene0110659;Unigene0013190;Unigene0006337;Unigene0103037;Unigene0050083;Unigene0023447;Unigene00…
GO:0099513	polymeric cytoskeletal fiber	28	358	0.000663973	0.00612898	Unigene0013793;Unigene0081413;Unigene0021266;Unigene0061839;Unigene0099597;Unigene0101610;Unigene0008428;Unigene0012821;Unigene0018343;Unigene0099595;Unigene0114078;Unigene0013190;Unigene0006337;Unigene0110659;Unigene0044699;Unigene0005453;Unigene0004010;Unigene0083517;Unigene0000243;Unigene0023448;Unigene0050083;Unigene0013191;Unigene0023447;Unigene0016326;Unigene0105729;Unigene0018043;Unigene01…
GO:0044433	cytoplasmic vesicle part	37	533	0.000977305	0.00879575	Unigene0091402;Unigene0113505;Unigene0019226;Unigene0019578;Unigene0102288;Unigene0011757;Unigene0072859;Unigene0086025;Unigene0008468;Unigene0083594;Unigene0002315;Unigene0023564;Unigene0093067;Unigene0079879;Unigene0011150;Unigene0102681;Unigene0078242;Unigene0094054;Unigene0023549;Unigene0017982;Unigene0110556;Unigene0014812;Unigene0108728;Unigene0018729;Unigene0015818;Unigene0075201;Unigene00…
Go cell component categories significantly enriched by down-regulated genes
GO:0005924	cell-substrate adherens junction	66	1093	2.74245e-10	9.35174e-08	Unigene0088912;Unigene0017919;Unigene0004822;Unigene0012679;Unigene0100660;Unigene0104482;Unigene0089211;Unigene0015858;Unigene0091433;Unigene0018974;Unigene0014213;Unigene0089349;Unigene0076267;Unigene0003552;Unigene0006667;Unigene0103771;Unigene0006670;Unigene0015199;Unigene0014217;Unigene0069748;Unigene0105320;Unigene0102932;Unigene0104770;Unigene0100811;Unigene0054871;Unigene0004314;Unigene00…
GO:0030055	cell-substrate junction	66	1129	1.02703e-09	1.38769e-07	Unigene0088912;Unigene0017919;Unigene0004822;Unigene0012679;Unigene0100660;Unigene0104482;Unigene0089211;Unigene0015858;Unigene0091433;Unigene0018974;Unigene0014213;Unigene0089349;Unigene0076267;Unigene0003552;Unigene0006667;Unigene0103771;Unigene0006670;Unigene0015199;Unigene0014217;Unigene0069748;Unigene0105320;Unigene0102932;Unigene0104770;Unigene0100811;Unigene0054871;Unigene0004314;Unigene00…
GO:0005912	adherens junction	67	1165	1.48237e-09	1.38769e-07	Unigene0088912;Unigene0017919;Unigene0004822;Unigene0012679;Unigene0100660;Unigene0104482;Unigene0089211;Unigene0015858;Unigene0091433;Unigene0018974;Unigene0014213;Unigene0089349;Unigene0076267;Unigene0003552;Unigene0006667;Unigene0103771;Unigene0006670;Unigene0015199;Unigene0014217;Unigene0069748;Unigene0105320;Unigene0102932;Unigene0104770;Unigene0100811;Unigene0054871;Unigene0004314;Unigene00…
GO:0044421	extracellular region part	104	2180	1.62779e-09	1.38769e-07	Unigene0067235;Unigene0002151;Unigene0002152;Unigene0013556;Unigene0074733;Unigene0064733;Unigene0064066;Unigene0001135;Unigene0021680;Unigene0001334;Unigene0110008;Unigene0084577;Unigene0020966;Unigene0085295;Unigene0018894;Unigene0095546;Unigene0008448;Unigene0091820;Unigene0096812;Unigene0087680;Unigene0098230;Unigene0099218;Unigene0014260;Unigene0012748;Unigene0113423;Unigene0068923;Unigene00…
GO:0044444	cytoplasmic part	327	9557	3.67969e-09	2.1039e-07	Unigene0097134;Unigene0103627;Unigene0105868;Unigene0098596;Unigene0063336;Unigene0092521;Unigene0089349;Unigene0087540;Unigene0080490;Unigene0009374;Unigene0081083;Unigene0011788;Unigene0094662;Unigene0080736;Unigene0102530;Unigene0087680;Unigene0084045;Unigene0092017;Unigene0007556;Unigene0009691;Unigene0058843;Unigene0096080;Unigene0009253;Unigene0058693;Unigene0092379;Unigene0075261;Unigene00…
GO:0005576	extracellular region	104	2214	3.70187e-09	2.1039e-07	Unigene0067235;Unigene0002151;Unigene0002152;Unigene0013556;Unigene0074733;Unigene0064733;Unigene0064066;Unigene0001135;Unigene0021680;Unigene0001334;Unigene0110008;Unigene0084577;Unigene0020966;Unigene0085295;Unigene0018894;Unigene0095546;Unigene0008448;Unigene0091820;Unigene0096812;Unigene0087680;Unigene0098230;Unigene0099218;Unigene0014260;Unigene0012748;Unigene0113423;Unigene0068923;Unigene00…
GO:0031988	membrane-bounded vesicle	267	7479	5.04851e-09	2.18088e-07	Unigene0097134;Unigene0075261;Unigene0004808;Unigene0101602;Unigene0092526;Unigene0090871;Unigene0000020;Unigene0092789;Unigene0106617;Unigene0089349;Unigene0103629;Unigene0016556;Unigene0107686;Unigene0023230;Unigene0001135;Unigene0107682;Unigene0002588;Unigene0023231;Unigene0092995;Unigene0093871;Unigene0089323;Unigene0099591;Unigene0023406;Unigene0001934;Unigene0058693;Unigene0093872;Unigene00…
GO:0005737	cytoplasm	328	9620	5.11643e-09	2.18088e-07	Unigene0097134;Unigene0103627;Unigene0105868;Unigene0098596;Unigene0063336;Unigene0092521;Unigene0089349;Unigene0087540;Unigene0080490;Unigene0009374;Unigene0081083;Unigene0011788;Unigene0094662;Unigene0080736;Unigene0102530;Unigene0087680;Unigene0084045;Unigene0092017;Unigene0007556;Unigene0009691;Unigene0058843;Unigene0096080;Unigene0009253;Unigene0058693;Unigene0092379;Unigene0075261;Unigene00…
GO:0031982	vesicle	275	7793	8.19289e-09	3.10419e-07	Unigene0097134;Unigene0075261;Unigene0004808;Unigene0101602;Unigene0092526;Unigene0090871;Unigene0000020;Unigene0092789;Unigene0106617;Unigene0089349;Unigene0103629;Unigene0016556;Unigene0107686;Unigene0023230;Unigene0001135;Unigene0107682;Unigene0002588;Unigene0023231;Unigene0092995;Unigene0093871;Unigene0089323;Unigene0099591;Unigene0023406;Unigene0001934;Unigene0058693;Unigene0093872;Unigene00…
GO:0070161	anchoring junction	68	1277	2.36964e-08	8.08047e-07	Unigene0088912;Unigene0017919;Unigene0004822;Unigene0012679;Unigene0100660;Unigene0104482;Unigene0089211;Unigene0015858;Unigene0091433;Unigene0018974;Unigene0014213;Unigene0089349;Unigene0076267;Unigene0003552;Unigene0006667;Unigene0103771;Unigene0006670;Unigene0015199;Unigene0014217;Unigene0069748;Unigene0105320;Unigene0102932;Unigene0104770;Unigene0100811;Unigene0054871;Unigene0004314;Unigene00…
GO:0031254	cell trailing edge	7	21	6.65462e-07	2.06293e-05	Unigene0015861;Unigene0014137;Unigene0006670;Unigene0006667;Unigene0006671;Unigene0006669;Unigene0105207
GO:0030054	cell junction	89	2095	3.82762e-06	0.000108768	Unigene0088912;Unigene0017919;Unigene0004822;Unigene0012679;Unigene0100660;Unigene0104482;Unigene0089211;Unigene0015858;Unigene0091433;Unigene0018974;Unigene0014213;Unigene0089349;Unigene0076267;Unigene0003552;Unigene0006667;Unigene0103771;Unigene0006670;Unigene0015199;Unigene0014217;Unigene0069748;Unigene0105320;Unigene0102932;Unigene0104770;Unigene0100811;Unigene0054871;Unigene0004314;Unigene00…
GO:0034774	secretory granule lumen	9	52	7.06611e-06	0.00018535	Unigene0016556;Unigene0002588;Unigene0001135;Unigene0103629;Unigene0089349;Unigene0107686;Unigene0107682;Unigene0023231;Unigene0023230
GO:0030141	secretory granule	24	344	1.41234e-05	0.000319117	Unigene0016556;Unigene0002588;Unigene0001135;Unigene0103629;Unigene0089349;Unigene0107686;Unigene0107682;Unigene0023231;Unigene0023230;Unigene0023406;Unigene0092995;Unigene0093871;Unigene0044341;Unigene0081083;Unigene0092379;Unigene0093872;Unigene0001934;Unigene0075261;Unigene0099591;Unigene0058693;Unigene0089323;Unigene0097134;Unigene0086367;Unigene0092789
GO:0099503	secretory vesicle	24	344	1.41234e-05	0.000319117	Unigene0103629;Unigene0092995;Unigene0097134;Unigene0002588;Unigene0107686;Unigene0093871;Unigene0089349;Unigene0089323;Unigene0099591;Unigene0023406;Unigene0001934;Unigene0092789;Unigene0001135;Unigene0016556;Unigene0058693;Unigene0093872;Unigene0081083;Unigene0075261;Unigene0044341;Unigene0107682;Unigene0023231;Unigene0086367;Unigene0092379;Unigene0023230
GO:0009898	cytoplasmic side of plasma membrane	6	22	1.59091e-05	0.000319117	Unigene0015456;Unigene0062336;Unigene0018802;Unigene0069973;Unigene0018801;Unigene0015939
GO:0098562	cytoplasmic side of membrane	6	22	1.59091e-05	0.000319117	Unigene0015456;Unigene0062336;Unigene0018802;Unigene0069973;Unigene0018801;Unigene0015939
GO:0043226	organelle	705	25156	1.78423e-05	0.000338012	Unigene0058928;Unigene0087540;Unigene0080490;Unigene0009374;Unigene0081083;Unigene0011788;Unigene0018802;Unigene0014219;Unigene0101253;Unigene0015199;Unigene0064733;Unigene0003552;Unigene0104710;Unigene0004822;Unigene0082947;Unigene0019401;Unigene0017395;Unigene0015939;Unigene0012748;Unigene0063770;Unigene0000939;Unigene0080307;Unigene0089688;Unigene0082957;Unigene0082884;Unigene0099374;Unigene00…
GO:0044424	intracellular part	705	25213	2.93192e-05	0.000526202	Unigene0058928;Unigene0097134;Unigene0103627;Unigene0105868;Unigene0098596;Unigene0063336;Unigene0092521;Unigene0089349;Unigene0087540;Unigene0080490;Unigene0009374;Unigene0081083;Unigene0011788;Unigene0094662;Unigene0080736;Unigene0102530;Unigene0087680;Unigene0084045;Unigene0092017;Unigene0007556;Unigene0009691;Unigene0058843;Unigene0096080;Unigene0009253;Unigene0058693;Unigene0092379;Unigene00…
GO:0060205	cytoplasmic membrane-bounded vesicle lumen	9	65	4.54252e-05	0.0007745	Unigene0016556;Unigene0002588;Unigene0001135;Unigene0103629;Unigene0089349;Unigene0107686;Unigene0107682;Unigene0023231;Unigene0023230
GO:0043228	non-membrane-bounded organelle	259	8044	5.31403e-05	0.000793764	Unigene0018802;Unigene0014219;Unigene0101253;Unigene0015199;Unigene0064733;Unigene0003552;Unigene0104710;Unigene0004822;Unigene0082947;Unigene0019401;Unigene0017395;Unigene0015939;Unigene0012748;Unigene0063770;Unigene0000939;Unigene0080307;Unigene0089688;Unigene0082957;Unigene0082884;Unigene0099374;Unigene0093789;Unigene0104093;Unigene0007131;Unigene0081083;Unigene0086891;Unigene0084451;Unigene00…
GO:0043232	intracellular non-membrane-bounded organelle	259	8044	5.31403e-05	0.000793764	Unigene0094611;Unigene0115644;Unigene0087753;Unigene0111638;Unigene0012291;Unigene0089688;Unigene0098056;Unigene0099422;Unigene0100292;Unigene0099596;Unigene0000134;Unigene0083879;Unigene0082556;Unigene0000939;Unigene0104174;Unigene0090855;Unigene0086891;Unigene0019401;Unigene0072173;Unigene0015525;Unigene0120646;Unigene0073995;Unigene0094153;Unigene0012588;Unigene0082884;Unigene0103915;Unigene00…
GO:0043227	membrane-bounded organelle	634	22359	5.49801e-05	0.000793764	Unigene0058928;Unigene0087540;Unigene0080490;Unigene0009374;Unigene0081083;Unigene0011788;Unigene0094662;Unigene0080736;Unigene0102530;Unigene0087680;Unigene0084045;Unigene0092017;Unigene0007556;Unigene0009691;Unigene0058843;Unigene0096080;Unigene0009253;Unigene0058693;Unigene0097134;Unigene0092379;Unigene0075261;Unigene0083097;Unigene0022650;Unigene0009689;Unigene0092789;Unigene0095645;Unigene00…
GO:0005622	intracellular	705	25289	5.58661e-05	0.000793764	Unigene0058928;Unigene0097134;Unigene0103627;Unigene0105868;Unigene0098596;Unigene0063336;Unigene0092521;Unigene0089349;Unigene0087540;Unigene0080490;Unigene0009374;Unigene0081083;Unigene0011788;Unigene0094662;Unigene0080736;Unigene0102530;Unigene0087680;Unigene0084045;Unigene0092017;Unigene0007556;Unigene0009691;Unigene0058843;Unigene0096080;Unigene0009253;Unigene0058693;Unigene0092379;Unigene00…
GO:0098552	side of membrane	6	28	7.03103e-05	0.000959032	Unigene0015456;Unigene0062336;Unigene0018802;Unigene0069973;Unigene0018801;Unigene0015939
GO:0000793	condensed chromosome	10	87	8.84579e-05	0.00106357	Unigene0087753;Unigene0111638;Unigene0012291;Unigene0089688;Unigene0000735;Unigene0104656;Unigene0000733;Unigene0104659;Unigene0023349;Unigene0015525
GO:0030667	secretory granule membrane	10	87	8.84579e-05	0.00106357	Unigene0023406;Unigene0092995;Unigene0093871;Unigene0044341;Unigene0081083;Unigene0092379;Unigene0093872;Unigene0089349;Unigene0001934;Unigene0075261
GO:0031983	vesicle lumen	9	71	9.21231e-05	0.00106357	Unigene0089349;Unigene0103629;Unigene0016556;Unigene0107686;Unigene0023230;Unigene0001135;Unigene0107682;Unigene0002588;Unigene0023231
GO:0032153	cell division site	11	105	9.35696e-05	0.00106357	Unigene0006667;Unigene0006669;Unigene0080227;Unigene0014137;Unigene0042057;Unigene0080307;Unigene0072663;Unigene0101255;Unigene0006671;Unigene0113003;Unigene0006670
GO:0032155	cell division site part	11	105	9.35696e-05	0.00106357	Unigene0006667;Unigene0006669;Unigene0080227;Unigene0014137;Unigene0042057;Unigene0080307;Unigene0072663;Unigene0101255;Unigene0006671;Unigene0113003;Unigene0006670
GO:0044459	plasma membrane part	88	2266	0.000115207	0.00126728	Unigene0090871;Unigene0093698;Unigene0102108;Unigene0000328;Unigene0105207;Unigene0106927;Unigene0015236;Unigene0018974;Unigene0010015;Unigene0092779;Unigene0015861;Unigene0015858;Unigene0095751;Unigene0080307;Unigene0020307;Unigene0019592;Unigene0107479;Unigene0094515;Unigene0098386;Unigene0070906;Unigene0004032;Unigene0002632;Unigene0101458;Unigene0015456;Unigene0062336;Unigene0018802;Unigene00…
GO:0015629	actin cytoskeleton	33	638	0.000170399	0.00181581	Unigene0006667;Unigene0006670;Unigene0014137;Unigene0006669;Unigene0006671;Unigene0022609;Unigene0104770;Unigene0073208;Unigene0019932;Unigene0100811;Unigene0022622;Unigene0103627;Unigene0020015;Unigene0001496;Unigene0089349;Unigene0104482;Unigene0104295;Unigene0092521;Unigene0090871;Unigene0004314;Unigene0090870;Unigene0100660;Unigene0085173;Unigene0105207;Unigene0004311;Unigene0080808;Unigene00…
GO:0043292	contractile fiber	33	646	0.00021359	0.00220709	Unigene0016640;Unigene0015199;Unigene0100660;Unigene0092405;Unigene0089349;Unigene0104770;Unigene0103719;Unigene0111684;Unigene0020307;Unigene0091433;Unigene0070906;Unigene0103732;Unigene0107630;Unigene0100292;Unigene0075050;Unigene0104710;Unigene0088912;Unigene0017155;Unigene0070466;Unigene0004822;Unigene0073462;Unigene0091030;Unigene0001873;Unigene0022609;Unigene0073208;Unigene0019366;Unigene00…
GO:0043229	intracellular organelle	614	21747	0.000229633	0.00230308	Unigene0058928;Unigene0087540;Unigene0080490;Unigene0009374;Unigene0081083;Unigene0011788;Unigene0094662;Unigene0080736;Unigene0102530;Unigene0087680;Unigene0084045;Unigene0092017;Unigene0007556;Unigene0009691;Unigene0058843;Unigene0096080;Unigene0009253;Unigene0058693;Unigene0097134;Unigene0092379;Unigene0075261;Unigene0083097;Unigene0022650;Unigene0009689;Unigene0092789;Unigene0095645;Unigene00…
GO:0044449	contractile fiber part	27	523	0.000660498	0.00643514	Unigene0104770;Unigene0104710;Unigene0092405;Unigene0070466;Unigene0020307;Unigene0016640;Unigene0091433;Unigene0103719;Unigene0111684;Unigene0107630;Unigene0075050;Unigene0088912;Unigene0089349;Unigene0100292;Unigene0070906;Unigene0103732;Unigene0073208;Unigene0080808;Unigene0004822;Unigene0099198;Unigene0073462;Unigene0006899;Unigene0001873;Unigene0022609;Unigene0067497;Unigene0022622;Unigene01…
GO:0071944	cell periphery	106	2991	0.000692045	0.0065552	Unigene0090871;Unigene0093698;Unigene0102108;Unigene0000328;Unigene0105207;Unigene0106927;Unigene0015236;Unigene0018974;Unigene0010015;Unigene0092779;Unigene0015861;Unigene0015858;Unigene0095751;Unigene0080307;Unigene0020307;Unigene0019592;Unigene0107479;Unigene0094515;Unigene0098386;Unigene0070906;Unigene0004032;Unigene0002632;Unigene0004808;Unigene0081083;Unigene0095144;Unigene0082069;Unigene01…
GO:0005886	plasma membrane	102	2889	0.000991945	0.00914198	Unigene0090871;Unigene0093698;Unigene0102108;Unigene0000328;Unigene0105207;Unigene0106927;Unigene0015236;Unigene0018974;Unigene0010015;Unigene0092779;Unigene0015861;Unigene0015858;Unigene0095751;Unigene0080307;Unigene0020307;Unigene0019592;Unigene0107479;Unigene0094515;Unigene0098386;Unigene0070906;Unigene0004032;Unigene0002632;Unigene0101458;Unigene0015456;Unigene0062336;Unigene0018802;Unigene00…

## Sheet: Rhsi vs Tame
Table S1. GO cell component enrichment data of six pairwise comparisons.
GO ID	Description	GeneRatio (1459)	BgRatio (33251)	pvalue	fdr	Gene ID
Go cell component categories significantly enriched by up-regulated genes
GO:0044456	synapse part	73	761	1.20691e-12	2.64736e-10	Unigene0113049;Unigene0078245;Unigene0104401;Unigene0014707;Unigene0007520;Unigene0015059;Unigene0020922;Unigene0006741;Unigene0087467;Unigene0063628;Unigene0097916;Unigene0086190;Unigene0104726;Unigene0087036;Unigene0091201;Unigene0107226;Unigene0093558;Unigene0093698;Unigene0003198;Unigene0089526;Unigene0017982;Unigene0015007;Unigene0023553;Unigene0013771;Unigene0020583;Unigene0015049;Unigene00…
GO:0045202	synapse	84	946	1.52147e-12	2.64736e-10	Unigene0113049;Unigene0078245;Unigene0104401;Unigene0014707;Unigene0007520;Unigene0015059;Unigene0020922;Unigene0006741;Unigene0087467;Unigene0063628;Unigene0097916;Unigene0086190;Unigene0104726;Unigene0087036;Unigene0091201;Unigene0107226;Unigene0093558;Unigene0093698;Unigene0003198;Unigene0089526;Unigene0017982;Unigene0015007;Unigene0023553;Unigene0013771;Unigene0020583;Unigene0015049;Unigene00…
GO:0097458	neuron part	127	1779	1.78183e-11	1.96864e-09	Unigene0112528;Unigene0114181;Unigene0064727;Unigene0015007;Unigene0020012;Unigene0011109;Unigene0020606;Unigene0090160;Unigene0086190;Unigene0001488;Unigene0004116;Unigene0001485;Unigene0018332;Unigene0021232;Unigene0101520;Unigene0001652;Unigene0084719;Unigene0020279;Unigene0014743;Unigene0015333;Unigene0106454;Unigene0113847;Unigene0093456;Unigene0020922;Unigene0001769;Unigene0079521;Unigene00…
GO:0043005	neuron projection	123	1709	2.2628e-11	1.96864e-09	Unigene0112528;Unigene0114181;Unigene0064727;Unigene0015007;Unigene0020012;Unigene0011109;Unigene0020606;Unigene0090160;Unigene0086190;Unigene0001488;Unigene0004116;Unigene0001485;Unigene0018332;Unigene0021232;Unigene0101520;Unigene0001652;Unigene0084719;Unigene0020279;Unigene0014743;Unigene0015333;Unigene0106454;Unigene0113847;Unigene0093456;Unigene0020922;Unigene0001769;Unigene0079521;Unigene00…
GO:0031224	intrinsic component of membrane	392	8074	1.30526e-07	8.32184e-06	Unigene0020295;Unigene0001485;Unigene0001488;Unigene0114575;Unigene0006741;Unigene0078245;Unigene0094505;Unigene0077130;Unigene0068010;Unigene0084146;Unigene0081523;Unigene0079189;Unigene0083803;Unigene0066780;Unigene0004900;Unigene0088851;Unigene0016675;Unigene0090160;Unigene0101781;Unigene0087053;Unigene0097260;Unigene0106883;Unigene0075450;Unigene0091235;Unigene0087588;Unigene0109890;Unigene00…
GO:0044425	membrane part	467	9900	1.4348e-07	8.32184e-06	Unigene0020295;Unigene0001485;Unigene0001488;Unigene0114575;Unigene0006741;Unigene0078245;Unigene0094505;Unigene0077130;Unigene0068010;Unigene0084146;Unigene0081523;Unigene0079189;Unigene0090178;Unigene0013481;Unigene0058799;Unigene0085318;Unigene0093698;Unigene0015007;Unigene0020583;Unigene0014743;Unigene0111119;Unigene0083753;Unigene0016675;Unigene0015151;Unigene0013236;Unigene0113049;Unigene00…
GO:0097060	synaptic membrane	41	445	3.14017e-07	1.56032e-05	Unigene0020606;Unigene0005602;Unigene0007520;Unigene0114575;Unigene0083753;Unigene0107226;Unigene0001488;Unigene0015333;Unigene0002924;Unigene0091519;Unigene0102875;Unigene0013482;Unigene0070906;Unigene0115699;Unigene0107645;Unigene0078245;Unigene0013481;Unigene0013236;Unigene0016675;Unigene0013771;Unigene0000372;Unigene0109890;Unigene0001485;Unigene0063628;Unigene0093698;Unigene0013486;Unigene00…
GO:0033267	axon part	35	351	3.58695e-07	1.56032e-05	Unigene0103908;Unigene0073219;Unigene0018713;Unigene0019464;Unigene0080373;Unigene0087588;Unigene0113049;Unigene0109915;Unigene0046926;Unigene0015049;Unigene0006614;Unigene0106454;Unigene0020606;Unigene0014294;Unigene0084035;Unigene0014743;Unigene0110646;Unigene0090160;Unigene0107226;Unigene0002316;Unigene0087592;Unigene0065068;Unigene0001652;Unigene0079283;Unigene0093456;Unigene0018040;Unigene00…
GO:0030424	axon	36	380	8.41639e-07	3.25434e-05	Unigene0103908;Unigene0073219;Unigene0018713;Unigene0019464;Unigene0080373;Unigene0087588;Unigene0113049;Unigene0109915;Unigene0046926;Unigene0015049;Unigene0006614;Unigene0106454;Unigene0020606;Unigene0014294;Unigene0084035;Unigene0014743;Unigene0110646;Unigene0090160;Unigene0107226;Unigene0002316;Unigene0087592;Unigene0065068;Unigene0001652;Unigene0079283;Unigene0093456;Unigene0018040;Unigene00…
GO:0016020	membrane	622	13985	1.67803e-06	5.37716e-05	Unigene0020295;Unigene0001485;Unigene0001488;Unigene0114575;Unigene0006741;Unigene0078245;Unigene0094505;Unigene0077130;Unigene0068010;Unigene0084146;Unigene0002119;Unigene0012508;Unigene0012309;Unigene0083535;Unigene0075263;Unigene0096933;Unigene0107537;Unigene0061361;Unigene0003520;Unigene0092581;Unigene0089852;Unigene0022169;Unigene0086254;Unigene0005483;Unigene0014812;Unigene0009169;Unigene00…
GO:0044297	cell body	60	815	1.69968e-06	5.37716e-05	Unigene0000372;Unigene0078160;Unigene0043765;Unigene0018700;Unigene0019464;Unigene0022225;Unigene0093096;Unigene0114181;Unigene0001488;Unigene0070956;Unigene0073219;Unigene0014739;Unigene0018976;Unigene0013859;Unigene0084719;Unigene0016326;Unigene0083784;Unigene0011109;Unigene0015049;Unigene0091519;Unigene0091837;Unigene0044699;Unigene0093228;Unigene0096501;Unigene0004045;Unigene0015007;Unigene01…
GO:0098590	plasma membrane region	61	870	6.51618e-06	0.000186251	Unigene0090178;Unigene0013481;Unigene0058799;Unigene0085318;Unigene0093698;Unigene0015007;Unigene0020583;Unigene0014743;Unigene0111119;Unigene0083753;Unigene0016675;Unigene0015151;Unigene0013236;Unigene0113049;Unigene0087592;Unigene0011109;Unigene0002924;Unigene0022169;Unigene0091519;Unigene0013482;Unigene0001488;Unigene0100062;Unigene0102818;Unigene0020606;Unigene0107226;Unigene0087588;Unigene01…
GO:0042995	cell projection	176	3305	6.95764e-06	0.000186251	Unigene0112528;Unigene0114181;Unigene0064727;Unigene0015007;Unigene0020012;Unigene0011109;Unigene0020606;Unigene0090160;Unigene0086190;Unigene0001488;Unigene0004116;Unigene0001485;Unigene0076247;Unigene0044699;Unigene0018332;Unigene0021232;Unigene0101520;Unigene0001652;Unigene0084719;Unigene0020279;Unigene0014743;Unigene0015333;Unigene0106454;Unigene0113847;Unigene0093456;Unigene0020922;Unigene00…
GO:0031256	leading edge membrane	14	94	1.50042e-05	0.000348097	Unigene0022169;Unigene0015007;Unigene0001485;Unigene0018713;Unigene0113049;Unigene0014743;Unigene0087592;Unigene0011109;Unigene0015151;Unigene0001488;Unigene0087588;Unigene0111119;Unigene0014294;Unigene0070906
GO:0032589	neuron projection membrane	14	94	1.50042e-05	0.000348097	Unigene0001485;Unigene0011109;Unigene0001488;Unigene0014743;Unigene0087592;Unigene0018713;Unigene0087588;Unigene0014294;Unigene0113049;Unigene0022169;Unigene0070906;Unigene0015151;Unigene0015007;Unigene0111119
GO:0031410	cytoplasmic vesicle	88	1460	2.71625e-05	0.000590784	Unigene0019226;Unigene0012756;Unigene0079337;Unigene0102288;Unigene0103227;Unigene0044699;Unigene0064148;Unigene0000923;Unigene0019299;Unigene0064151;Unigene0107453;Unigene0075263;Unigene0072039;Unigene0083841;Unigene0073817;Unigene0092581;Unigene0014812;Unigene0004662;Unigene0013831;Unigene0110849;Unigene0001935;Unigene0083753;Unigene0023564;Unigene0023553;Unigene0093870;Unigene0017972;Unigene00…
GO:0098794	postsynapse	16	128	3.60249e-05	0.000737451	Unigene0015333;Unigene0010887;Unigene0007520;Unigene0104726;Unigene0097916;Unigene0109890;Unigene0113049;Unigene0002924;Unigene0015049;Unigene0087467;Unigene0014294;Unigene0107226;Unigene0015057;Unigene0086190;Unigene0112528;Unigene0015007
GO:0031982	vesicle	361	7793	4.58981e-05	0.000847913	Unigene0019226;Unigene0012756;Unigene0079337;Unigene0102288;Unigene0103227;Unigene0044699;Unigene0064148;Unigene0000923;Unigene0019299;Unigene0064151;Unigene0107453;Unigene0075263;Unigene0072039;Unigene0083841;Unigene0102681;Unigene0004662;Unigene0073817;Unigene0092581;Unigene0014812;Unigene0013831;Unigene0110849;Unigene0001935;Unigene0083753;Unigene0023564;Unigene0023553;Unigene0093870;Unigene00…
GO:0016023	cytoplasmic, membrane-bounded vesicle	86	1440	4.62941e-05	0.000847913	Unigene0019226;Unigene0012756;Unigene0079337;Unigene0102288;Unigene0103227;Unigene0044699;Unigene0064148;Unigene0000923;Unigene0019299;Unigene0064151;Unigene0107453;Unigene0075263;Unigene0072039;Unigene0083841;Unigene0073817;Unigene0092581;Unigene0014812;Unigene0004662;Unigene0013831;Unigene0110849;Unigene0001935;Unigene0083753;Unigene0023564;Unigene0023553;Unigene0093870;Unigene0017972;Unigene00…
GO:0044309	neuron spine	24	257	6.76878e-05	0.00117777	Unigene0014595;Unigene0102875;Unigene0015049;Unigene0018976;Unigene0015057;Unigene0112528;Unigene0003198;Unigene0014294;Unigene0022458;Unigene0016851;Unigene0015333;Unigene0001488;Unigene0109890;Unigene0110646;Unigene0018332;Unigene0021732;Unigene0107645;Unigene0001485;Unigene0089526;Unigene0004900;Unigene0015007;Unigene0043765;Unigene0080422;Unigene0086190
GO:0019866	organelle inner membrane	49	718	9.94769e-05	0.00164847	Unigene0074548;Unigene0098617;Unigene0023556;Unigene0087960;Unigene0074903;Unigene0013603;Unigene0082148;Unigene0093315;Unigene0081760;Unigene0013771;Unigene0019874;Unigene0081422;Unigene0021594;Unigene0066780;Unigene0070485;Unigene0000532;Unigene0087469;Unigene0104430;Unigene0023564;Unigene0019875;Unigene0020588;Unigene0069512;Unigene0109223;Unigene0075450;Unigene0113847;Unigene0076128;Unigene00…
GO:0031988	membrane-bounded vesicle	344	7479	0.000133901	0.00211806	Unigene0019226;Unigene0012756;Unigene0079337;Unigene0102288;Unigene0103227;Unigene0044699;Unigene0064148;Unigene0000923;Unigene0019299;Unigene0064151;Unigene0107453;Unigene0075263;Unigene0072039;Unigene0083841;Unigene0102681;Unigene0004662;Unigene0073817;Unigene0092581;Unigene0014812;Unigene0013831;Unigene0110849;Unigene0001935;Unigene0083753;Unigene0023564;Unigene0023553;Unigene0093870;Unigene00…
GO:0098805	whole membrane	115	2140	0.000216571	0.00327682	Unigene0002119;Unigene0012508;Unigene0012309;Unigene0083535;Unigene0075263;Unigene0096933;Unigene0107537;Unigene0061361;Unigene0003520;Unigene0092581;Unigene0089852;Unigene0022169;Unigene0086254;Unigene0005483;Unigene0014812;Unigene0009169;Unigene0073346;Unigene0082681;Unigene0081523;Unigene0079189;Unigene0019226;Unigene0079337;Unigene0012756;Unigene0102288;Unigene0103227;Unigene0083803;Unigene00…
GO:0036477	somatodendritic compartment	16	153	0.00030049	0.00435711	Unigene0112528;Unigene0114181;Unigene0064727;Unigene0015007;Unigene0020012;Unigene0011109;Unigene0020606;Unigene0090160;Unigene0086190;Unigene0001488;Unigene0004116;Unigene0001485;Unigene0087588;Unigene0018713;Unigene0080388;Unigene0087592
GO:0010008	endosome membrane	18	186	0.000340901	0.00450245	Unigene0002119;Unigene0012508;Unigene0012309;Unigene0083535;Unigene0075263;Unigene0096933;Unigene0107537;Unigene0061361;Unigene0003520;Unigene0092581;Unigene0089852;Unigene0022169;Unigene0086254;Unigene0005483;Unigene0014812;Unigene0009169;Unigene0073346;Unigene0082681
GO:0014069	postsynaptic density	13	111	0.000362266	0.00450245	Unigene0107226;Unigene0109890;Unigene0113049;Unigene0014294;Unigene0010887;Unigene0015333;Unigene0007520;Unigene0002924;Unigene0015049;Unigene0097916;Unigene0087467;Unigene0015057;Unigene0104726
GO:0060076	excitatory synapse	13	111	0.000362266	0.00450245	Unigene0015049;Unigene0104726;Unigene0107226;Unigene0015057;Unigene0002924;Unigene0007520;Unigene0015333;Unigene0109890;Unigene0014294;Unigene0097916;Unigene0010887;Unigene0113049;Unigene0087467
GO:0099572	postsynaptic specialization	13	111	0.000362266	0.00450245	Unigene0015333;Unigene0010887;Unigene0007520;Unigene0104726;Unigene0097916;Unigene0109890;Unigene0113049;Unigene0002924;Unigene0015049;Unigene0087467;Unigene0014294;Unigene0107226;Unigene0015057
GO:0044463	cell projection part	70	1199	0.000436592	0.0052391	Unigene0018976;Unigene0009666;Unigene0102818;Unigene0103478;Unigene0022843;Unigene0088860;Unigene0095625;Unigene0095751;Unigene0096501;Unigene0097165;Unigene0090160;Unigene0014911;Unigene0015007;Unigene0103908;Unigene0109915;Unigene0079521;Unigene0008939;Unigene0021232;Unigene0020606;Unigene0070906;Unigene0008965;Unigene0001488;Unigene0014294;Unigene0012508;Unigene0087588;Unigene0001485;Unigene00…
GO:0098589	membrane region	70	1229	0.000847519	0.00961469	Unigene0090178;Unigene0013481;Unigene0058799;Unigene0085318;Unigene0093698;Unigene0015007;Unigene0020583;Unigene0014743;Unigene0111119;Unigene0083753;Unigene0016675;Unigene0015151;Unigene0013236;Unigene0113049;Unigene0087592;Unigene0011109;Unigene0002924;Unigene0022169;Unigene0091519;Unigene0013482;Unigene0001488;Unigene0100062;Unigene0102818;Unigene0020606;Unigene0107226;Unigene0087588;Unigene01…
GO:0044440	endosomal part	18	201	0.000856481	0.00961469	Unigene0002119;Unigene0012508;Unigene0012309;Unigene0083535;Unigene0075263;Unigene0096933;Unigene0107537;Unigene0061361;Unigene0003520;Unigene0092581;Unigene0089852;Unigene0022169;Unigene0086254;Unigene0005483;Unigene0014812;Unigene0009169;Unigene0073346;Unigene0082681
Go cell component categories significantly enriched by down-regulated genes
GO:0031988	membrane-bounded vesicle	240	7479	9.82364e-07	0.000249731	Unigene0015982;Unigene0019574;Unigene0019379;Unigene0108585;Unigene0075261;Unigene0004808;Unigene0101831;Unigene0092526;Unigene0086920;Unigene0013900;Unigene0106952;Unigene0105273;Unigene0094419;Unigene0043555;Unigene0057750;Unigene0070439;Unigene0064646;Unigene0081083;Unigene0094418;Unigene0088919;Unigene0105026;Unigene0090870;Unigene0019053;Unigene0014884;Unigene0002286;Unigene0102591;Unigene01…
GO:0043226	organelle	667	25156	1.50895e-06	0.000249731	Unigene0107698;Unigene0105026;Unigene0107924;Unigene0081083;Unigene0095358;Unigene0003552;Unigene0104710;Unigene0019729;Unigene0052328;Unigene0076849;Unigene0081413;Unigene0015833;Unigene0101955;Unigene0089688;Unigene0085193;Unigene0104093;Unigene0076418;Unigene0084451;Unigene0110741;Unigene0094299;Unigene0004314;Unigene0101882;Unigene0079291;Unigene0009311;Unigene0061435;Unigene0009026;Unigene00…
GO:0044424	intracellular part	667	25213	2.57503e-06	0.000284111	Unigene0107698;Unigene0083361;Unigene0066082;Unigene0103627;Unigene0105026;Unigene0107924;Unigene0081083;Unigene0015982;Unigene0080736;Unigene0079803;Unigene0087680;Unigene0091943;Unigene0111268;Unigene0082201;Unigene0009253;Unigene0110215;Unigene0063687;Unigene0013710;Unigene0075261;Unigene0083097;Unigene0080735;Unigene0064646;Unigene0013942;Unigene0019758;Unigene0089024;Unigene0078992;Unigene00…
GO:0005622	intracellular	667	25289	5.16793e-06	0.000413713	Unigene0107698;Unigene0083361;Unigene0066082;Unigene0103627;Unigene0105026;Unigene0107924;Unigene0081083;Unigene0015982;Unigene0080736;Unigene0079803;Unigene0087680;Unigene0091943;Unigene0111268;Unigene0082201;Unigene0009253;Unigene0110215;Unigene0063687;Unigene0013710;Unigene0075261;Unigene0083097;Unigene0080735;Unigene0064646;Unigene0013942;Unigene0019758;Unigene0089024;Unigene0078992;Unigene00…
GO:0005737	cytoplasm	291	9620	6.94324e-06	0.000413713	Unigene0083361;Unigene0066082;Unigene0103627;Unigene0105026;Unigene0107924;Unigene0081083;Unigene0015982;Unigene0080736;Unigene0079803;Unigene0087680;Unigene0091943;Unigene0111268;Unigene0082201;Unigene0009253;Unigene0110215;Unigene0063687;Unigene0013710;Unigene0075261;Unigene0083097;Unigene0080735;Unigene0064646;Unigene0013942;Unigene0019758;Unigene0089024;Unigene0078992;Unigene0000233;Unigene01…
GO:0031982	vesicle	243	7793	7.49933e-06	0.000413713	Unigene0015982;Unigene0019574;Unigene0019379;Unigene0108585;Unigene0075261;Unigene0004808;Unigene0101831;Unigene0092526;Unigene0086920;Unigene0013900;Unigene0106952;Unigene0105273;Unigene0094419;Unigene0043555;Unigene0057750;Unigene0070439;Unigene0064646;Unigene0081083;Unigene0094418;Unigene0088919;Unigene0105026;Unigene0090870;Unigene0076777;Unigene0019282;Unigene0101598;Unigene0099673;Unigene00…
GO:0044444	cytoplasmic part	288	9557	1.10762e-05	0.000523745	Unigene0083361;Unigene0066082;Unigene0103627;Unigene0105026;Unigene0107924;Unigene0081083;Unigene0015982;Unigene0080736;Unigene0079803;Unigene0087680;Unigene0091943;Unigene0111268;Unigene0082201;Unigene0009253;Unigene0110215;Unigene0063687;Unigene0013710;Unigene0075261;Unigene0083097;Unigene0080735;Unigene0064646;Unigene0013942;Unigene0019758;Unigene0089024;Unigene0078992;Unigene0000233;Unigene01…
GO:0043292	contractile fiber	34	646	2.66197e-05	0.000959391	Unigene0068245;Unigene0089246;Unigene0082900;Unigene0104770;Unigene0096750;Unigene0074173;Unigene0022619;Unigene0103732;Unigene0100292;Unigene0103895;Unigene0111685;Unigene0115562;Unigene0016639;Unigene0104710;Unigene0088912;Unigene0017155;Unigene0015833;Unigene0089236;Unigene0085241;Unigene0074420;Unigene0052647;Unigene0073205;Unigene0022624;Unigene0098092;Unigene0016566;Unigene0009026;Unigene00…
GO:0044464	cell part	718	27848	2.87105e-05	0.000959391	Unigene0076325;Unigene0014910;Unigene0107698;Unigene0088919;Unigene0083361;Unigene0066082;Unigene0103627;Unigene0076094;Unigene0020697;Unigene0113350;Unigene0105207;Unigene0105026;Unigene0107924;Unigene0081083;Unigene0015982;Unigene0108537;Unigene0109522;Unigene0053621;Unigene0009772;Unigene0129015;Unigene0019058;Unigene0017666;Unigene0105782;Unigene0101611;Unigene0009311;Unigene0002397;Unigene01…
GO:0005623	cell	718	27849	2.89846e-05	0.000959391	Unigene0076325;Unigene0014910;Unigene0107698;Unigene0088919;Unigene0083361;Unigene0066082;Unigene0103627;Unigene0076094;Unigene0020697;Unigene0113350;Unigene0105207;Unigene0105026;Unigene0107924;Unigene0081083;Unigene0015982;Unigene0108537;Unigene0109522;Unigene0053621;Unigene0009772;Unigene0129015;Unigene0019058;Unigene0017666;Unigene0105782;Unigene0101611;Unigene0009311;Unigene0002397;Unigene01…
GO:0005882	intermediate filament	12	118	3.20867e-05	0.000965518	Unigene0081413;Unigene0099422;Unigene0109522;Unigene0061838;Unigene0018579;Unigene0089246;Unigene0021268;Unigene0101611;Unigene0091899;Unigene0100292;Unigene0018581;Unigene0066747
GO:0005884	actin filament	3	4	5.63572e-05	0.00155452	Unigene0007538;Unigene0104770;Unigene0074420
GO:0031967	organelle envelope	48	1094	7.22444e-05	0.00170806	Unigene0081761;Unigene0068063;Unigene0064037;Unigene0076485;Unigene0062722;Unigene0067408;Unigene0111922;Unigene0048850;Unigene0010244;Unigene0089611;Unigene0083221;Unigene0065998;Unigene0039734;Unigene0062207;Unigene0051991;Unigene0062981;Unigene0069088;Unigene0104690;Unigene0078616;Unigene0056679;Unigene0083523;Unigene0057459;Unigene0067061;Unigene0019179;Unigene0112323;Unigene0112317;Unigene00…
GO:0031975	envelope	48	1094	7.22444e-05	0.00170806	Unigene0081761;Unigene0068063;Unigene0064037;Unigene0076485;Unigene0062722;Unigene0067408;Unigene0111922;Unigene0048850;Unigene0010244;Unigene0089611;Unigene0083221;Unigene0065998;Unigene0039734;Unigene0062207;Unigene0051991;Unigene0062981;Unigene0069088;Unigene0104690;Unigene0078616;Unigene0056679;Unigene0083523;Unigene0057459;Unigene0067061;Unigene0019179;Unigene0112323;Unigene0112317;Unigene00…
GO:0045111	intermediate filament cytoskeleton	12	131	8.95824e-05	0.00197679	Unigene0099422;Unigene0100292;Unigene0109522;Unigene0066747;Unigene0061838;Unigene0018581;Unigene0018579;Unigene0081413;Unigene0101611;Unigene0091899;Unigene0021268;Unigene0089246
GO:0042611	MHC protein complex	10	100	0.000165738	0.0034287	Unigene0012249;Unigene0011504;Unigene0011340;Unigene0015982;Unigene0080736;Unigene0011330;Unigene0083097;Unigene0080735;Unigene0011337;Unigene0011910

## Sheet: Asst vs Tame
Table S1. GO cell component enrichment data of six pairwise comparisons.
GO ID	Description	GeneRatio (1459)	BgRatio (33251)	pvalue	fdr	Gene ID
Go cell component categories significantly enriched by up-regulated genes
GO:0045202	synapse	78	946	1.56332e-12	5.51853e-10	Unigene0113049;Unigene0078245;Unigene0104401;Unigene0099224;Unigene0006741;Unigene0087467;Unigene0063628;Unigene0097916;Unigene0086190;Unigene0104726;Unigene0093558;Unigene0089526;Unigene0099135;Unigene0023553;Unigene0015049;Unigene0079337;Unigene0023556;Unigene0112528;Unigene0002316;Unigene0064218;Unigene0013484;Unigene0019236;Unigene0021232;Unigene0016223;Unigene0015814;Unigene0013482;Unigene00…
GO:0044456	synapse part	59	761	8.43101e-09	1.12576e-06	Unigene0113049;Unigene0078245;Unigene0104401;Unigene0099224;Unigene0006741;Unigene0087467;Unigene0063628;Unigene0097916;Unigene0086190;Unigene0104726;Unigene0093558;Unigene0089526;Unigene0099135;Unigene0023553;Unigene0015049;Unigene0079337;Unigene0023556;Unigene0112528;Unigene0002316;Unigene0064218;Unigene0013484;Unigene0019236;Unigene0021232;Unigene0016223;Unigene0015814;Unigene0013482;Unigene00…
GO:0097458	neuron part	108	1779	9.56734e-09	1.12576e-06	Unigene0112528;Unigene0055132;Unigene0019605;Unigene0064727;Unigene0020606;Unigene0019603;Unigene0090160;Unigene0086190;Unigene0001488;Unigene0001485;Unigene0018332;Unigene0021232;Unigene0101520;Unigene0090948;Unigene0014743;Unigene0106454;Unigene0001769;Unigene0079521;Unigene0014294;Unigene0015764;Unigene0105895;Unigene0002316;Unigene0004900;Unigene0111129;Unigene0074707;Unigene0105434;Unigene01…
GO:0043005	neuron projection	103	1709	3.10231e-08	2.73779e-06	Unigene0112528;Unigene0055132;Unigene0019605;Unigene0064727;Unigene0020606;Unigene0019603;Unigene0090160;Unigene0086190;Unigene0001488;Unigene0001485;Unigene0018332;Unigene0021232;Unigene0101520;Unigene0090948;Unigene0014743;Unigene0106454;Unigene0001769;Unigene0079521;Unigene0014294;Unigene0015764;Unigene0105895;Unigene0002316;Unigene0004900;Unigene0111129;Unigene0074707;Unigene0105434;Unigene01…
GO:0031224	intrinsic component of membrane	345	8074	3.61305e-06	0.000255082	Unigene0001485;Unigene0001488;Unigene0114575;Unigene0006741;Unigene0078245;Unigene0080733;Unigene0094505;Unigene0068010;Unigene0084146;Unigene0083803;Unigene0066780;Unigene0062018;Unigene0004900;Unigene0088851;Unigene0019375;Unigene0090160;Unigene0101781;Unigene0087053;Unigene0097260;Unigene0106883;Unigene0075450;Unigene0019236;Unigene0091235;Unigene0004259;Unigene0012350;Unigene0087588;Unigene00…
GO:0097060	synaptic membrane	35	445	6.52877e-06	0.000384109	Unigene0020606;Unigene0005602;Unigene0019204;Unigene0114575;Unigene0083753;Unigene0002629;Unigene0001488;Unigene0002924;Unigene0091519;Unigene0102875;Unigene0013482;Unigene0089891;Unigene0071089;Unigene0107645;Unigene0101556;Unigene0078245;Unigene0013481;Unigene0013236;Unigene0091141;Unigene0000372;Unigene0001485;Unigene0063628;Unigene0017864;Unigene0064218;Unigene0013486;Unigene0014294;Unigene00…
GO:0044425	membrane part	409	9900	8.77464e-06	0.000442493	Unigene0001485;Unigene0001488;Unigene0114575;Unigene0006741;Unigene0078245;Unigene0080733;Unigene0094505;Unigene0068010;Unigene0084146;Unigene0013481;Unigene0101556;Unigene0089891;Unigene0014743;Unigene0064218;Unigene0083753;Unigene0019204;Unigene0013236;Unigene0113049;Unigene0002924;Unigene0091519;Unigene0013482;Unigene0100062;Unigene0102818;Unigene0020606;Unigene0087588;Unigene0102875;Unigene00…
GO:0033267	axon part	28	351	4.12349e-05	0.00181949	Unigene0103908;Unigene0073219;Unigene0018713;Unigene0080373;Unigene0087588;Unigene0113049;Unigene0015049;Unigene0006614;Unigene0074707;Unigene0106454;Unigene0020606;Unigene0008931;Unigene0014294;Unigene0084035;Unigene0014743;Unigene0090160;Unigene0002316;Unigene0019605;Unigene0079283;Unigene0070942;Unigene0018040;Unigene0002924;Unigene0008939;Unigene0008965;Unigene0099018;Unigene0019666;Unigene00…
GO:0030424	axon	29	380	6.71464e-05	0.00263363	Unigene0103908;Unigene0073219;Unigene0018713;Unigene0080373;Unigene0087588;Unigene0113049;Unigene0015049;Unigene0006614;Unigene0074707;Unigene0106454;Unigene0020606;Unigene0008931;Unigene0014294;Unigene0084035;Unigene0014743;Unigene0090160;Unigene0002316;Unigene0019605;Unigene0079283;Unigene0070942;Unigene0018040;Unigene0002924;Unigene0008939;Unigene0008965;Unigene0099018;Unigene0019666;Unigene00…
GO:0098589	membrane region	68	1229	0.000103424	0.00338206	Unigene0013481;Unigene0101556;Unigene0089891;Unigene0014743;Unigene0064218;Unigene0083753;Unigene0019204;Unigene0013236;Unigene0113049;Unigene0002924;Unigene0091519;Unigene0013482;Unigene0001488;Unigene0100062;Unigene0102818;Unigene0020606;Unigene0087588;Unigene0102875;Unigene0023448;Unigene0019236;Unigene0015814;Unigene0091141;Unigene0095751;Unigene0089526;Unigene0069044;Unigene0014294;Unigene00…
GO:0098590	plasma membrane region	52	870	0.00010539	0.00338206	Unigene0013481;Unigene0101556;Unigene0089891;Unigene0014743;Unigene0064218;Unigene0083753;Unigene0019204;Unigene0013236;Unigene0113049;Unigene0002924;Unigene0091519;Unigene0013482;Unigene0001488;Unigene0100062;Unigene0102818;Unigene0020606;Unigene0087588;Unigene0102875;Unigene0023448;Unigene0019236;Unigene0015814;Unigene0091141;Unigene0095751;Unigene0089526;Unigene0069044;Unigene0014294;Unigene00…
GO:0044297	cell body	49	815	0.000143624	0.00422495	Unigene0000372;Unigene0078160;Unigene0093096;Unigene0083183;Unigene0001488;Unigene0070956;Unigene0073219;Unigene0014739;Unigene0069044;Unigene0013859;Unigene0016326;Unigene0083784;Unigene0015049;Unigene0084626;Unigene0091519;Unigene0091837;Unigene0093228;Unigene0004045;Unigene0016706;Unigene0080083;Unigene0018790;Unigene0090948;Unigene0001485;Unigene0018713;Unigene0018332;Unigene0085196;Unigene00…
GO:0031410	cytoplasmic vesicle	77	1460	0.000167878	0.00455853	Unigene0080733;Unigene0012756;Unigene0050436;Unigene0079337;Unigene0082340;Unigene0102288;Unigene0097620;Unigene0064148;Unigene0068435;Unigene0019301;Unigene0021627;Unigene0083841;Unigene0092787;Unigene0019605;Unigene0093655;Unigene0004662;Unigene0008468;Unigene0001935;Unigene0083753;Unigene0083594;Unigene0023564;Unigene0023553;Unigene0017972;Unigene0086025;Unigene0023556;Unigene0072859;Unigene00…
GO:0042995	cell projection	151	3305	0.00022573	0.00518925	Unigene0112528;Unigene0055132;Unigene0019605;Unigene0064727;Unigene0020606;Unigene0019603;Unigene0090160;Unigene0086190;Unigene0001488;Unigene0001485;Unigene0076247;Unigene0069044;Unigene0003164;Unigene0018332;Unigene0021232;Unigene0101520;Unigene0090948;Unigene0014743;Unigene0106454;Unigene0001769;Unigene0079521;Unigene0014294;Unigene0015764;Unigene0105895;Unigene0002316;Unigene0004900;Unigene01…
GO:1902495	transmembrane transporter complex	31	449	0.000235207	0.00518925	Unigene0004900;Unigene0088851;Unigene0019375;Unigene0090160;Unigene0101781;Unigene0087053;Unigene0097260;Unigene0106883;Unigene0075450;Unigene0019236;Unigene0091235;Unigene0004259;Unigene0012350;Unigene0087588;Unigene0060721;Unigene0070942;Unigene0017864;Unigene0108848;Unigene0019927;Unigene0019666;Unigene0070465;Unigene0071089;Unigene0018713;Unigene0084035;Unigene0090948;Unigene0014743;Unigene00…
GO:1990351	transporter complex	31	449	0.000235207	0.00518925	Unigene0106883;Unigene0075450;Unigene0108848;Unigene0090948;Unigene0097260;Unigene0004900;Unigene0091235;Unigene0014357;Unigene0071089;Unigene0015928;Unigene0101781;Unigene0019666;Unigene0012350;Unigene0080657;Unigene0018713;Unigene0088851;Unigene0070465;Unigene0019927;Unigene0006614;Unigene0019236;Unigene0060721;Unigene0087053;Unigene0004259;Unigene0014294;Unigene0070942;Unigene0014743;Unigene00…
GO:0044433	cytoplasmic vesicle part	35	533	0.000251026	0.00521248	Unigene0050436;Unigene0079337;Unigene0012756;Unigene0082340;Unigene0080733;Unigene0102288;Unigene0072859;Unigene0091673;Unigene0086025;Unigene0004662;Unigene0008468;Unigene0019605;Unigene0083594;Unigene0002315;Unigene0023564;Unigene0011150;Unigene0017972;Unigene0000372;Unigene0076247;Unigene0089526;Unigene0110556;Unigene0108728;Unigene0086474;Unigene0018729;Unigene0075201;Unigene0023556;Unigene00…
GO:0031982	vesicle	318	7793	0.000389579	0.00726767	Unigene0080733;Unigene0012756;Unigene0050436;Unigene0079337;Unigene0082340;Unigene0102288;Unigene0097620;Unigene0064148;Unigene0068435;Unigene0019301;Unigene0021627;Unigene0083841;Unigene0008468;Unigene0083594;Unigene0086025;Unigene0019605;Unigene0004662;Unigene0092787;Unigene0093655;Unigene0001935;Unigene0083753;Unigene0023564;Unigene0023553;Unigene0017972;Unigene0023556;Unigene0072859;Unigene00…
GO:0034702	ion channel complex	30	442	0.000391178	0.00726767	Unigene0015928;Unigene0090160;Unigene0075450;Unigene0006614;Unigene0087588;Unigene0106883;Unigene0004900;Unigene0012350;Unigene0060721;Unigene0108848;Unigene0014743;Unigene0084035;Unigene0087053;Unigene0090948;Unigene0018713;Unigene0070942;Unigene0097260;Unigene0019927;Unigene0019666;Unigene0014294;Unigene0101781;Unigene0014357;Unigene0017864;Unigene0088851;Unigene0070465;Unigene0019236;Unigene00…
GO:0016023	cytoplasmic, membrane-bounded vesicle	74	1440	0.000472855	0.0083459	Unigene0080733;Unigene0012756;Unigene0050436;Unigene0079337;Unigene0082340;Unigene0102288;Unigene0097620;Unigene0064148;Unigene0068435;Unigene0019301;Unigene0021627;Unigene0083841;Unigene0092787;Unigene0019605;Unigene0093655;Unigene0004662;Unigene0008468;Unigene0001935;Unigene0083753;Unigene0083594;Unigene0023564;Unigene0023553;Unigene0017972;Unigene0086025;Unigene0023556;Unigene0072859;Unigene00…
Go cell component categories significantly enriched by down-regulated genes
GO:0031988	membrane-bounded vesicle	252	7479	2.94717e-08	9.84353e-06	Unigene0074933;Unigene0076482;Unigene0081056;Unigene0003598;Unigene0057964;Unigene0083264;Unigene0004808;Unigene0101602;Unigene0021626;Unigene0023231;Unigene0094419;Unigene0043555;Unigene0023555;Unigene0094204;Unigene0081083;Unigene0014805;Unigene0094418;Unigene0104038;Unigene0092521;Unigene0090870;Unigene0113671;Unigene0019053;Unigene0111156;Unigene0002286;Unigene0023278;Unigene0089246;Unigene01…
GO:0031982	vesicle	256	7793	2.09584e-07	3.50005e-05	Unigene0074933;Unigene0076482;Unigene0081056;Unigene0003598;Unigene0057964;Unigene0083264;Unigene0004808;Unigene0101602;Unigene0021626;Unigene0023231;Unigene0094419;Unigene0043555;Unigene0023555;Unigene0094204;Unigene0081083;Unigene0014805;Unigene0094418;Unigene0104038;Unigene0092521;Unigene0090870;Unigene0113671;Unigene0076777;Unigene0019282;Unigene0077856;Unigene0101598;Unigene0007227;Unigene01…
GO:0043226	organelle	677	25156	2.37914e-06	0.000264877	Unigene0107924;Unigene0081083;Unigene0101253;Unigene0003552;Unigene0104710;Unigene0004822;Unigene0082947;Unigene0019401;Unigene0104485;Unigene0105748;Unigene0000939;Unigene0015833;Unigene0080307;Unigene0107346;Unigene0015940;Unigene0089688;Unigene0085193;Unigene0082957;Unigene0041532;Unigene0011551;Unigene0104093;Unigene0114557;Unigene0084451;Unigene0004314;Unigene0081548;Unigene0096140;Unigene00…
GO:0043227	membrane-bounded organelle	611	22359	6.01512e-06	0.000440804	Unigene0107924;Unigene0081083;Unigene0074933;Unigene0076482;Unigene0081056;Unigene0003598;Unigene0080736;Unigene0085628;Unigene0087680;Unigene0092017;Unigene0096171;Unigene0111268;Unigene0001672;Unigene0009253;Unigene0063687;Unigene0083097;Unigene0080735;Unigene0002222;Unigene0009689;Unigene0126353;Unigene0078992;Unigene0014805;Unigene0000233;Unigene0067758;Unigene0092043;Unigene0083557;Unigene00…
GO:0005924	cell-substrate adherens junction	52	1093	6.59886e-06	0.000440804	Unigene0058218;Unigene0088912;Unigene0007156;Unigene0103736;Unigene0063906;Unigene0104485;Unigene0004822;Unigene0025526;Unigene0100660;Unigene0088069;Unigene0114923;Unigene0007215;Unigene0002286;Unigene0015858;Unigene0114924;Unigene0005339;Unigene0089366;Unigene0098061;Unigene0076267;Unigene0003552;Unigene0085816;Unigene0006670;Unigene0105320;Unigene0023278;Unigene0105718;Unigene0104770;Unigene01…
GO:0005737	cytoplasm	294	9620	1.15765e-05	0.000619536	Unigene0083361;Unigene0103627;Unigene0098596;Unigene0105718;Unigene0111654;Unigene0092521;Unigene0107924;Unigene0081083;Unigene0074933;Unigene0076482;Unigene0081056;Unigene0003598;Unigene0080736;Unigene0085628;Unigene0087680;Unigene0092017;Unigene0096171;Unigene0111268;Unigene0001672;Unigene0009253;Unigene0063687;Unigene0083097;Unigene0080735;Unigene0002222;Unigene0009689;Unigene0126353;Unigene00…
GO:0044444	cytoplasmic part	292	9557	1.29843e-05	0.000619536	Unigene0083361;Unigene0103627;Unigene0098596;Unigene0105718;Unigene0111654;Unigene0092521;Unigene0107924;Unigene0081083;Unigene0074933;Unigene0076482;Unigene0081056;Unigene0003598;Unigene0080736;Unigene0085628;Unigene0087680;Unigene0092017;Unigene0096171;Unigene0111268;Unigene0001672;Unigene0009253;Unigene0063687;Unigene0083097;Unigene0080735;Unigene0002222;Unigene0009689;Unigene0126353;Unigene00…
GO:0030055	cell-substrate junction	52	1129	1.5951e-05	0.000659782	Unigene0058218;Unigene0088912;Unigene0007156;Unigene0103736;Unigene0063906;Unigene0104485;Unigene0004822;Unigene0025526;Unigene0100660;Unigene0088069;Unigene0114923;Unigene0007215;Unigene0002286;Unigene0015858;Unigene0114924;Unigene0005339;Unigene0089366;Unigene0098061;Unigene0076267;Unigene0003552;Unigene0085816;Unigene0006670;Unigene0105320;Unigene0023278;Unigene0105718;Unigene0104770;Unigene01…
GO:0005912	adherens junction	53	1165	1.84862e-05	0.000659782	Unigene0058218;Unigene0088912;Unigene0007156;Unigene0103736;Unigene0063906;Unigene0104485;Unigene0004822;Unigene0025526;Unigene0100660;Unigene0088069;Unigene0114923;Unigene0007215;Unigene0002286;Unigene0015858;Unigene0114924;Unigene0005339;Unigene0089366;Unigene0098061;Unigene0076267;Unigene0003552;Unigene0085816;Unigene0006670;Unigene0105320;Unigene0023278;Unigene0105718;Unigene0104770;Unigene01…
GO:0044424	intracellular part	673	25213	1.97539e-05	0.000659782	Unigene0083361;Unigene0103627;Unigene0098596;Unigene0105718;Unigene0111654;Unigene0092521;Unigene0107924;Unigene0081083;Unigene0074933;Unigene0076482;Unigene0081056;Unigene0003598;Unigene0080736;Unigene0085628;Unigene0087680;Unigene0092017;Unigene0096171;Unigene0111268;Unigene0001672;Unigene0009253;Unigene0063687;Unigene0083097;Unigene0080735;Unigene0002222;Unigene0009689;Unigene0126353;Unigene00…
GO:0070161	anchoring junction	56	1277	2.99278e-05	0.000908718	Unigene0058218;Unigene0088912;Unigene0007156;Unigene0103736;Unigene0063906;Unigene0104485;Unigene0004822;Unigene0025526;Unigene0100660;Unigene0088069;Unigene0114923;Unigene0007215;Unigene0002286;Unigene0015858;Unigene0114924;Unigene0005339;Unigene0089366;Unigene0098061;Unigene0076267;Unigene0003552;Unigene0085816;Unigene0006670;Unigene0105320;Unigene0023278;Unigene0105718;Unigene0104770;Unigene01…
GO:0005622	intracellular	673	25289	3.75e-05	0.00104375	Unigene0083361;Unigene0103627;Unigene0098596;Unigene0105718;Unigene0111654;Unigene0092521;Unigene0107924;Unigene0081083;Unigene0074933;Unigene0076482;Unigene0081056;Unigene0003598;Unigene0080736;Unigene0085628;Unigene0087680;Unigene0092017;Unigene0096171;Unigene0111268;Unigene0001672;Unigene0009253;Unigene0063687;Unigene0083097;Unigene0080735;Unigene0002222;Unigene0009689;Unigene0126353;Unigene00…
GO:0000793	condensed chromosome	9	87	0.000305798	0.00785664	Unigene0087753;Unigene0111638;Unigene0012291;Unigene0089688;Unigene0000735;Unigene0016060;Unigene0000733;Unigene0104659;Unigene0023349
GO:0030054	cell junction	77	2095	0.000358713	0.00855788	Unigene0058218;Unigene0088912;Unigene0007156;Unigene0103736;Unigene0063906;Unigene0104485;Unigene0004822;Unigene0025526;Unigene0100660;Unigene0088069;Unigene0114923;Unigene0007215;Unigene0002286;Unigene0015858;Unigene0114924;Unigene0005339;Unigene0089366;Unigene0098061;Unigene0076267;Unigene0003552;Unigene0085816;Unigene0006670;Unigene0105320;Unigene0023278;Unigene0105718;Unigene0104770;Unigene01…

## Sheet: Role vs Tame
Table S1. GO cell component enrichment data of six pairwise comparisons.
GO ID	Description	GeneRatio (1459)	BgRatio (33251)	pvalue	fdr	Gene ID
Go cell component categories significantly enriched by up-regulated genes
GO:0031988	membrane-bounded vesicle	235	7479	3.11643e-08	9.78559e-06	Unigene0012757;Unigene0103227;Unigene0097134;Unigene0075261;Unigene0062526;Unigene0064148;Unigene0090871;Unigene0068435;Unigene0016556;Unigene0107686;Unigene0023230;Unigene0001135;Unigene0107682;Unigene0002588;Unigene0093873;Unigene0076459;Unigene0099591;Unigene0084661;Unigene0023553;Unigene0000649;Unigene0086367;Unigene0070643;Unigene0092379;Unigene0019987;Unigene0007784;Unigene0067639;Unigene00…
GO:0031982	vesicle	241	7793	7.55288e-08	1.1858e-05	Unigene0012757;Unigene0103227;Unigene0097134;Unigene0075261;Unigene0062526;Unigene0064148;Unigene0090871;Unigene0068435;Unigene0016556;Unigene0107686;Unigene0023230;Unigene0001135;Unigene0107682;Unigene0002588;Unigene0093873;Unigene0076459;Unigene0099591;Unigene0084661;Unigene0023553;Unigene0000649;Unigene0086367;Unigene0070643;Unigene0092379;Unigene0019987;Unigene0094278;Unigene0089407;Unigene00…
GO:0043227	membrane-bounded organelle	574	22359	2.10283e-07	2.20096e-05	Unigene0073373;Unigene0089084;Unigene0008286;Unigene0080490;Unigene0089548;Unigene0068011;Unigene0012757;Unigene0007487;Unigene0102530;Unigene0105194;Unigene0074754;Unigene0007556;Unigene0083098;Unigene0018669;Unigene0096080;Unigene0097134;Unigene0003948;Unigene0005696;Unigene0009336;Unigene0080670;Unigene0092379;Unigene0075261;Unigene0100871;Unigene0098749;Unigene0009689;Unigene0006575;Unigene00…
GO:0044421	extracellular region part	82	2180	6.36066e-06	0.000499312	Unigene0002150;Unigene0074733;Unigene0068998;Unigene0003041;Unigene0060866;Unigene0064066;Unigene0001135;Unigene0021680;Unigene0066751;Unigene0001334;Unigene0107099;Unigene0053989;Unigene0103227;Unigene0091820;Unigene0058297;Unigene0068713;Unigene0012748;Unigene0068923;Unigene0069090;Unigene0023268;Unigene0090468;Unigene0065799;Unigene0005555;Unigene0083681;Unigene0098375;Unigene0107106;Unigene00…
GO:0005576	extracellular region	82	2214	1.11871e-05	0.00070255	Unigene0002150;Unigene0074733;Unigene0068998;Unigene0003041;Unigene0060866;Unigene0064066;Unigene0001135;Unigene0021680;Unigene0066751;Unigene0001334;Unigene0107099;Unigene0053989;Unigene0103227;Unigene0091820;Unigene0058297;Unigene0068713;Unigene0012748;Unigene0068923;Unigene0069090;Unigene0023268;Unigene0090468;Unigene0065799;Unigene0005555;Unigene0083681;Unigene0098375;Unigene0107106;Unigene00…
GO:0044444	cytoplasmic part	264	9557	0.000148211	0.0077564	Unigene0097134;Unigene0008286;Unigene0080490;Unigene0089548;Unigene0012757;Unigene0007487;Unigene0102530;Unigene0105194;Unigene0074754;Unigene0007556;Unigene0083098;Unigene0018669;Unigene0096080;Unigene0003948;Unigene0005696;Unigene0009336;Unigene0080670;Unigene0092379;Unigene0075261;Unigene0100871;Unigene0098749;Unigene0009689;Unigene0006575;Unigene0068998;Unigene0068435;Unigene0067758;Unigene01…
Go cell component categories significantly enriched by down-regulated genes
GO:0031988	membrane-bounded vesicle	275	7479	2.23261e-07	3.9702e-05	Unigene0091402;Unigene0079916;Unigene0003276;Unigene0019226;Unigene0003598;Unigene0017215;Unigene0107412;Unigene0097194;Unigene0108585;Unigene0100133;Unigene0075262;Unigene0107454;Unigene0092937;Unigene0108583;Unigene0075263;Unigene0086920;Unigene0070845;Unigene0013900;Unigene0073817;Unigene0114389;Unigene0001936;Unigene0100055;Unigene0013608;Unigene0113671;Unigene0078801;Unigene0082272;Unigene00…
GO:0043226	organelle	767	25156	2.2962e-07	3.9702e-05	Unigene0090297;Unigene0020439;Unigene0114389;Unigene0107924;Unigene0109474;Unigene0022260;Unigene0090138;Unigene0064839;Unigene0068186;Unigene0003552;Unigene0103496;Unigene0013155;Unigene0004731;Unigene0104485;Unigene0105748;Unigene0081413;Unigene0011272;Unigene0072062;Unigene0008934;Unigene0101955;Unigene0104277;Unigene0076418;Unigene0094299;Unigene0069444;Unigene0006379;Unigene0101882;Unigene01…
GO:0043227	membrane-bounded organelle	694	22359	4.11927e-07	3.9702e-05	Unigene0090297;Unigene0020439;Unigene0114389;Unigene0107924;Unigene0109474;Unigene0022260;Unigene0098449;Unigene0079916;Unigene0092937;Unigene0078242;Unigene0091402;Unigene0003276;Unigene0019226;Unigene0003598;Unigene0087800;Unigene0081848;Unigene0001454;Unigene0111268;Unigene0012809;Unigene0085224;Unigene0110215;Unigene0002222;Unigene0087805;Unigene0082114;Unigene0034998;Unigene0075262;Unigene00…
GO:0044444	cytoplasmic part	336	9557	4.56345e-07	3.9702e-05	Unigene0061171;Unigene0083361;Unigene0066082;Unigene0095359;Unigene0075244;Unigene0114389;Unigene0107924;Unigene0109474;Unigene0022260;Unigene0091402;Unigene0079916;Unigene0003276;Unigene0019226;Unigene0003598;Unigene0087800;Unigene0081848;Unigene0001454;Unigene0111268;Unigene0012809;Unigene0085224;Unigene0110215;Unigene0002222;Unigene0087805;Unigene0082114;Unigene0034998;Unigene0075262;Unigene00…
GO:0005737	cytoplasm	337	9620	6.24727e-07	4.3481e-05	Unigene0061171;Unigene0083361;Unigene0066082;Unigene0095359;Unigene0075244;Unigene0114389;Unigene0107924;Unigene0109474;Unigene0022260;Unigene0091402;Unigene0079916;Unigene0003276;Unigene0019226;Unigene0003598;Unigene0087800;Unigene0081848;Unigene0001454;Unigene0111268;Unigene0012809;Unigene0085224;Unigene0110215;Unigene0002222;Unigene0087805;Unigene0082114;Unigene0034998;Unigene0075262;Unigene00…
GO:0031982	vesicle	279	7793	1.8346e-06	0.000106407	Unigene0091402;Unigene0079916;Unigene0003276;Unigene0019226;Unigene0003598;Unigene0017215;Unigene0107412;Unigene0097194;Unigene0108585;Unigene0100133;Unigene0075262;Unigene0107454;Unigene0092937;Unigene0108583;Unigene0075263;Unigene0086920;Unigene0070845;Unigene0013900;Unigene0073817;Unigene0114389;Unigene0001936;Unigene0100055;Unigene0013608;Unigene0113671;Unigene0078801;Unigene0082272;Unigene00…
GO:0005882	intermediate filament	14	118	5.73826e-06	0.000285273	Unigene0002217;Unigene0013581;Unigene0081413;Unigene0083040;Unigene0018580;Unigene0109522;Unigene0061838;Unigene0018579;Unigene0089246;Unigene0099597;Unigene0021268;Unigene0018466;Unigene0021265;Unigene0066747
GO:0045111	intermediate filament cytoskeleton	14	131	1.92666e-05	0.000838099	Unigene0018580;Unigene0099597;Unigene0083040;Unigene0109522;Unigene0013581;Unigene0066747;Unigene0002217;Unigene0061838;Unigene0018579;Unigene0081413;Unigene0021265;Unigene0018466;Unigene0021268;Unigene0089246
GO:0043229	intracellular organelle	664	21747	4.47437e-05	0.00173009	Unigene0090297;Unigene0020439;Unigene0114389;Unigene0107924;Unigene0109474;Unigene0022260;Unigene0091402;Unigene0079916;Unigene0003276;Unigene0019226;Unigene0003598;Unigene0087800;Unigene0081848;Unigene0001454;Unigene0111268;Unigene0012809;Unigene0085224;Unigene0110215;Unigene0002222;Unigene0087805;Unigene0082114;Unigene0034998;Unigene0075262;Unigene0075263;Unigene0075724;Unigene0100873;Unigene00…
GO:0044424	intracellular part	752	25213	0.00011535	0.00401417	Unigene0090297;Unigene0020439;Unigene0061171;Unigene0083361;Unigene0066082;Unigene0095359;Unigene0075244;Unigene0114389;Unigene0107924;Unigene0109474;Unigene0022260;Unigene0091402;Unigene0079916;Unigene0003276;Unigene0019226;Unigene0003598;Unigene0087800;Unigene0081848;Unigene0001454;Unigene0111268;Unigene0012809;Unigene0085224;Unigene0110215;Unigene0002222;Unigene0087805;Unigene0082114;Unigene00…
GO:0043231	intracellular membrane-bounded organelle	568	18416	0.000212657	0.00621785	Unigene0090297;Unigene0020439;Unigene0114389;Unigene0107924;Unigene0109474;Unigene0022260;Unigene0091402;Unigene0079916;Unigene0003276;Unigene0019226;Unigene0003598;Unigene0087800;Unigene0081848;Unigene0001454;Unigene0111268;Unigene0012809;Unigene0085224;Unigene0110215;Unigene0002222;Unigene0087805;Unigene0082114;Unigene0034998;Unigene0075262;Unigene0075263;Unigene0075724;Unigene0100873;Unigene00…
GO:0005622	intracellular	752	25289	0.000214409	0.00621785	Unigene0090297;Unigene0020439;Unigene0061171;Unigene0083361;Unigene0066082;Unigene0095359;Unigene0075244;Unigene0114389;Unigene0107924;Unigene0109474;Unigene0022260;Unigene0091402;Unigene0079916;Unigene0003276;Unigene0019226;Unigene0003598;Unigene0087800;Unigene0081848;Unigene0001454;Unigene0111268;Unigene0012809;Unigene0085224;Unigene0110215;Unigene0002222;Unigene0087805;Unigene0082114;Unigene00…

## Sheet: Asst vs Rhsi
Table S1. GO cell component enrichment data of six pairwise comparisons.
GO ID	Description	GeneRatio (1459)	BgRatio (33251)	pvalue	fdr	Gene ID
Go cell component categories significantly enriched by up-regulated genes
NONE
Go cell component categories significantly enriched by down-regulated genes
GO:0031988	membrane-bounded vesicle	205	7479	2.27381e-07	6.79868e-05	Unigene0081056;Unigene0012756;Unigene0003598;Unigene0017610;Unigene0057964;Unigene0083924;Unigene0058978;Unigene0092790;Unigene0083149;Unigene0107453;Unigene0108582;Unigene0106617;Unigene0033332;Unigene0095408;Unigene0075263;Unigene0059939;Unigene0072039;Unigene0114389;Unigene0043555;Unigene0078455;Unigene0094168;Unigene0073346;Unigene0092994;Unigene0088788;Unigene0058443;Unigene0011258;Unigene00…
GO:0010008	endosome membrane	16	186	1.1281e-06	0.000168651	Unigene0012309;Unigene0009374;Unigene0075263;Unigene0107537;Unigene0080735;Unigene0085263;Unigene0114389;Unigene0089852;Unigene0033332;Unigene0020007;Unigene0071424;Unigene0059939;Unigene0001261;Unigene0073346;Unigene0092994;Unigene0075889
GO:0031982	vesicle	207	7793	1.98166e-06	0.000197506	Unigene0081056;Unigene0012756;Unigene0003598;Unigene0017610;Unigene0057964;Unigene0083924;Unigene0058978;Unigene0092790;Unigene0083149;Unigene0107453;Unigene0108582;Unigene0106617;Unigene0033332;Unigene0095408;Unigene0075263;Unigene0059939;Unigene0072039;Unigene0114389;Unigene0043555;Unigene0078455;Unigene0094168;Unigene0073346;Unigene0092994;Unigene0088788;Unigene0058443;Unigene0011258;Unigene00…
GO:0044440	endosomal part	16	201	3.12005e-06	0.000233224	Unigene0012309;Unigene0009374;Unigene0075263;Unigene0107537;Unigene0080735;Unigene0085263;Unigene0114389;Unigene0089852;Unigene0033332;Unigene0020007;Unigene0071424;Unigene0059939;Unigene0001261;Unigene0073346;Unigene0092994;Unigene0075889
