# Supplementary material for: Comparative cochlear transcriptomics of echolocating bats provides new insights into different nervous activities of CF bat species
Source: Sci Rep. 2018 Oct 29;8:15934. doi: 10.1038/s41598-018-34333-7 (PMC6206067; doi:10.1038/s41598-018-34333-7)
Supplement: Supplementary file 2 — Dataset 2 [file 41598_2018_34333_MOESM2_ESM.xlsx]

## Sheet: Rhsi vs Role
Comparative cochlear transcriptomics of echolocating bats provides new insights into different nervous activities of CF bat species
Hui Wang, Hanbo Zhao, Xiaobin Huang, Keping Sun & Jiang Feng
Table S2. GO molecular function enrichment data of six pairwise comparisons.
GO ID	Description	GeneRatio (1283)	BgRatio (30808)	pvalue	fdr	Gene ID
Go molecular function categories significantly enriched by up-regulated genes
GO:0005515	protein binding	623	12810	1.51444e-07	9.70758e-05	Unigene0019464;Unigene0016890;Unigene0052902;Unigene0058799;Unigene0016545;Unigene0062692;Unigene0086335;Unigene0013058;Unigene0021461;Unigene0073219;Unigene0110849;Unigene0002438;Unigene0008571;Unigene0096594;Unigene0095625;Unigene0105729;Unigene0004556;Unigene0018795;Unigene0007138;Unigene0014842;Unigene0096845;Unigene0021627;Unigene0061975;Unigene0013190;Unigene0015398;Unigene0090685;Unigene00…
GO:0015075	ion transmembrane transporter activity	94	1378	1.92901e-06	0.000462074	Unigene0100133;Unigene0009860;Unigene0007091;Unigene0019927;Unigene0022995;Unigene0094075;Unigene0105983;Unigene0002690;Unigene0016675;Unigene0064604;Unigene0001652;Unigene0059722;Unigene0012091;Unigene0002711;Unigene0090160;Unigene0111119;Unigene0018976;Unigene0004065;Unigene0015811;Unigene0006614;Unigene0091235;Unigene0012508;Unigene0083753;Unigene0018713;Unigene0088486;Unigene0015537;Unigene00…
GO:0015631	tubulin binding	54	665	2.70339e-06	0.000462074	Unigene0023448;Unigene0050083;Unigene0011247;Unigene0007138;Unigene0007137;Unigene0105729;Unigene0023447;Unigene0002237;Unigene0000243;Unigene0013190;Unigene0016064;Unigene0013155;Unigene0007897;Unigene0110659;Unigene0002100;Unigene0016890;Unigene0004358;Unigene0095625;Unigene0099595;Unigene0003968;Unigene0113884;Unigene0098472;Unigene0004357;Unigene0013058;Unigene0002379;Unigene0065358;Unigene01…
GO:0005215	transporter activity	128	2053	3.00672e-06	0.000462074	Unigene0100133;Unigene0009860;Unigene0007091;Unigene0019927;Unigene0022995;Unigene0094075;Unigene0105983;Unigene0002690;Unigene0016675;Unigene0064604;Unigene0001652;Unigene0059722;Unigene0012091;Unigene0002711;Unigene0090160;Unigene0111119;Unigene0018976;Unigene0004065;Unigene0015811;Unigene0006614;Unigene0091235;Unigene0012508;Unigene0083753;Unigene0018713;Unigene0088486;Unigene0015537;Unigene00…
GO:0022857	transmembrane transporter activity	106	1629	3.60432e-06	0.000462074	Unigene0100133;Unigene0009860;Unigene0007091;Unigene0019927;Unigene0022995;Unigene0094075;Unigene0105983;Unigene0002690;Unigene0016675;Unigene0064604;Unigene0001652;Unigene0059722;Unigene0012091;Unigene0002711;Unigene0090160;Unigene0111119;Unigene0018976;Unigene0004065;Unigene0015811;Unigene0006614;Unigene0091235;Unigene0012508;Unigene0083753;Unigene0018713;Unigene0088486;Unigene0015537;Unigene00…
GO:0022891	substrate-specific transmembrane transporter activity	97	1466	4.7817e-06	0.000510845	Unigene0100133;Unigene0009860;Unigene0007091;Unigene0019927;Unigene0022995;Unigene0094075;Unigene0105983;Unigene0002690;Unigene0016675;Unigene0064604;Unigene0001652;Unigene0059722;Unigene0012091;Unigene0002711;Unigene0090160;Unigene0111119;Unigene0018976;Unigene0004065;Unigene0015811;Unigene0006614;Unigene0091235;Unigene0012508;Unigene0083753;Unigene0018713;Unigene0088486;Unigene0015537;Unigene00…
GO:0050780	dopamine receptor binding	7	20	1.02759e-05	0.000940975	Unigene0011236;Unigene0058245;Unigene0086190;Unigene0077579;Unigene0054079;Unigene0014540;Unigene0113748
GO:0022892	substrate-specific transporter activity	111	1782	1.47243e-05	0.00117978	Unigene0100133;Unigene0009860;Unigene0007091;Unigene0019927;Unigene0022995;Unigene0094075;Unigene0105983;Unigene0002690;Unigene0016675;Unigene0064604;Unigene0001652;Unigene0059722;Unigene0012091;Unigene0002711;Unigene0090160;Unigene0111119;Unigene0018976;Unigene0004065;Unigene0015811;Unigene0006614;Unigene0091235;Unigene0012508;Unigene0083753;Unigene0018713;Unigene0088486;Unigene0015537;Unigene00…
GO:0022804	active transmembrane transporter activity	43	551	6.83965e-05	0.00487135	Unigene0008443;Unigene0020809;Unigene0017982;Unigene0011109;Unigene0114179;Unigene0013861;Unigene0014540;Unigene0021627;Unigene0080388;Unigene0112527;Unigene0012853;Unigene0009862;Unigene0086190;Unigene0108583;Unigene0013859;Unigene0076284;Unigene0111981;Unigene0094441;Unigene0004100;Unigene0020049;Unigene0021156;Unigene0114511;Unigene0114389;Unigene0002979;Unigene0016635;Unigene0013014;Unigene00…
GO:0015291	secondary active transmembrane transporter activity	28	310	0.000114111	0.00731452	Unigene0008443;Unigene0020809;Unigene0017982;Unigene0011109;Unigene0114179;Unigene0004100;Unigene0020049;Unigene0021157;Unigene0103908;Unigene0021156;Unigene0097229;Unigene0090849;Unigene0091800;Unigene0090322;Unigene0059722;Unigene0109731;Unigene0107315;Unigene0114389;Unigene0012508;Unigene0004709;Unigene0013014;Unigene0012636;Unigene0015818;Unigene0009860;Unigene0001755;Unigene0002979;Unigene01…
Go molecular function categories significantly enriched by down-regulated genes
GO:0008092	cytoskeletal protein binding	92	2131	8.29212e-07	0.000427874	Unigene0056736;Unigene0102012;Unigene0058635;Unigene0092521;Unigene0068247;Unigene0014137;Unigene0091859;Unigene0115644;Unigene0104482;Unigene0013882;Unigene0095751;Unigene0090162;Unigene0008393;Unigene0080808;Unigene0058345;Unigene0062693;Unigene0074914;Unigene0105012;Unigene0006200;Unigene0022830;Unigene0014213;Unigene0105868;Unigene0092541;Unigene0101255;Unigene0052025;Unigene0000328;Unigene00…
GO:0003823	antigen binding	12	108	2.2968e-05	0.00592574	Unigene0092789;Unigene0004808;Unigene0080736;Unigene0035818;Unigene0100676;Unigene0079918;Unigene0011313;Unigene0011788;Unigene0011314;Unigene0002035;Unigene0015113;Unigene0011910

## Sheet: Asst vs Role
Table S2. GO molecular function enrichment data of six pairwise comparisons.
GO ID	Description	GeneRatio (1178)	BgRatio (30808)	pvalue	fdr	Gene ID
Go molecular function categories significantly enriched by up-regulated genes
GO:0008556	potassium-transporting ATPase activity	11	31	1.02114e-08	6.26981e-06	Unigene0086190;Unigene0014540;Unigene0108583;Unigene0009862;Unigene0020622;Unigene0112527;Unigene0064149;Unigene0108589;Unigene0021627;Unigene0094441;Unigene0097620
GO:0015662	ATPase activity, coupled to transmembrane movement of ions, phosphorylative mechanism	12	55	8.85083e-07	0.000271721	Unigene0086190;Unigene0014540;Unigene0020622;Unigene0108583;Unigene0021627;Unigene0097620;Unigene0012853;Unigene0064149;Unigene0112527;Unigene0094441;Unigene0108589;Unigene0009862
GO:0015077	monovalent inorganic cation transmembrane transporter activity	33	374	8.53504e-06	0.00141405	Unigene0094344;Unigene0038201;Unigene0105108;Unigene0014540;Unigene0021627;Unigene0086190;Unigene0018713;Unigene0090160;Unigene0064149;Unigene0108583;Unigene0104002;Unigene0009862;Unigene0097620;Unigene0094441;Unigene0020622;Unigene0112527;Unigene0019666;Unigene0108589;Unigene0021157;Unigene0021156;Unigene0006614;Unigene0008443;Unigene0007970;Unigene0109731;Unigene0020049;Unigene0105983;Unigene00…
GO:0015079	potassium ion transmembrane transporter activity	15	106	1.24617e-05	0.00141405	Unigene0014540;Unigene0021627;Unigene0086190;Unigene0018713;Unigene0090160;Unigene0064149;Unigene0108583;Unigene0104002;Unigene0009862;Unigene0097620;Unigene0094441;Unigene0020622;Unigene0112527;Unigene0019666;Unigene0108589
GO:0042625	ATPase coupled ion transmembrane transporter activity	16	121	1.55455e-05	0.00141405	Unigene0013861;Unigene0014540;Unigene0020622;Unigene0021627;Unigene0097620;Unigene0080388;Unigene0108589;Unigene0112527;Unigene0012853;Unigene0009862;Unigene0064149;Unigene0086190;Unigene0108583;Unigene0013859;Unigene0111981;Unigene0094441
GO:0019829	cation-transporting ATPase activity	15	109	1.75419e-05	0.00141405	Unigene0086190;Unigene0014540;Unigene0013861;Unigene0094441;Unigene0009862;Unigene0112527;Unigene0021627;Unigene0080388;Unigene0064149;Unigene0097620;Unigene0013859;Unigene0108583;Unigene0111981;Unigene0108589;Unigene0020622
GO:0022857	transmembrane transporter activity	96	1629	1.7861e-05	0.00141405	Unigene0094344;Unigene0038201;Unigene0105108;Unigene0007091;Unigene0019927;Unigene0022995;Unigene0094075;Unigene0105983;Unigene0023549;Unigene0002690;Unigene0001652;Unigene0090160;Unigene0111119;Unigene0018976;Unigene0009281;Unigene0004065;Unigene0015811;Unigene0006614;Unigene0019666;Unigene0091235;Unigene0083753;Unigene0018713;Unigene0088486;Unigene0015537;Unigene0007970;Unigene0079879;Unigene00…
GO:0015075	ion transmembrane transporter activity	84	1378	1.8424e-05	0.00141405	Unigene0094344;Unigene0038201;Unigene0105108;Unigene0007091;Unigene0019927;Unigene0022995;Unigene0094075;Unigene0105983;Unigene0023549;Unigene0002690;Unigene0001652;Unigene0090160;Unigene0111119;Unigene0018976;Unigene0009281;Unigene0004065;Unigene0015811;Unigene0006614;Unigene0019666;Unigene0091235;Unigene0083753;Unigene0018713;Unigene0088486;Unigene0015537;Unigene0007970;Unigene0079879;Unigene00…
GO:0046873	metal ion transmembrane transporter activity	37	464	2.41209e-05	0.00149308	Unigene0014540;Unigene0021627;Unigene0086190;Unigene0018713;Unigene0090160;Unigene0064149;Unigene0108583;Unigene0104002;Unigene0009862;Unigene0097620;Unigene0094441;Unigene0020622;Unigene0112527;Unigene0019666;Unigene0108589;Unigene0021157;Unigene0021156;Unigene0006614;Unigene0008443;Unigene0007970;Unigene0109731;Unigene0020049;Unigene0105983;Unigene0017982;Unigene0018332;Unigene0001652;Unigene00…
GO:0008324	cation transmembrane transporter activity	61	921	2.55468e-05	0.00149308	Unigene0094344;Unigene0038201;Unigene0105108;Unigene0008443;Unigene0020809;Unigene0017982;Unigene0011109;Unigene0014540;Unigene0021627;Unigene0086190;Unigene0018713;Unigene0090160;Unigene0064149;Unigene0108583;Unigene0104002;Unigene0009862;Unigene0097620;Unigene0094441;Unigene0020622;Unigene0112527;Unigene0019666;Unigene0108589;Unigene0081387;Unigene0014294;Unigene0013861;Unigene0015811;Unigene00…
GO:0022890	inorganic cation transmembrane transporter activity	45	613	2.6749e-05	0.00149308	Unigene0094344;Unigene0038201;Unigene0105108;Unigene0014540;Unigene0021627;Unigene0086190;Unigene0018713;Unigene0090160;Unigene0064149;Unigene0108583;Unigene0104002;Unigene0009862;Unigene0097620;Unigene0094441;Unigene0020622;Unigene0112527;Unigene0019666;Unigene0108589;Unigene0021157;Unigene0021156;Unigene0015811;Unigene0086443;Unigene0081545;Unigene0105983;Unigene0081387;Unigene0023549;Unigene00…
GO:0022891	substrate-specific transmembrane transporter activity	87	1466	3.46713e-05	0.00177401	Unigene0094344;Unigene0038201;Unigene0105108;Unigene0007091;Unigene0019927;Unigene0022995;Unigene0094075;Unigene0105983;Unigene0023549;Unigene0002690;Unigene0001652;Unigene0090160;Unigene0111119;Unigene0018976;Unigene0009281;Unigene0004065;Unigene0015811;Unigene0006614;Unigene0019666;Unigene0091235;Unigene0083753;Unigene0018713;Unigene0088486;Unigene0015537;Unigene0007970;Unigene0079879;Unigene00…
GO:0022804	active transmembrane transporter activity	41	551	4.43668e-05	0.00209548	Unigene0008443;Unigene0020809;Unigene0017982;Unigene0011109;Unigene0013861;Unigene0014540;Unigene0020622;Unigene0021627;Unigene0097620;Unigene0080388;Unigene0108589;Unigene0112527;Unigene0012853;Unigene0009862;Unigene0064149;Unigene0086190;Unigene0108583;Unigene0013859;Unigene0111981;Unigene0094441;Unigene0004100;Unigene0105108;Unigene0020049;Unigene0021156;Unigene0080411;Unigene0002979;Unigene00…
GO:0016820	hydrolase activity, acting on acid anhydrides, catalyzing transmembrane movement of substances	17	154	8.92995e-05	0.00337116	Unigene0013861;Unigene0014540;Unigene0020622;Unigene0021627;Unigene0097620;Unigene0080388;Unigene0108589;Unigene0112527;Unigene0012853;Unigene0009862;Unigene0064149;Unigene0086190;Unigene0108583;Unigene0013859;Unigene0111981;Unigene0094441;Unigene0003078
GO:0042626	ATPase activity, coupled to transmembrane movement of substances	17	154	8.92995e-05	0.00337116	Unigene0013861;Unigene0014540;Unigene0020622;Unigene0021627;Unigene0097620;Unigene0080388;Unigene0108589;Unigene0112527;Unigene0012853;Unigene0009862;Unigene0064149;Unigene0086190;Unigene0108583;Unigene0013859;Unigene0111981;Unigene0094441;Unigene0003078
GO:0043492	ATPase activity, coupled to movement of substances	17	154	8.92995e-05	0.00337116	Unigene0013861;Unigene0014540;Unigene0020622;Unigene0021627;Unigene0097620;Unigene0080388;Unigene0108589;Unigene0112527;Unigene0012853;Unigene0009862;Unigene0064149;Unigene0086190;Unigene0108583;Unigene0013859;Unigene0111981;Unigene0094441;Unigene0003078
GO:0005215	transporter activity	112	2053	9.33382e-05	0.00337116	Unigene0094344;Unigene0038201;Unigene0105108;Unigene0007091;Unigene0019927;Unigene0022995;Unigene0094075;Unigene0105983;Unigene0023549;Unigene0002690;Unigene0001652;Unigene0090160;Unigene0111119;Unigene0018976;Unigene0009281;Unigene0004065;Unigene0015811;Unigene0006614;Unigene0019666;Unigene0091235;Unigene0083753;Unigene0018713;Unigene0088486;Unigene0015537;Unigene0007970;Unigene0079879;Unigene00…
GO:0005515	protein binding	550	12810	0.000170353	0.00581093	Unigene0010715;Unigene0019464;Unigene0064149;Unigene0016545;Unigene0086335;Unigene0013058;Unigene0074821;Unigene0021461;Unigene0073219;Unigene0002438;Unigene0018043;Unigene0008571;Unigene0096594;Unigene0095625;Unigene0108589;Unigene0105729;Unigene0022177;Unigene0004556;Unigene0018795;Unigene0014842;Unigene0021627;Unigene0013190;Unigene0090685;Unigene0060865;Unigene0020061;Unigene0021148;Unigene00…
GO:0031420	alkali metal ion binding	7	34	0.000255162	0.00824576	Unigene0108583;Unigene0079881;Unigene0096608;Unigene0021627;Unigene0108589;Unigene0001652;Unigene0064149
Go molecular function categories significantly enriched by down-regulated genes
GO:0008092	cytoskeletal protein binding	107	2131	5.12188e-10	2.7146e-07	Unigene0091030;Unigene0115773;Unigene0010741;Unigene0056736;Unigene0022622;Unigene0092521;Unigene0018802;Unigene0014137;Unigene0115644;Unigene0104482;Unigene0013882;Unigene0095751;Unigene0090162;Unigene0006669;Unigene0080808;Unigene0021976;Unigene0058345;Unigene0098596;Unigene0074914;Unigene0046538;Unigene0105012;Unigene0014213;Unigene0105868;Unigene0092541;Unigene0101255;Unigene0015939;Unigene00…
GO:0003779	actin binding	37	522	1.38605e-07	3.67302e-05	Unigene0091433;Unigene0112524;Unigene0006667;Unigene0091030;Unigene0074914;Unigene0020015;Unigene0020013;Unigene0018802;Unigene0018801;Unigene0104710;Unigene0006670;Unigene0073208;Unigene0089349;Unigene0092521;Unigene0080808;Unigene0069973;Unigene0105207;Unigene0002782;Unigene0104482;Unigene0006671;Unigene0006371;Unigene0015939;Unigene0013117;Unigene0014213;Unigene0104295;Unigene0014217;Unigene00…
GO:0032403	protein complex binding	33	560	3.14856e-05	0.00556245	Unigene0067235;Unigene0092789;Unigene0083097;Unigene0004808;Unigene0080736;Unigene0023266;Unigene0107686;Unigene0004311;Unigene0016556;Unigene0012291;Unigene0044341;Unigene0110008;Unigene0074733;Unigene0001135;Unigene0086367;Unigene0020013;Unigene0115773;Unigene0004314;Unigene0093646;Unigene0099591;Unigene0107682;Unigene0069182;Unigene0115644;Unigene0001805;Unigene0002782;Unigene0092526;Unigene00…
GO:0005515	protein binding	403	12810	5.14087e-05	0.00681165	Unigene0091030;Unigene0115773;Unigene0010741;Unigene0056736;Unigene0022622;Unigene0092521;Unigene0018802;Unigene0014137;Unigene0115644;Unigene0104482;Unigene0013882;Unigene0095751;Unigene0090162;Unigene0006669;Unigene0080808;Unigene0021976;Unigene0058345;Unigene0098596;Unigene0074914;Unigene0046538;Unigene0105012;Unigene0014213;Unigene0105868;Unigene0092541;Unigene0101255;Unigene0015939;Unigene00…

## Sheet: Rhsi vs Tame
Table S2. GO molecular function enrichment data of six pairwise comparisons.
GO ID	Description	GeneRatio (1154)	BgRatio (30808)	pvalue	fdr	Gene ID
Go molecular function categories significantly enriched by up-regulated genes
GO:0022857	transmembrane transporter activity	106	1629	2.24519e-08	1.27745e-05	Unigene0012309;Unigene0012308;Unigene0112076;Unigene0067048;Unigene0023556;Unigene0106581;Unigene0081990;Unigene0080657;Unigene0100241;Unigene0022995;Unigene0105983;Unigene0002690;Unigene0093456;Unigene0095405;Unigene0016675;Unigene0001652;Unigene0090160;Unigene0111119;Unigene0079909;Unigene0018976;Unigene0004065;Unigene0015811;Unigene0006614;Unigene0000518;Unigene0091235;Unigene0012508;Unigene00…
GO:0022891	substrate-specific transmembrane transporter activity	97	1466	4.18837e-08	1.27745e-05	Unigene0012309;Unigene0012308;Unigene0112076;Unigene0067048;Unigene0023556;Unigene0106581;Unigene0081990;Unigene0080657;Unigene0100241;Unigene0022995;Unigene0105983;Unigene0002690;Unigene0093456;Unigene0095405;Unigene0016675;Unigene0001652;Unigene0090160;Unigene0111119;Unigene0079909;Unigene0018976;Unigene0004065;Unigene0015811;Unigene0006614;Unigene0000518;Unigene0091235;Unigene0012508;Unigene00…
GO:0015075	ion transmembrane transporter activity	92	1378	6.32874e-08	1.28684e-05	Unigene0012309;Unigene0012308;Unigene0112076;Unigene0067048;Unigene0023556;Unigene0106581;Unigene0081990;Unigene0080657;Unigene0100241;Unigene0022995;Unigene0105983;Unigene0002690;Unigene0093456;Unigene0095405;Unigene0016675;Unigene0001652;Unigene0090160;Unigene0111119;Unigene0079909;Unigene0018976;Unigene0004065;Unigene0015811;Unigene0006614;Unigene0000518;Unigene0091235;Unigene0012508;Unigene00…
GO:0008324	cation transmembrane transporter activity	68	921	9.63414e-08	1.46921e-05	Unigene0012309;Unigene0012308;Unigene0112076;Unigene0067048;Unigene0114181;Unigene0017982;Unigene0011109;Unigene0086190;Unigene0018713;Unigene0090160;Unigene0064151;Unigene0013134;Unigene0064148;Unigene0112528;Unigene0094441;Unigene0087588;Unigene0014956;Unigene0087592;Unigene0015606;Unigene0002691;Unigene0095147;Unigene0083535;Unigene0106581;Unigene0014294;Unigene0013861;Unigene0015811;Unigene00…
GO:0005215	transporter activity	122	2053	2.78846e-07	3.40192e-05	Unigene0012309;Unigene0012308;Unigene0112076;Unigene0067048;Unigene0023556;Unigene0106581;Unigene0081990;Unigene0080657;Unigene0100241;Unigene0022995;Unigene0105983;Unigene0002690;Unigene0093456;Unigene0095405;Unigene0016675;Unigene0001652;Unigene0090160;Unigene0111119;Unigene0079909;Unigene0018976;Unigene0004065;Unigene0015811;Unigene0006614;Unigene0000518;Unigene0091235;Unigene0012508;Unigene00…
GO:0022892	substrate-specific transporter activity	108	1782	5.65492e-07	5.74917e-05	Unigene0012309;Unigene0012308;Unigene0112076;Unigene0067048;Unigene0023556;Unigene0106581;Unigene0081990;Unigene0080657;Unigene0100241;Unigene0022995;Unigene0105983;Unigene0002690;Unigene0093456;Unigene0095405;Unigene0016675;Unigene0001652;Unigene0090160;Unigene0111119;Unigene0079909;Unigene0018976;Unigene0004065;Unigene0015811;Unigene0006614;Unigene0000518;Unigene0091235;Unigene0012508;Unigene00…
GO:0015077	monovalent inorganic cation transmembrane transporter activity	35	374	7.66863e-07	6.68266e-05	Unigene0012309;Unigene0012308;Unigene0112076;Unigene0067048;Unigene0086190;Unigene0018713;Unigene0090160;Unigene0064151;Unigene0013134;Unigene0064148;Unigene0112528;Unigene0094441;Unigene0087588;Unigene0014956;Unigene0087592;Unigene0095147;Unigene0021157;Unigene0021156;Unigene0006614;Unigene0007970;Unigene0007691;Unigene0109731;Unigene0020049;Unigene0081990;Unigene0095405;Unigene0105983;Unigene00…
GO:0046873	metal ion transmembrane transporter activity	40	464	1.06505e-06	8.12103e-05	Unigene0086190;Unigene0018713;Unigene0090160;Unigene0064151;Unigene0013134;Unigene0064148;Unigene0112528;Unigene0094441;Unigene0087588;Unigene0014956;Unigene0087592;Unigene0095147;Unigene0021157;Unigene0021156;Unigene0006614;Unigene0007970;Unigene0007691;Unigene0109731;Unigene0020049;Unigene0081990;Unigene0095405;Unigene0105983;Unigene0017982;Unigene0109732;Unigene0093456;Unigene0018332;Unigene00…
GO:0015081	sodium ion transmembrane transporter activity	19	149	3.29047e-06	0.000206443	Unigene0095147;Unigene0021157;Unigene0021156;Unigene0006614;Unigene0007970;Unigene0086190;Unigene0007691;Unigene0109731;Unigene0020049;Unigene0081990;Unigene0095405;Unigene0112528;Unigene0105983;Unigene0017982;Unigene0109732;Unigene0093456;Unigene0018332;Unigene0001652;Unigene0002593
GO:0022890	inorganic cation transmembrane transporter activity	47	613	3.38432e-06	0.000206443	Unigene0012309;Unigene0012308;Unigene0112076;Unigene0067048;Unigene0086190;Unigene0018713;Unigene0090160;Unigene0064151;Unigene0013134;Unigene0064148;Unigene0112528;Unigene0094441;Unigene0087588;Unigene0014956;Unigene0087592;Unigene0095147;Unigene0021157;Unigene0021156;Unigene0002593;Unigene0015811;Unigene0083535;Unigene0105983;Unigene0009117;Unigene0106883;Unigene0081990;Unigene0014664;Unigene00…
GO:0016247	channel regulator activity	21	207	3.69023e-05	0.00192854	Unigene0023564;Unigene0023556;Unigene0023553;Unigene0017972;Unigene0006614;Unigene0020054;Unigene0084035;Unigene0004440;Unigene0013618;Unigene0010094;Unigene0080283;Unigene0004441;Unigene0081990;Unigene0013424;Unigene0099018;Unigene0107645;Unigene0072926;Unigene0095405;Unigene0097260;Unigene0090160;Unigene0016673
GO:0005261	cation channel activity	35	447	3.79385e-05	0.00192854	Unigene0006614;Unigene0106883;Unigene0100241;Unigene0014664;Unigene0015811;Unigene0022995;Unigene0106581;Unigene0083753;Unigene0007970;Unigene0001652;Unigene0105983;Unigene0093456;Unigene0095405;Unigene0018332;Unigene0081990;Unigene0000518;Unigene0087588;Unigene0087592;Unigene0013134;Unigene0014956;Unigene0018713;Unigene0090160;Unigene0013424;Unigene0087053;Unigene0002691;Unigene0023564;Unigene00…
GO:0015267	channel activity	45	684	0.000209906	0.00945545	Unigene0023556;Unigene0106581;Unigene0081990;Unigene0080657;Unigene0100241;Unigene0022995;Unigene0105983;Unigene0002690;Unigene0093456;Unigene0095405;Unigene0016675;Unigene0001652;Unigene0090160;Unigene0111119;Unigene0079909;Unigene0018976;Unigene0004065;Unigene0015811;Unigene0006614;Unigene0000518;Unigene0091235;Unigene0012508;Unigene0083753;Unigene0018713;Unigene0017972;Unigene0014956;Unigene00…
GO:0022803	passive transmembrane transporter activity	45	689	0.000246192	0.00945545	Unigene0023556;Unigene0106581;Unigene0081990;Unigene0080657;Unigene0100241;Unigene0022995;Unigene0105983;Unigene0002690;Unigene0093456;Unigene0095405;Unigene0016675;Unigene0001652;Unigene0090160;Unigene0111119;Unigene0079909;Unigene0018976;Unigene0004065;Unigene0015811;Unigene0006614;Unigene0000518;Unigene0091235;Unigene0012508;Unigene0083753;Unigene0018713;Unigene0017972;Unigene0014956;Unigene00…
GO:0022804	active transmembrane transporter activity	38	551	0.000255542	0.00945545	Unigene0114181;Unigene0017982;Unigene0011109;Unigene0064148;Unigene0013861;Unigene0112528;Unigene0080388;Unigene0086190;Unigene0064151;Unigene0013859;Unigene0015606;Unigene0111981;Unigene0094441;Unigene0112391;Unigene0004100;Unigene0020049;Unigene0012308;Unigene0012309;Unigene0112076;Unigene0021156;Unigene0091673;Unigene0109731;Unigene0095147;Unigene0083535;Unigene0090322;Unigene0103908;Unigene01…
GO:0005216	ion channel activity	44	671	0.000263512	0.00945545	Unigene0023556;Unigene0106581;Unigene0081990;Unigene0080657;Unigene0100241;Unigene0022995;Unigene0105983;Unigene0002690;Unigene0093456;Unigene0095405;Unigene0016675;Unigene0001652;Unigene0090160;Unigene0111119;Unigene0079909;Unigene0018976;Unigene0004065;Unigene0015811;Unigene0006614;Unigene0000518;Unigene0091235;Unigene0012508;Unigene0083753;Unigene0018713;Unigene0017972;Unigene0014956;Unigene00…
GO:0022838	substrate-specific channel activity	44	671	0.000263512	0.00945545	Unigene0023556;Unigene0106581;Unigene0081990;Unigene0080657;Unigene0100241;Unigene0022995;Unigene0105983;Unigene0002690;Unigene0093456;Unigene0095405;Unigene0016675;Unigene0001652;Unigene0090160;Unigene0111119;Unigene0079909;Unigene0018976;Unigene0004065;Unigene0015811;Unigene0006614;Unigene0000518;Unigene0091235;Unigene0012508;Unigene0083753;Unigene0018713;Unigene0017972;Unigene0014956;Unigene00…
Go molecular function categories significantly enriched by down-regulated genes
GO:0003823	antigen binding	12	108	1.22611e-05	0.00622863	Unigene0083097;Unigene0004808;Unigene0080736;Unigene0035818;Unigene0080735;Unigene0011330;Unigene0011504;Unigene0100678;Unigene0011340;Unigene0015982;Unigene0011337;Unigene0011910

## Sheet: Asst vs Tame
Table S2. GO molecular function enrichment data of six pairwise comparisons.
GO ID	Description	GeneRatio (1033)	BgRatio (30808)	pvalue	fdr	Gene ID
Go molecular function categories significantly enriched by up-regulated genes
GO:0046873	metal ion transmembrane transporter activity	40	464	6.22156e-08	3.56495e-05	Unigene0021627;Unigene0086190;Unigene0018713;Unigene0090160;Unigene0090948;Unigene0064148;Unigene0070942;Unigene0112528;Unigene0097620;Unigene0060721;Unigene0094441;Unigene0087588;Unigene0014956;Unigene0020622;Unigene0019666;Unigene0095147;Unigene0021156;Unigene0006614;Unigene0007970;Unigene0007691;Unigene0081990;Unigene0095405;Unigene0106586;Unigene0105983;Unigene0109732;Unigene0018332;Unigene00…
GO:0022890	inorganic cation transmembrane transporter activity	44	613	2.24904e-06	0.000370289	Unigene0067048;Unigene0105108;Unigene0021627;Unigene0086190;Unigene0018713;Unigene0090160;Unigene0090948;Unigene0064148;Unigene0070942;Unigene0112528;Unigene0097620;Unigene0060721;Unigene0094441;Unigene0087588;Unigene0014956;Unigene0020622;Unigene0019666;Unigene0095147;Unigene0021156;Unigene0015811;Unigene0106586;Unigene0012350;Unigene0105983;Unigene0106883;Unigene0081990;Unigene0081387;Unigene01…
GO:0022857	transmembrane transporter activity	90	1629	2.44792e-06	0.000370289	Unigene0067048;Unigene0105108;Unigene0023556;Unigene0106581;Unigene0081990;Unigene0012350;Unigene0080657;Unigene0019927;Unigene0060721;Unigene0022995;Unigene0105983;Unigene0002690;Unigene0095405;Unigene0090948;Unigene0090160;Unigene0070465;Unigene0015811;Unigene0017864;Unigene0006614;Unigene0071089;Unigene0019666;Unigene0091235;Unigene0070942;Unigene0054548;Unigene0083753;Unigene0018713;Unigene00…
GO:0015079	potassium ion transmembrane transporter activity	15	106	2.58491e-06	0.000370289	Unigene0021627;Unigene0086190;Unigene0018713;Unigene0090160;Unigene0090948;Unigene0064148;Unigene0070942;Unigene0112528;Unigene0097620;Unigene0060721;Unigene0094441;Unigene0087588;Unigene0014956;Unigene0020622;Unigene0019666
GO:0022891	substrate-specific transmembrane transporter activity	82	1466	4.41492e-06	0.000474082	Unigene0067048;Unigene0105108;Unigene0023556;Unigene0106581;Unigene0081990;Unigene0012350;Unigene0080657;Unigene0019927;Unigene0060721;Unigene0022995;Unigene0105983;Unigene0002690;Unigene0095405;Unigene0090948;Unigene0090160;Unigene0070465;Unigene0015811;Unigene0017864;Unigene0006614;Unigene0071089;Unigene0019666;Unigene0091235;Unigene0070942;Unigene0054548;Unigene0083753;Unigene0018713;Unigene00…
GO:0015075	ion transmembrane transporter activity	78	1378	4.96421e-06	0.000474082	Unigene0067048;Unigene0105108;Unigene0023556;Unigene0106581;Unigene0081990;Unigene0012350;Unigene0080657;Unigene0019927;Unigene0060721;Unigene0022995;Unigene0105983;Unigene0002690;Unigene0095405;Unigene0090948;Unigene0090160;Unigene0070465;Unigene0015811;Unigene0017864;Unigene0006614;Unigene0071089;Unigene0019666;Unigene0091235;Unigene0070942;Unigene0054548;Unigene0083753;Unigene0018713;Unigene00…
GO:0008324	cation transmembrane transporter activity	57	921	7.8146e-06	0.000639681	Unigene0067048;Unigene0105108;Unigene0021627;Unigene0086190;Unigene0018713;Unigene0090160;Unigene0090948;Unigene0064148;Unigene0070942;Unigene0112528;Unigene0097620;Unigene0060721;Unigene0094441;Unigene0087588;Unigene0014956;Unigene0020622;Unigene0019666;Unigene0002691;Unigene0095147;Unigene0081387;Unigene0106581;Unigene0014294;Unigene0110673;Unigene0013861;Unigene0015811;Unigene0006614;Unigene00…
GO:0015077	monovalent inorganic cation transmembrane transporter activity	30	374	1.12562e-05	0.000806222	Unigene0067048;Unigene0105108;Unigene0021627;Unigene0086190;Unigene0018713;Unigene0090160;Unigene0090948;Unigene0064148;Unigene0070942;Unigene0112528;Unigene0097620;Unigene0060721;Unigene0094441;Unigene0087588;Unigene0014956;Unigene0020622;Unigene0019666;Unigene0095147;Unigene0021156;Unigene0006614;Unigene0007970;Unigene0007691;Unigene0081990;Unigene0095405;Unigene0106586;Unigene0105983;Unigene01…
GO:0005215	transporter activity	104	2053	1.73868e-05	0.00110696	Unigene0067048;Unigene0105108;Unigene0023556;Unigene0106581;Unigene0081990;Unigene0012350;Unigene0080657;Unigene0019927;Unigene0060721;Unigene0022995;Unigene0105983;Unigene0002690;Unigene0095405;Unigene0090948;Unigene0090160;Unigene0070465;Unigene0015811;Unigene0017864;Unigene0006614;Unigene0071089;Unigene0019666;Unigene0091235;Unigene0070942;Unigene0054548;Unigene0083753;Unigene0018713;Unigene00…
GO:0005261	cation channel activity	32	447	5.51661e-05	0.00315878	Unigene0006614;Unigene0106883;Unigene0090948;Unigene0014664;Unigene0015811;Unigene0022995;Unigene0106581;Unigene0083753;Unigene0019927;Unigene0007970;Unigene0012350;Unigene0105983;Unigene0095405;Unigene0018332;Unigene0081990;Unigene0087588;Unigene0019666;Unigene0014956;Unigene0070942;Unigene0018713;Unigene0060721;Unigene0090160;Unigene0087053;Unigene0002691;Unigene0023564;Unigene0014294;Unigene00…
GO:0008556	potassium-transporting ATPase activity	7	31	6.06397e-05	0.00315878	Unigene0112528;Unigene0086190;Unigene0020622;Unigene0064148;Unigene0021627;Unigene0094441;Unigene0097620
GO:0016247	channel regulator activity	19	207	7.64166e-05	0.00364889	Unigene0023564;Unigene0023556;Unigene0023553;Unigene0017972;Unigene0008393;Unigene0006614;Unigene0020054;Unigene0084035;Unigene0013618;Unigene0019666;Unigene0081990;Unigene0092628;Unigene0099018;Unigene0107645;Unigene0108848;Unigene0095405;Unigene0097260;Unigene0090160;Unigene0016673
GO:0022892	substrate-specific transporter activity	89	1782	0.000117622	0.00518443	Unigene0067048;Unigene0105108;Unigene0023556;Unigene0106581;Unigene0081990;Unigene0012350;Unigene0080657;Unigene0019927;Unigene0060721;Unigene0022995;Unigene0105983;Unigene0002690;Unigene0095405;Unigene0090948;Unigene0090160;Unigene0070465;Unigene0015811;Unigene0017864;Unigene0006614;Unigene0071089;Unigene0019666;Unigene0091235;Unigene0070942;Unigene0054548;Unigene0083753;Unigene0018713;Unigene00…
GO:0022803	passive transmembrane transporter activity	42	689	0.000165455	0.00677182	Unigene0023556;Unigene0106581;Unigene0081990;Unigene0012350;Unigene0080657;Unigene0019927;Unigene0060721;Unigene0022995;Unigene0105983;Unigene0002690;Unigene0095405;Unigene0090948;Unigene0090160;Unigene0070465;Unigene0015811;Unigene0017864;Unigene0006614;Unigene0071089;Unigene0019666;Unigene0091235;Unigene0070942;Unigene0054548;Unigene0083753;Unigene0018713;Unigene0017972;Unigene0014956;Unigene00…
Go molecular function categories significantly enriched by down-regulated genes
NONE

## Sheet: Role vs Tame
Table S2. GO molecular function enrichment data of six pairwise comparisons.
GO ID	Description	GeneRatio (1154)	BgRatio (30808)	pvalue	fdr	Gene ID
Go molecular function categories significantly enriched by up-regulated genes
NONE
Go molecular function categories significantly enriched by down-regulated genes
NONE

## Sheet: Asst vs Rhsi
Table S2. GO molecular function enrichment data of six pairwise comparisons.
GO ID	Description	GeneRatio (1154)	BgRatio (30808)	pvalue	fdr	Gene ID
Go molecular function categories significantly enriched by up-regulated genes
NONE
Go molecular function categories significantly enriched by down-regulated genes
NONE
