# Supplementary material for: Comparative cochlear transcriptomics of echolocating bats provides new insights into different nervous activities of CF bat species
Source: Sci Rep. 2018 Oct 29;8:15934. doi: 10.1038/s41598-018-34333-7 (PMC6206067; doi:10.1038/s41598-018-34333-7)
Supplement: Supplementary file 3 — Dataset 3 [file 41598_2018_34333_MOESM3_ESM.xlsx]

## Sheet: Rhsi vs Role
Comparative cochlear transcriptomics of echolocating bats provides new insights into different nervous activities of CF bat species
Hui Wang, Hanbo Zhao, Xiaobin Huang, Keping Sun & Jiang Feng
Table S3. GO biological process enrichment data of six pairwise comparisons.
GO ID	Description	GeneRatio (1458)	BgRatio (34115)	pvalue	fdr	Gene ID
Go biological process categories significantly enriched by up-regulated genes
GO:0050804	modulation of synaptic transmission	57	458	5.89779e-13	1.01569e-09	Unigene0018195;Unigene0018823;Unigene0101403;Unigene0113748;Unigene0090440;Unigene0011236;Unigene0089409;Unigene0054079;Unigene0058245;Unigene0090438;Unigene0091281;Unigene0085263;Unigene0015049;Unigene0098994;Unigene0016223;Unigene0016706;Unigene0015811;Unigene0021148;Unigene0078245;Unigene0013608;Unigene0002924;Unigene0016370;Unigene0099018;Unigene0093067;Unigene0013263;Unigene0078242;Unigene00…
GO:0022008	neurogenesis	169	2276	1.16019e-12	1.01569e-09	Unigene0065358;Unigene0017951;Unigene0115001;Unigene0015059;Unigene0095625;Unigene0006480;Unigene0061975;Unigene0087640;Unigene0015049;Unigene0013859;Unigene0080388;Unigene0086768;Unigene0111981;Unigene0085224;Unigene0016108;Unigene0093492;Unigene0085322;Unigene0000595;Unigene0101403;Unigene0013771;Unigene0102037;Unigene0090438;Unigene0019995;Unigene0093067;Unigene0018990;Unigene0097208;Unigene00…
GO:0007610	behavior	103	1149	1.21958e-12	1.01569e-09	Unigene0004190;Unigene0014294;Unigene0002924;Unigene0015811;Unigene0083784;Unigene0016675;Unigene0107226;Unigene0101403;Unigene0091281;Unigene0096775;Unigene0090440;Unigene0021156;Unigene0016370;Unigene0000138;Unigene0090438;Unigene0006820;Unigene0015333;Unigene0099018;Unigene0112527;Unigene0011109;Unigene0097955;Unigene0007035;Unigene0020606;Unigene0086190;Unigene0007970;Unigene0112894;Unigene01…
GO:0048699	generation of neurons	163	2172	1.31099e-12	1.01569e-09	Unigene0065358;Unigene0017951;Unigene0115001;Unigene0015059;Unigene0095625;Unigene0006480;Unigene0061975;Unigene0087640;Unigene0015049;Unigene0013859;Unigene0080388;Unigene0086768;Unigene0111981;Unigene0085224;Unigene0016108;Unigene0093492;Unigene0085322;Unigene0000595;Unigene0101403;Unigene0090438;Unigene0019995;Unigene0093067;Unigene0018990;Unigene0097208;Unigene0013951;Unigene0100088;Unigene00…
GO:0007399	nervous system development	214	3132	2.82436e-12	1.75054e-09	Unigene0107315;Unigene0016675;Unigene0001763;Unigene0001759;Unigene0001755;Unigene0085263;Unigene0065358;Unigene0017951;Unigene0115001;Unigene0015059;Unigene0095625;Unigene0006480;Unigene0061975;Unigene0087640;Unigene0015049;Unigene0111981;Unigene0091281;Unigene0009262;Unigene0014912;Unigene0018823;Unigene0013859;Unigene0097746;Unigene0087761;Unigene0080388;Unigene0023411;Unigene0086768;Unigene00…
GO:0050877	neurological system process	112	1346	1.37436e-11	7.09857e-09	Unigene0014294;Unigene0002924;Unigene0015811;Unigene0083784;Unigene0016675;Unigene0107226;Unigene0101403;Unigene0091281;Unigene0096775;Unigene0090440;Unigene0021156;Unigene0016370;Unigene0000138;Unigene0090438;Unigene0006820;Unigene0015333;Unigene0099018;Unigene0112527;Unigene0011109;Unigene0097955;Unigene0007035;Unigene0020606;Unigene0086190;Unigene0007970;Unigene0112894;Unigene0107384;Unigene00…
GO:0030182	neuron differentiation	131	1685	2.53127e-11	1.12063e-08	Unigene0065358;Unigene0017951;Unigene0115001;Unigene0015059;Unigene0095625;Unigene0006480;Unigene0061975;Unigene0087640;Unigene0015049;Unigene0013859;Unigene0080388;Unigene0086768;Unigene0111981;Unigene0085224;Unigene0016108;Unigene0091443;Unigene0101040;Unigene0006537;Unigene0107226;Unigene0002924;Unigene0006181;Unigene0085263;Unigene0018743;Unigene0002018;Unigene0091281;Unigene0013190;Unigene00…
GO:0048666	neuron development	121	1534	6.23501e-11	2.41529e-08	Unigene0065358;Unigene0017951;Unigene0115001;Unigene0015059;Unigene0095625;Unigene0006480;Unigene0061975;Unigene0087640;Unigene0015049;Unigene0006537;Unigene0107226;Unigene0002924;Unigene0006181;Unigene0085263;Unigene0018743;Unigene0002018;Unigene0091281;Unigene0013190;Unigene0050083;Unigene0014357;Unigene0101040;Unigene0113748;Unigene0086768;Unigene0115749;Unigene0006665;Unigene0107453;Unigene00…
GO:0044708	single-organism behavior	72	759	2.82111e-10	9.71401e-08	Unigene0014294;Unigene0002924;Unigene0015811;Unigene0083784;Unigene0016675;Unigene0107226;Unigene0101403;Unigene0091281;Unigene0096775;Unigene0090440;Unigene0021156;Unigene0016370;Unigene0000138;Unigene0090438;Unigene0006820;Unigene0015333;Unigene0099018;Unigene0112527;Unigene0011109;Unigene0097955;Unigene0007035;Unigene0020606;Unigene0086190;Unigene0007970;Unigene0112894;Unigene0107384;Unigene00…
GO:0007267	cell-cell signaling	67	685	3.29923e-10	1.02243e-07	Unigene0113748;Unigene0058245;Unigene0114389;Unigene0013486;Unigene0017982;Unigene0013482;Unigene0113527;Unigene0013481;Unigene0013266;Unigene0013263;Unigene0013484;Unigene0111119;Unigene0003198;Unigene0011236;Unigene0012508;Unigene0014294;Unigene0072071;Unigene0054079;Unigene0099224;Unigene0080119;Unigene0086025;Unigene0088486;Unigene0016675;Unigene0018211;Unigene0058799;Unigene0022408;Unigene00…
GO:0031175	neuron projection development	107	1353	7.32832e-10	2.06459e-07	Unigene0065358;Unigene0017951;Unigene0115001;Unigene0015059;Unigene0095625;Unigene0006480;Unigene0061975;Unigene0087640;Unigene0015049;Unigene0006181;Unigene0085263;Unigene0018743;Unigene0002018;Unigene0091281;Unigene0013190;Unigene0050083;Unigene0014357;Unigene0101040;Unigene0113748;Unigene0086768;Unigene0115749;Unigene0006665;Unigene0107453;Unigene0058245;Unigene0022943;Unigene0016675;Unigene00…
GO:0007611	learning or memory	40	323	1.89665e-09	4.8981e-07	Unigene0014294;Unigene0002924;Unigene0015811;Unigene0083784;Unigene0016675;Unigene0107226;Unigene0101403;Unigene0091281;Unigene0096775;Unigene0090440;Unigene0021156;Unigene0016370;Unigene0000138;Unigene0090438;Unigene0006820;Unigene0015333;Unigene0099018;Unigene0112527;Unigene0011109;Unigene0097955;Unigene0007035;Unigene0020606;Unigene0086190;Unigene0007970;Unigene0112894;Unigene0107384;Unigene00…
GO:0050890	cognition	40	325	2.27154e-09	5.41499e-07	Unigene0014294;Unigene0002924;Unigene0015811;Unigene0083784;Unigene0016675;Unigene0107226;Unigene0101403;Unigene0091281;Unigene0096775;Unigene0090440;Unigene0021156;Unigene0016370;Unigene0000138;Unigene0090438;Unigene0006820;Unigene0015333;Unigene0099018;Unigene0112527;Unigene0011109;Unigene0097955;Unigene0007035;Unigene0020606;Unigene0086190;Unigene0007970;Unigene0112894;Unigene0107384;Unigene00…
GO:0030030	cell projection organization	150	2204	1.00212e-08	2.21826e-06	Unigene0065358;Unigene0017951;Unigene0115001;Unigene0015059;Unigene0095625;Unigene0006480;Unigene0061975;Unigene0087640;Unigene0015049;Unigene0003198;Unigene0013374;Unigene0085322;Unigene0004116;Unigene0014842;Unigene0006614;Unigene0094054;Unigene0108976;Unigene0003598;Unigene0113748;Unigene0048432;Unigene0015402;Unigene0002237;Unigene0021754;Unigene0086768;Unigene0018164;Unigene0013583;Unigene01…
GO:0032990	cell part morphogenesis	115	1616	6.13475e-08	1.18822e-05	Unigene0065358;Unigene0017951;Unigene0115001;Unigene0015059;Unigene0095625;Unigene0006480;Unigene0061975;Unigene0087640;Unigene0015049;Unigene0003198;Unigene0013374;Unigene0085322;Unigene0004116;Unigene0014842;Unigene0006614;Unigene0094054;Unigene0108976;Unigene0003598;Unigene0113748;Unigene0048432;Unigene0015402;Unigene0002237;Unigene0021754;Unigene0086768;Unigene0018164;Unigene0013583;Unigene01…
GO:0048858	cell projection morphogenesis	115	1616	6.13475e-08	1.18822e-05	Unigene0065358;Unigene0017951;Unigene0115001;Unigene0015059;Unigene0095625;Unigene0006480;Unigene0061975;Unigene0087640;Unigene0015049;Unigene0003198;Unigene0013374;Unigene0085322;Unigene0004116;Unigene0014842;Unigene0006614;Unigene0094054;Unigene0108976;Unigene0003598;Unigene0113748;Unigene0048432;Unigene0015402;Unigene0002237;Unigene0021754;Unigene0086768;Unigene0018164;Unigene0013583;Unigene01…
GO:0007270	neuron-neuron synaptic transmission	18	94	8.37274e-08	1.5263e-05	Unigene0113748;Unigene0058245;Unigene0114389;Unigene0013486;Unigene0017982;Unigene0013482;Unigene0113527;Unigene0013481;Unigene0013266;Unigene0013263;Unigene0013484;Unigene0111119;Unigene0003198;Unigene0011236;Unigene0012508;Unigene0014294;Unigene0072071;Unigene0054079
GO:0048812	neuron projection morphogenesis	94	1257	1.14544e-07	1.97206e-05	Unigene0065358;Unigene0017951;Unigene0115001;Unigene0015059;Unigene0095625;Unigene0006480;Unigene0061975;Unigene0087640;Unigene0015049;Unigene0006181;Unigene0085263;Unigene0018743;Unigene0002018;Unigene0091281;Unigene0013190;Unigene0050083;Unigene0014357;Unigene0101040;Unigene0113748;Unigene0086768;Unigene0115749;Unigene0006665;Unigene0107453;Unigene0058245;Unigene0022943;Unigene0016675;Unigene00…
GO:0048167	regulation of synaptic plasticity	27	204	2.02426e-07	3.30168e-05	Unigene0015049;Unigene0098994;Unigene0016223;Unigene0090438;Unigene0090440;Unigene0016706;Unigene0015811;Unigene0021148;Unigene0078245;Unigene0013608;Unigene0002924;Unigene0016370;Unigene0099018;Unigene0093067;Unigene0013263;Unigene0078242;Unigene0063393;Unigene0001770;Unigene0112894;Unigene0099086;Unigene0107226;Unigene0079521;Unigene0074222;Unigene0013266;Unigene0001769;Unigene0014294;Unigene00…
GO:0050803	regulation of synapse structure or activity	28	222	3.33791e-07	4.77516e-05	Unigene0015049;Unigene0098994;Unigene0016223;Unigene0090438;Unigene0090440;Unigene0093067;Unigene0014909;Unigene0016706;Unigene0015811;Unigene0021148;Unigene0078245;Unigene0013608;Unigene0002924;Unigene0016370;Unigene0099018;Unigene0013263;Unigene0078242;Unigene0063393;Unigene0001770;Unigene0112894;Unigene0099086;Unigene0107226;Unigene0079521;Unigene0074222;Unigene0013266;Unigene0001769;Unigene00…
GO:1900372	negative regulation of purine nucleotide biosynthetic process	9	24	3.38992e-07	4.77516e-05	Unigene0001487;Unigene0077579;Unigene0076288;Unigene0070346;Unigene0001488;Unigene0020295;Unigene0114575;Unigene0001485;Unigene0095359
GO:1900543	negative regulation of purine nucleotide metabolic process	9	24	3.38992e-07	4.77516e-05	Unigene0020295;Unigene0070346;Unigene0001488;Unigene0077579;Unigene0076288;Unigene0001487;Unigene0095359;Unigene0114575;Unigene0001485
GO:0030803	negative regulation of cyclic nucleotide biosynthetic process	11	39	4.64405e-07	5.84673e-05	Unigene0095359;Unigene0019975;Unigene0001485;Unigene0001488;Unigene0070346;Unigene0114575;Unigene0076288;Unigene0077579;Unigene0020295;Unigene0098465;Unigene0001487
GO:0030809	negative regulation of nucleotide biosynthetic process	11	39	4.64405e-07	5.84673e-05	Unigene0098465;Unigene0077579;Unigene0070346;Unigene0114575;Unigene0076288;Unigene0095359;Unigene0001487;Unigene0001488;Unigene0020295;Unigene0019975;Unigene0001485
GO:0006811	ion transport	138	2116	4.71662e-07	5.84673e-05	Unigene0017982;Unigene0109731;Unigene0091235;Unigene0109728;Unigene0114179;Unigene0022260;Unigene0059722;Unigene0002979;Unigene0111119;Unigene0002711;Unigene0020809;Unigene0011109;Unigene0012091;Unigene0104535;Unigene0094075;Unigene0114389;Unigene0007091;Unigene0095294;Unigene0012508;Unigene0095556;Unigene0020449;Unigene0013014;Unigene0104002;Unigene0021627;Unigene0090432;Unigene0109413;Unigene00…
GO:1902578	single-organism localization	279	4962	5.6307e-07	6.36162e-05	Unigene0090432;Unigene0017982;Unigene0109731;Unigene0013266;Unigene0016326;Unigene0013263;Unigene0091235;Unigene0109728;Unigene0114179;Unigene0022260;Unigene0059722;Unigene0002979;Unigene0111119;Unigene0002711;Unigene0020809;Unigene0011109;Unigene0012091;Unigene0104535;Unigene0094075;Unigene0114389;Unigene0007091;Unigene0095294;Unigene0012508;Unigene0095556;Unigene0020449;Unigene0002119;Unigene00…
GO:0051179	localization	499	9712	5.65842e-07	6.36162e-05	Unigene0090432;Unigene0017982;Unigene0109731;Unigene0013266;Unigene0016326;Unigene0013263;Unigene0091235;Unigene0109728;Unigene0114179;Unigene0022260;Unigene0059722;Unigene0002979;Unigene0111119;Unigene0002711;Unigene0020809;Unigene0011109;Unigene0012091;Unigene0104535;Unigene0094075;Unigene0114389;Unigene0007091;Unigene0095294;Unigene0012508;Unigene0095556;Unigene0020449;Unigene0002119;Unigene00…
GO:0000902	cell morphogenesis	128	1935	6.04632e-07	6.36162e-05	Unigene0065358;Unigene0017951;Unigene0115001;Unigene0015059;Unigene0095625;Unigene0006480;Unigene0061975;Unigene0087640;Unigene0015049;Unigene0003198;Unigene0013374;Unigene0085322;Unigene0004116;Unigene0014842;Unigene0006614;Unigene0094054;Unigene0108976;Unigene0003598;Unigene0113748;Unigene0048432;Unigene0015402;Unigene0002237;Unigene0021754;Unigene0086768;Unigene0018164;Unigene0013583;Unigene01…
GO:0030800	negative regulation of cyclic nucleotide metabolic process	11	40	6.15839e-07	6.36162e-05	Unigene0095359;Unigene0019975;Unigene0001485;Unigene0001488;Unigene0070346;Unigene0114575;Unigene0076288;Unigene0077579;Unigene0020295;Unigene0098465;Unigene0001487
GO:0045980	negative regulation of nucleotide metabolic process	11	40	6.15839e-07	6.36162e-05	Unigene0098465;Unigene0077579;Unigene0070346;Unigene0114575;Unigene0076288;Unigene0095359;Unigene0001487;Unigene0001488;Unigene0020295;Unigene0019975;Unigene0001485
GO:0030815	negative regulation of cAMP metabolic process	8	20	8.68044e-07	8.40646e-05	Unigene0001487;Unigene0077579;Unigene0076288;Unigene0070346;Unigene0001488;Unigene0020295;Unigene0114575;Unigene0001485
GO:0030818	negative regulation of cAMP biosynthetic process	8	20	8.68044e-07	8.40646e-05	Unigene0001487;Unigene0077579;Unigene0076288;Unigene0070346;Unigene0001488;Unigene0020295;Unigene0114575;Unigene0001485
GO:0007268	synaptic transmission	26	222	3.51569e-06	0.00031129	Unigene0113748;Unigene0058245;Unigene0114389;Unigene0013486;Unigene0017982;Unigene0013482;Unigene0113527;Unigene0013481;Unigene0013266;Unigene0013263;Unigene0013484;Unigene0111119;Unigene0003198;Unigene0011236;Unigene0012508;Unigene0014294;Unigene0072071;Unigene0054079;Unigene0099224;Unigene0080119;Unigene0018211;Unigene0096775;Unigene0016675;Unigene0022408;Unigene0088486;Unigene0058799
GO:0099536	synaptic signaling	26	222	3.51569e-06	0.00031129	Unigene0113748;Unigene0058245;Unigene0114389;Unigene0013486;Unigene0017982;Unigene0013482;Unigene0113527;Unigene0013481;Unigene0013266;Unigene0013263;Unigene0013484;Unigene0111119;Unigene0003198;Unigene0011236;Unigene0012508;Unigene0014294;Unigene0072071;Unigene0054079;Unigene0099224;Unigene0080119;Unigene0088486;Unigene0016675;Unigene0018211;Unigene0058799;Unigene0022408;Unigene0096775
GO:0099537	trans-synaptic signaling	26	222	3.51569e-06	0.00031129	Unigene0113748;Unigene0058245;Unigene0114389;Unigene0013486;Unigene0017982;Unigene0013482;Unigene0113527;Unigene0013481;Unigene0013266;Unigene0013263;Unigene0013484;Unigene0111119;Unigene0003198;Unigene0011236;Unigene0012508;Unigene0014294;Unigene0072071;Unigene0054079;Unigene0099224;Unigene0080119;Unigene0018211;Unigene0096775;Unigene0016675;Unigene0022408;Unigene0088486;Unigene0058799
GO:0003008	system process	144	2319	3.9113e-06	0.000336698	Unigene0093067;Unigene0000464;Unigene0104002;Unigene0010094;Unigene0015701;Unigene0014294;Unigene0061948;Unigene0088107;Unigene0086391;Unigene0076288;Unigene0021627;Unigene0075109;Unigene0009862;Unigene0002924;Unigene0015811;Unigene0083784;Unigene0016675;Unigene0107226;Unigene0101403;Unigene0091281;Unigene0096775;Unigene0090440;Unigene0021156;Unigene0016370;Unigene0000138;Unigene0090438;Unigene00…
GO:0001505	regulation of neurotransmitter levels	25	215	6.10511e-06	0.000511344	Unigene0018195;Unigene0099224;Unigene0080119;Unigene0018211;Unigene0107792;Unigene0007970;Unigene0013608;Unigene0106401;Unigene0004440;Unigene0017982;Unigene0110473;Unigene0016326;Unigene0107315;Unigene0109915;Unigene0020922;Unigene0001755;Unigene0107913;Unigene0004441;Unigene0013618;Unigene0018823;Unigene0110626;Unigene0006100;Unigene0099135;Unigene0091281;Unigene0009862
GO:0061024	membrane organization	83	1180	6.79748e-06	0.000554353	Unigene0002018;Unigene0085030;Unigene0079832;Unigene0006651;Unigene0077878;Unigene0077579;Unigene0060155;Unigene0072405;Unigene0002020;Unigene0013237;Unigene0018823;Unigene0044699;Unigene0104535;Unigene0059301;Unigene0078245;Unigene0004440;Unigene0008571;Unigene0000243;Unigene0100520;Unigene0004441;Unigene0115772;Unigene0023183;Unigene0080016;Unigene0097260;Unigene0090438;Unigene0090440;Unigene00…
GO:0007638	mechanosensory behavior	9	33	7.05914e-06	0.00056093	Unigene0090438;Unigene0090440;Unigene0110626;Unigene0004440;Unigene0018823;Unigene0001755;Unigene0091281;Unigene0004441;Unigene0107315
GO:0051049	regulation of transport	142	2314	8.41782e-06	0.000652171	Unigene0071096;Unigene0097208;Unigene0006616;Unigene0113648;Unigene0014094;Unigene0022330;Unigene0020432;Unigene0075263;Unigene0094441;Unigene0076288;Unigene0018195;Unigene0009862;Unigene0015928;Unigene0095046;Unigene0097195;Unigene0056862;Unigene0115772;Unigene0107298;Unigene0091519;Unigene0096551;Unigene0053996;Unigene0107453;Unigene0107483;Unigene0019327;Unigene0004010;Unigene0081776;Unigene00…
GO:0050806	positive regulation of synaptic transmission	11	52	1.00439e-05	0.000746332	Unigene0018823;Unigene0101403;Unigene0113748;Unigene0090440;Unigene0011236;Unigene0089409;Unigene0054079;Unigene0058245;Unigene0090438;Unigene0091281;Unigene0085263
GO:0007626	locomotory behavior	30	293	1.01149e-05	0.000746332	Unigene0001759;Unigene0009726;Unigene0095625;Unigene0019464;Unigene0112894;Unigene0006182;Unigene0019462;Unigene0001763;Unigene0019465;Unigene0023183;Unigene0056430;Unigene0081776;Unigene0009862;Unigene0086190;Unigene0108651;Unigene0095686;Unigene0010890;Unigene0058245;Unigene0004190;Unigene0080283;Unigene0016231;Unigene0112527;Unigene0014294;Unigene0014540;Unigene0085322;Unigene0012508;Unigene01…
GO:0048869	cellular developmental process	318	6008	1.58962e-05	0.00114564	Unigene0016108;Unigene0109073;Unigene0115001;Unigene0085263;Unigene0077878;Unigene0090685;Unigene0001229;Unigene0101040;Unigene0003551;Unigene0086768;Unigene0085224;Unigene0094900;Unigene0097208;Unigene0065358;Unigene0017951;Unigene0015059;Unigene0095625;Unigene0006480;Unigene0061975;Unigene0087640;Unigene0015049;Unigene0087668;Unigene0090458;Unigene0095400;Unigene0110134;Unigene0089943;Unigene00…
GO:0006812	cation transport	92	1378	1.70405e-05	0.00116037	Unigene0013014;Unigene0090432;Unigene0109413;Unigene0097229;Unigene0012636;Unigene0109728;Unigene0011597;Unigene0072926;Unigene0080388;Unigene0016247;Unigene0020809;Unigene0082710;Unigene0083753;Unigene0087092;Unigene0014540;Unigene0108995;Unigene0111981;Unigene0114739;Unigene0001652;Unigene0021627;Unigene0054166;Unigene0019927;Unigene0008443;Unigene0094441;Unigene0084530;Unigene0104271;Unigene00…
GO:0065008	regulation of biological quality	284	5286	1.73265e-05	0.00116037	Unigene0019150;Unigene0115772;Unigene0061975;Unigene0013608;Unigene0082359;Unigene0017233;Unigene0109169;Unigene0015928;Unigene0114739;Unigene0023564;Unigene0009862;Unigene0108953;Unigene0018178;Unigene0102933;Unigene0018195;Unigene0086391;Unigene0060865;Unigene0049110;Unigene0075196;Unigene0100703;Unigene0054166;Unigene0015340;Unigene0100362;Unigene0001485;Unigene0078165;Unigene0022124;Unigene00…
GO:0010996	response to auditory stimulus	7	21	1.75984e-05	0.00116037	Unigene0018823;Unigene0004440;Unigene0004441;Unigene0090438;Unigene0090440;Unigene0110626;Unigene0091281
GO:0031223	auditory behavior	7	21	1.75984e-05	0.00116037	Unigene0018823;Unigene0091281;Unigene0110626;Unigene0090440;Unigene0090438;Unigene0004441;Unigene0004440
GO:0048731	system development	342	6538	1.8555e-05	0.00119796	Unigene0107315;Unigene0016675;Unigene0001763;Unigene0001759;Unigene0001755;Unigene0085263;Unigene0091296;Unigene0065358;Unigene0017951;Unigene0115001;Unigene0015059;Unigene0095625;Unigene0006480;Unigene0061975;Unigene0087640;Unigene0015049;Unigene0096885;Unigene0013205;Unigene0094168;Unigene0088143;Unigene0100325;Unigene0111981;Unigene0091281;Unigene0009262;Unigene0014912;Unigene0018823;Unigene00…
GO:0032989	cellular component morphogenesis	140	2314	1.96737e-05	0.00124426	Unigene0065358;Unigene0017951;Unigene0115001;Unigene0015059;Unigene0095625;Unigene0006480;Unigene0061975;Unigene0087640;Unigene0015049;Unigene0003198;Unigene0013374;Unigene0085322;Unigene0004116;Unigene0014842;Unigene0006614;Unigene0094054;Unigene0108976;Unigene0003598;Unigene0113748;Unigene0048432;Unigene0015402;Unigene0002237;Unigene0021754;Unigene0086768;Unigene0018164;Unigene0013583;Unigene01…
GO:0030154	cell differentiation	276	5187	4.71723e-05	0.00292374	Unigene0016108;Unigene0109073;Unigene0115001;Unigene0085263;Unigene0077878;Unigene0090685;Unigene0001229;Unigene0101040;Unigene0003551;Unigene0086768;Unigene0085224;Unigene0094900;Unigene0097208;Unigene0065358;Unigene0017951;Unigene0015059;Unigene0095625;Unigene0006480;Unigene0061975;Unigene0087640;Unigene0015049;Unigene0013859;Unigene0080388;Unigene0111981;Unigene0016941;Unigene0015713;Unigene00…
GO:0048468	cell development	162	2804	4.94513e-05	0.00300489	Unigene0016108;Unigene0109073;Unigene0115001;Unigene0085263;Unigene0077878;Unigene0090685;Unigene0001229;Unigene0101040;Unigene0003551;Unigene0086768;Unigene0085224;Unigene0094900;Unigene0097208;Unigene0065358;Unigene0017951;Unigene0015059;Unigene0095625;Unigene0006480;Unigene0061975;Unigene0087640;Unigene0015049;Unigene0006537;Unigene0107226;Unigene0002924;Unigene0006181;Unigene0018743;Unigene00…
GO:0019725	cellular homeostasis	64	912	8.03504e-05	0.00459862	Unigene0019150;Unigene0012508;Unigene0114389;Unigene0090438;Unigene0090440;Unigene0020809;Unigene0019474;Unigene0076288;Unigene0097916;Unigene0016223;Unigene0013014;Unigene0114739;Unigene0110364;Unigene0004100;Unigene0101040;Unigene0095534;Unigene0083784;Unigene0080388;Unigene0111981;Unigene0008965;Unigene0063213;Unigene0013859;Unigene0065069;Unigene0002315;Unigene0086190;Unigene0060865;Unigene00…
GO:0044765	single-organism transport	243	4524	8.22583e-05	0.00459862	Unigene0090432;Unigene0017982;Unigene0109731;Unigene0013266;Unigene0016326;Unigene0013263;Unigene0091235;Unigene0109728;Unigene0114179;Unigene0022260;Unigene0059722;Unigene0002979;Unigene0111119;Unigene0002711;Unigene0020809;Unigene0011109;Unigene0012091;Unigene0104535;Unigene0094075;Unigene0114389;Unigene0007091;Unigene0095294;Unigene0012508;Unigene0095556;Unigene0020449;Unigene0002119;Unigene00…
GO:0060627	regulation of vesicle-mediated transport	38	457	8.2278e-05	0.00459862	Unigene0097208;Unigene0006616;Unigene0113648;Unigene0014094;Unigene0022330;Unigene0020432;Unigene0075263;Unigene0113646;Unigene0054079;Unigene0104427;Unigene0004190;Unigene0044699;Unigene0016706;Unigene0097972;Unigene0091443;Unigene0062525;Unigene0013092;Unigene0088377;Unigene0113748;Unigene0110619;Unigene0017272;Unigene0073817;Unigene0058245;Unigene0011236;Unigene0013608;Unigene0046895;Unigene01…
GO:0071436	sodium ion export	7	26	8.25127e-05	0.00459862	Unigene0021627;Unigene0112527;Unigene0009862;Unigene0094441;Unigene0086190;Unigene0014540;Unigene0108583
GO:0060284	regulation of cell development	85	1305	8.30987e-05	0.00459862	Unigene0101040;Unigene0013597;Unigene0086045;Unigene0099928;Unigene0016108;Unigene0075932;Unigene0106454;Unigene0013599;Unigene0086768;Unigene0110849;Unigene0101793;Unigene0067448;Unigene0079283;Unigene0016231;Unigene0110575;Unigene0085224;Unigene0020700;Unigene0093492;Unigene0085322;Unigene0000595;Unigene0101403;Unigene0090438;Unigene0019995;Unigene0093067;Unigene0018990;Unigene0097208;Unigene00…
GO:0007600	sensory perception	55	754	9.31947e-05	0.00506685	Unigene0111981;Unigene0016545;Unigene0013859;Unigene0021226;Unigene0101040;Unigene0080388;Unigene0019465;Unigene0004065;Unigene0013154;Unigene0058245;Unigene0021225;Unigene0085884;Unigene0019464;Unigene0074781;Unigene0044699;Unigene0001755;Unigene0015713;Unigene0109890;Unigene0065358;Unigene0009005;Unigene0054079;Unigene0013058;Unigene0019462;Unigene0001759;Unigene0066477;Unigene0092410;Unigene01…
GO:0010646	regulation of cell communication	249	4675	0.000113404	0.0060593	Unigene0093039;Unigene0060090;Unigene0018195;Unigene0015402;Unigene0001485;Unigene0078165;Unigene0022124;Unigene0001763;Unigene0009169;Unigene0018823;Unigene0101040;Unigene0015374;Unigene0091281;Unigene0093576;Unigene0013774;Unigene0001487;Unigene0001759;Unigene0001488;Unigene0078489;Unigene0086025;Unigene0094080;Unigene0101403;Unigene0086391;Unigene0022943;Unigene0016108;Unigene0089025;Unigene00…
GO:0007417	central nervous system development	82	1265	0.000128973	0.00677437	Unigene0111981;Unigene0091281;Unigene0009262;Unigene0014912;Unigene0018823;Unigene0013859;Unigene0097746;Unigene0087761;Unigene0080388;Unigene0023411;Unigene0096709;Unigene0013771;Unigene0084089;Unigene0113401;Unigene0097949;Unigene0017912;Unigene0115749;Unigene0081776;Unigene0018165;Unigene0074222;Unigene0101403;Unigene0000061;Unigene0017272;Unigene0090307;Unigene0099971;Unigene0093228;Unigene00…
GO:0014059	regulation of dopamine secretion	5	13	0.000136671	0.00700078	Unigene0016675;Unigene0001485;Unigene0001488;Unigene0085322;Unigene0001487
GO:0001754	eye photoreceptor cell differentiation	7	28	0.000137802	0.00700078	Unigene0016108;Unigene0006537;Unigene0107226;Unigene0002924;Unigene0066477;Unigene0009005;Unigene0092634
GO:0044707	single-multicellular organism process	444	8964	0.000145728	0.00728405	Unigene0115772;Unigene0061975;Unigene0013608;Unigene0082359;Unigene0017233;Unigene0109169;Unigene0107315;Unigene0016675;Unigene0001763;Unigene0001759;Unigene0001755;Unigene0085263;Unigene0091296;Unigene0065358;Unigene0017951;Unigene0115001;Unigene0015059;Unigene0095625;Unigene0006480;Unigene0087640;Unigene0015049;Unigene0096885;Unigene0013205;Unigene0094168;Unigene0088143;Unigene0100325;Unigene01…
GO:0050808	synapse organization	20	187	0.000160128	0.00787676	Unigene0090440;Unigene0090438;Unigene0060865;Unigene0091281;Unigene0110626;Unigene0004441;Unigene0018823;Unigene0002924;Unigene0088486;Unigene0003198;Unigene0001983;Unigene0091141;Unigene0013266;Unigene0107226;Unigene0013263;Unigene0101403;Unigene0004440;Unigene0115001;Unigene0079879;Unigene0108783
GO:0007420	brain development	48	650	0.000190895	0.00897042	Unigene0111981;Unigene0091281;Unigene0009262;Unigene0014912;Unigene0018823;Unigene0013859;Unigene0097746;Unigene0087761;Unigene0080388;Unigene0023411;Unigene0096709;Unigene0013771;Unigene0101040;Unigene0090440;Unigene0090438;Unigene0091443;Unigene0104427;Unigene0018166;Unigene0016815;Unigene0001759;Unigene0065083;Unigene0081776;Unigene0000061;Unigene0110572;Unigene0010986;Unigene0008428;Unigene00…
GO:0060322	head development	48	650	0.000190895	0.00897042	Unigene0111981;Unigene0091281;Unigene0009262;Unigene0014912;Unigene0018823;Unigene0013859;Unigene0097746;Unigene0087761;Unigene0080388;Unigene0023411;Unigene0096709;Unigene0013771;Unigene0001759;Unigene0110572;Unigene0087640;Unigene0101040;Unigene0108783;Unigene0016231;Unigene0003442;Unigene0110575;Unigene0092634;Unigene0001763;Unigene0090438;Unigene0011804;Unigene0101403;Unigene0017912;Unigene00…
GO:0006820	anion transport	55	776	0.000193628	0.00897042	Unigene0017982;Unigene0109731;Unigene0091235;Unigene0109728;Unigene0114179;Unigene0022260;Unigene0059722;Unigene0002979;Unigene0111119;Unigene0002711;Unigene0020809;Unigene0011109;Unigene0012091;Unigene0104535;Unigene0094075;Unigene0114389;Unigene0007091;Unigene0095294;Unigene0012508;Unigene0095556;Unigene0020449;Unigene0087092;Unigene0075196;Unigene0017272;Unigene0060865;Unigene0097229;Unigene00…
GO:0021700	developmental maturation	27	296	0.000194759	0.00897042	Unigene0104427;Unigene0086768;Unigene0014294;Unigene0008712;Unigene0086864;Unigene0075263;Unigene0080016;Unigene0015690;Unigene0109890;Unigene0108651;Unigene0075746;Unigene0091443;Unigene0097260;Unigene0019465;Unigene0096594;Unigene0077579;Unigene0114460;Unigene0016231;Unigene0015333;Unigene0112894;Unigene0015159;Unigene0002488;Unigene0019462;Unigene0090458;Unigene0087288;Unigene0019464;Unigene01…
GO:0045109	intermediate filament organization	4	8	0.000202533	0.00897042	Unigene0099597;Unigene0008428;Unigene0099595;Unigene0013793
GO:0045110	intermediate filament bundle assembly	4	8	0.000202533	0.00897042	Unigene0099597;Unigene0008428;Unigene0099595;Unigene0013793
GO:0071804	cellular potassium ion transport	8	39	0.000205518	0.00897042	Unigene0014540;Unigene0112527;Unigene0021627;Unigene0086190;Unigene0108583;Unigene0104002;Unigene0097260;Unigene0009862
GO:0071805	potassium ion transmembrane transport	8	39	0.000205518	0.00897042	Unigene0086190;Unigene0014540;Unigene0097260;Unigene0009862;Unigene0104002;Unigene0021627;Unigene0112527;Unigene0108583
GO:1900371	regulation of purine nucleotide biosynthetic process	11	72	0.000230096	0.0099037	Unigene0076288;Unigene0104259;Unigene0001488;Unigene0114575;Unigene0020295;Unigene0001487;Unigene0095359;Unigene0001485;Unigene0085263;Unigene0070346;Unigene0077579
Go biological process categories significantly enriched by down-regulated genes
GO:0050878	regulation of body fluid levels	62	927	3.84977e-12	1.06523e-08	Unigene0014220;Unigene0093645;Unigene0002782;Unigene0069781;Unigene0014219;Unigene0004314;Unigene0014137;Unigene0004311;Unigene0014217;Unigene0020015;Unigene0103458;Unigene0003552;Unigene0106030;Unigene0014213;Unigene0107479;Unigene0016556;Unigene0022650;Unigene0015236;Unigene0099591;Unigene0004032;Unigene0094307;Unigene0001135;Unigene0100096;Unigene0010015;Unigene0064291;Unigene0019769;Unigene00…
GO:0007599	hemostasis	45	640	7.82192e-10	1.08216e-06	Unigene0014220;Unigene0093645;Unigene0002782;Unigene0069781;Unigene0014219;Unigene0004314;Unigene0014137;Unigene0004311;Unigene0014217;Unigene0020015;Unigene0103458;Unigene0003552;Unigene0106030;Unigene0014213;Unigene0002151;Unigene0090871;Unigene0014368;Unigene0060574;Unigene0095751;Unigene0107476;Unigene0076726;Unigene0002140;Unigene0015113;Unigene0075261;Unigene0086367;Unigene0055677;Unigene00…
GO:0001775	cell activation	57	1042	4.3827e-08	3.89023e-05	Unigene0014220;Unigene0093645;Unigene0002782;Unigene0069781;Unigene0014219;Unigene0004314;Unigene0014137;Unigene0004311;Unigene0014217;Unigene0020015;Unigene0103458;Unigene0003552;Unigene0106030;Unigene0014213;Unigene0011788;Unigene0011313;Unigene0084577;Unigene0059680;Unigene0086271;Unigene0074021;Unigene0110099;Unigene0058693;Unigene0092379;Unigene0104295;Unigene0078434;Unigene0090855;Unigene00…
GO:0071822	protein complex subunit organization	95	2143	5.62375e-08	3.89023e-05	Unigene0111568;Unigene0100118;Unigene0080736;Unigene0061433;Unigene0104463;Unigene0020502;Unigene0097704;Unigene0076803;Unigene0020497;Unigene0092472;Unigene0016638;Unigene0020503;Unigene0020504;Unigene0083221;Unigene0105085;Unigene0105320;Unigene0101255;Unigene0023208;Unigene0088384;Unigene0078603;Unigene0022780;Unigene0012588;Unigene0082556;Unigene0093747;Unigene0008436;Unigene0089486;Unigene00…
GO:0030168	platelet activation	14	100	2.14779e-07	0.000118859	Unigene0014220;Unigene0093645;Unigene0002782;Unigene0069781;Unigene0014219;Unigene0004314;Unigene0014137;Unigene0004311;Unigene0014217;Unigene0020015;Unigene0103458;Unigene0003552;Unigene0106030;Unigene0014213
GO:0007596	blood coagulation	14	106	4.47188e-07	0.000198724	Unigene0014220;Unigene0093645;Unigene0002782;Unigene0069781;Unigene0014219;Unigene0004314;Unigene0014137;Unigene0004311;Unigene0014217;Unigene0020015;Unigene0103458;Unigene0003552;Unigene0106030;Unigene0014213
GO:0050817	coagulation	14	107	5.02736e-07	0.000198724	Unigene0014220;Unigene0093645;Unigene0002782;Unigene0069781;Unigene0014219;Unigene0004314;Unigene0014137;Unigene0004311;Unigene0014217;Unigene0020015;Unigene0103458;Unigene0003552;Unigene0106030;Unigene0014213
GO:0042060	wound healing	18	188	1.42492e-06	0.000441491	Unigene0014220;Unigene0093645;Unigene0002782;Unigene0069781;Unigene0014219;Unigene0004314;Unigene0014137;Unigene0004311;Unigene0014217;Unigene0020015;Unigene0103458;Unigene0003552;Unigene0106030;Unigene0014213;Unigene0035818;Unigene0082069;Unigene0076038;Unigene0022650
GO:0002376	immune system process	118	3042	1.436e-06	0.000441491	Unigene0094130;Unigene0044320;Unigene0011788;Unigene0102530;Unigene0011313;Unigene0023208;Unigene0013136;Unigene0089548;Unigene0110099;Unigene0092665;Unigene0105127;Unigene0075900;Unigene0069885;Unigene0094869;Unigene0074021;Unigene0009689;Unigene0086271;Unigene0085552;Unigene0059659;Unigene0001939;Unigene0110864;Unigene0104295;Unigene0058693;Unigene0107099;Unigene0092379;Unigene0008448;Unigene00…
GO:0009611	response to wounding	29	431	1.94585e-06	0.000538418	Unigene0014220;Unigene0093645;Unigene0002782;Unigene0069781;Unigene0014219;Unigene0004314;Unigene0014137;Unigene0004311;Unigene0014217;Unigene0020015;Unigene0103458;Unigene0003552;Unigene0106030;Unigene0014213;Unigene0035818;Unigene0082069;Unigene0076038;Unigene0022650;Unigene0109522;Unigene0013994;Unigene0083221;Unigene0063336;Unigene0013212;Unigene0115395;Unigene0023230;Unigene0092379;Unigene00…
GO:0043067	regulation of programmed cell death	92	2264	3.82386e-06	0.000961875	Unigene0093369;Unigene0094153;Unigene0019090;Unigene0016556;Unigene0082059;Unigene0064748;Unigene0015916;Unigene0054570;Unigene0000476;Unigene0069781;Unigene0109522;Unigene0002035;Unigene0016744;Unigene0001585;Unigene0099591;Unigene0000475;Unigene0063336;Unigene0083221;Unigene0001135;Unigene0013415;Unigene0076038;Unigene0001496;Unigene0092521;Unigene0013534;Unigene0009526;Unigene0072183;Unigene00…
GO:0042981	regulation of apoptotic process	90	2223	5.68264e-06	0.00131032	Unigene0093369;Unigene0094153;Unigene0019090;Unigene0016556;Unigene0082059;Unigene0064748;Unigene0015916;Unigene0054570;Unigene0000476;Unigene0069781;Unigene0109522;Unigene0002035;Unigene0016744;Unigene0001585;Unigene0099591;Unigene0000475;Unigene0063336;Unigene0083221;Unigene0001135;Unigene0013415;Unigene0076038;Unigene0001496;Unigene0092521;Unigene0013534;Unigene0009526;Unigene0072183;Unigene00…
GO:0030029	actin filament-based process	47	941	7.81613e-06	0.00166363	Unigene0111568;Unigene0090870;Unigene0091433;Unigene0004314;Unigene0010435;Unigene0014219;Unigene0014137;Unigene0020015;Unigene0052589;Unigene0080808;Unigene0002782;Unigene0100811;Unigene0082900;Unigene0019873;Unigene0070466;Unigene0073208;Unigene0003367;Unigene0097704;Unigene0001777;Unigene0014213;Unigene0089236;Unigene0063491;Unigene0058635;Unigene0104770;Unigene0071373;Unigene0003552;Unigene00…
GO:0030036	actin cytoskeleton organization	40	759	1.09451e-05	0.00215145	Unigene0111568;Unigene0089486;Unigene0068247;Unigene0104710;Unigene0080808;Unigene0070466;Unigene0104770;Unigene0003552;Unigene0082900;Unigene0091433;Unigene0001777;Unigene0003367;Unigene0100626;Unigene0099188;Unigene0020015;Unigene0076267;Unigene0002782;Unigene0004314;Unigene0004311;Unigene0082811;Unigene0093369;Unigene0003183;Unigene0010435;Unigene0014217;Unigene0017261;Unigene0018870;Unigene00…
GO:0001819	positive regulation of cytokine production	32	550	1.21071e-05	0.00215145	Unigene0064291;Unigene0001135;Unigene0069781;Unigene0016556;Unigene0099591;Unigene0110547;Unigene0053229;Unigene0022650;Unigene0085251;Unigene0076038;Unigene0081845;Unigene0019592;Unigene0084577;Unigene0011313;Unigene0019769;Unigene0094153;Unigene0075900;Unigene0017261;Unigene0044320;Unigene0092379;Unigene0068832;Unigene0011788;Unigene0088216;Unigene0093343;Unigene0091638;Unigene0094307;Unigene00…
GO:0010941	regulation of cell death	93	2365	1.24406e-05	0.00215145	Unigene0093369;Unigene0094153;Unigene0019090;Unigene0016556;Unigene0082059;Unigene0064748;Unigene0015916;Unigene0054570;Unigene0000476;Unigene0069781;Unigene0109522;Unigene0002035;Unigene0016744;Unigene0001585;Unigene0099591;Unigene0000475;Unigene0063336;Unigene0083221;Unigene0001135;Unigene0013415;Unigene0076038;Unigene0001496;Unigene0092521;Unigene0013534;Unigene0009526;Unigene0072183;Unigene00…
GO:0032943	mononuclear cell proliferation	10	74	1.59705e-05	0.00259943	Unigene0011788;Unigene0011313;Unigene0015997;Unigene0000476;Unigene0000475;Unigene0105290;Unigene0013415;Unigene0015995;Unigene0094869;Unigene0098266
GO:0043122	regulation of I-kappaB kinase/NF-kappaB signaling	28	458	1.72819e-05	0.00261326	Unigene0085552;Unigene0002782;Unigene0016673;Unigene0059680;Unigene0021021;Unigene0075900;Unigene0044320;Unigene0094153;Unigene0019176;Unigene0091389;Unigene0059659;Unigene0108184;Unigene0073809;Unigene0056620;Unigene0018279;Unigene0016227;Unigene0050816;Unigene0067544;Unigene0072663;Unigene0020015;Unigene0109336;Unigene0022439;Unigene0076038;Unigene0004311;Unigene0105085;Unigene0076093;Unigene01…
GO:0001817	regulation of cytokine production	43	859	1.79443e-05	0.00261326	Unigene0088216;Unigene0044320;Unigene0053229;Unigene0001135;Unigene0085552;Unigene0016556;Unigene0099591;Unigene0084451;Unigene0009526;Unigene0019592;Unigene0084101;Unigene0085251;Unigene0068832;Unigene0003732;Unigene0084577;Unigene0086271;Unigene0069781;Unigene0011313;Unigene0110547;Unigene0064291;Unigene0090871;Unigene0110864;Unigene0011788;Unigene0094307;Unigene0019769;Unigene0021021;Unigene00…
GO:0030099	myeloid cell differentiation	22	319	2.2475e-05	0.00310942	Unigene0093645;Unigene0022313;Unigene0012588;Unigene0016096;Unigene0082586;Unigene0090855;Unigene0017261;Unigene0097142;Unigene0068832;Unigene0111065;Unigene0014137;Unigene0082585;Unigene0070906;Unigene0013212;Unigene0094133;Unigene0001020;Unigene0115395;Unigene0009805;Unigene0013994;Unigene0013944;Unigene0104482;Unigene0070873
GO:0007015	actin filament organization	18	230	2.3599e-05	0.00310945	Unigene0111568;Unigene0091433;Unigene0001777;Unigene0003367;Unigene0100626;Unigene0104770;Unigene0099188;Unigene0020015;Unigene0076267;Unigene0002782;Unigene0004314;Unigene0004311;Unigene0082811;Unigene0093369;Unigene0003183;Unigene0010435;Unigene0104710;Unigene0068247
GO:0070661	leukocyte proliferation	10	79	2.86122e-05	0.00359863	Unigene0011788;Unigene0011313;Unigene0015997;Unigene0000476;Unigene0000475;Unigene0105290;Unigene0013415;Unigene0015995;Unigene0094869;Unigene0098266
GO:0043207	response to external biotic stimulus	41	849	6.2117e-05	0.0072362	Unigene0021594;Unigene0101653;Unigene0110547;Unigene0110099;Unigene0098386;Unigene0012869;Unigene0067235;Unigene0011788;Unigene0069781;Unigene0094307;Unigene0099198;Unigene0056620;Unigene0095098;Unigene0098948;Unigene0063963;Unigene0023230;Unigene0064066;Unigene0071651;Unigene0083221;Unigene0086271;Unigene0002632;Unigene0075900;Unigene0082201;Unigene0078434;Unigene0093442;Unigene0092379;Unigene00…
GO:0009607	response to biotic stimulus	42	880	6.5901e-05	0.0072362	Unigene0107362;Unigene0021594;Unigene0101653;Unigene0110547;Unigene0110099;Unigene0098386;Unigene0012869;Unigene0067235;Unigene0011788;Unigene0069781;Unigene0094307;Unigene0099198;Unigene0056620;Unigene0095098;Unigene0098948;Unigene0063963;Unigene0023230;Unigene0064066;Unigene0071651;Unigene0083221;Unigene0086271;Unigene0002632;Unigene0075900;Unigene0082201;Unigene0078434;Unigene0093442;Unigene00…
GO:0061515	myeloid cell development	10	87	6.63582e-05	0.0072362	Unigene0070906;Unigene0093645;Unigene0013212;Unigene0094133;Unigene0001020;Unigene0115395;Unigene0022313;Unigene0009805;Unigene0013994;Unigene0013944
GO:0055076	transition metal ion homeostasis	16	205	6.79946e-05	0.0072362	Unigene0000286;Unigene0076038;Unigene0083221;Unigene0128573;Unigene0092379;Unigene0070906;Unigene0061003;Unigene0098956;Unigene0063336;Unigene0018894;Unigene0109367;Unigene0100132;Unigene0111065;Unigene0053989;Unigene0101449;Unigene0092221
GO:0042098	T cell proliferation	8	58	9.69218e-05	0.00993269	Unigene0011788;Unigene0011313;Unigene0013415;Unigene0000476;Unigene0094869;Unigene0000475;Unigene0015997;Unigene0015995

## Sheet: Asst vs Role
Table S3. GO biological process enrichment data of six pairwise comparisons.
GO ID	Description	GeneRatio (1329)	BgRatio (34115)	pvalue	fdr	Gene ID
Go biological process categories significantly enriched by up-regulated genes
GO:0007399	nervous system development	197	3132	8.9358e-12	1.26939e-08	Unigene0084148;Unigene0112143;Unigene0015380;Unigene0014351;Unigene0001755;Unigene0065358;Unigene0017951;Unigene0095625;Unigene0015049;Unigene0078483;Unigene0111981;Unigene0009262;Unigene0073086;Unigene0018823;Unigene0013859;Unigene0080388;Unigene0023411;Unigene0019578;Unigene0086768;Unigene0085224;Unigene0113505;Unigene0016108;Unigene0003774;Unigene0099535;Unigene0093492;Unigene0085322;Unigene01…
GO:0048699	generation of neurons	149	2172	1.02932e-11	1.26939e-08	Unigene0065358;Unigene0017951;Unigene0095625;Unigene0015049;Unigene0013859;Unigene0019578;Unigene0080388;Unigene0086768;Unigene0111981;Unigene0085224;Unigene0113505;Unigene0016108;Unigene0003774;Unigene0112143;Unigene0099535;Unigene0093492;Unigene0085322;Unigene0101403;Unigene0090438;Unigene0113538;Unigene0094299;Unigene0007542;Unigene0019995;Unigene0093067;Unigene0083041;Unigene0018990;Unigene00…
GO:0022008	neurogenesis	154	2276	1.25475e-11	1.26939e-08	Unigene0065358;Unigene0017951;Unigene0095625;Unigene0015049;Unigene0013859;Unigene0019578;Unigene0080388;Unigene0086768;Unigene0111981;Unigene0085224;Unigene0113505;Unigene0016108;Unigene0003774;Unigene0112143;Unigene0099535;Unigene0093492;Unigene0085322;Unigene0101403;Unigene0093655;Unigene0102037;Unigene0090438;Unigene0113538;Unigene0094299;Unigene0007542;Unigene0019995;Unigene0093067;Unigene00…
GO:0050877	neurological system process	102	1346	1.24261e-10	9.42834e-08	Unigene0014294;Unigene0002924;Unigene0015811;Unigene0083784;Unigene0107226;Unigene0101403;Unigene0096775;Unigene0071447;Unigene0090440;Unigene0021156;Unigene0016370;Unigene0000138;Unigene0090438;Unigene0015333;Unigene0099018;Unigene0112527;Unigene0011109;Unigene0097955;Unigene0007035;Unigene0020606;Unigene0086190;Unigene0007970;Unigene0112894;Unigene0107384;Unigene0014117;Unigene0014540;Unigene00…
GO:0050804	modulation of synaptic transmission	49	458	2.13186e-10	1.29404e-07	Unigene0018823;Unigene0101403;Unigene0090440;Unigene0011236;Unigene0089409;Unigene0054079;Unigene0058245;Unigene0090438;Unigene0015049;Unigene0098994;Unigene0016223;Unigene0016706;Unigene0015811;Unigene0021148;Unigene0083041;Unigene0078245;Unigene0013608;Unigene0002924;Unigene0016370;Unigene0099018;Unigene0093067;Unigene0013263;Unigene0113486;Unigene0078242;Unigene0063393;Unigene0001770;Unigene01…
GO:0048167	regulation of synaptic plasticity	30	204	4.31979e-10	2.18509e-07	Unigene0015049;Unigene0098994;Unigene0016223;Unigene0090438;Unigene0090440;Unigene0016706;Unigene0015811;Unigene0021148;Unigene0083041;Unigene0078245;Unigene0013608;Unigene0002924;Unigene0016370;Unigene0099018;Unigene0093067;Unigene0013263;Unigene0113486;Unigene0078242;Unigene0063393;Unigene0001770;Unigene0112894;Unigene0099086;Unigene0107226;Unigene0079521;Unigene0074222;Unigene0013266;Unigene00…
GO:0044708	single-organism behavior	67	759	5.2658e-10	2.2831e-07	Unigene0014294;Unigene0002924;Unigene0015811;Unigene0083784;Unigene0107226;Unigene0101403;Unigene0096775;Unigene0071447;Unigene0090440;Unigene0021156;Unigene0016370;Unigene0000138;Unigene0090438;Unigene0015333;Unigene0099018;Unigene0112527;Unigene0011109;Unigene0097955;Unigene0007035;Unigene0020606;Unigene0086190;Unigene0007970;Unigene0112894;Unigene0107384;Unigene0014117;Unigene0014540;Unigene00…
GO:0007610	behavior	89	1149	6.77551e-10	2.57046e-07	Unigene0014294;Unigene0002924;Unigene0015811;Unigene0083784;Unigene0107226;Unigene0101403;Unigene0096775;Unigene0071447;Unigene0090440;Unigene0021156;Unigene0016370;Unigene0000138;Unigene0090438;Unigene0015333;Unigene0099018;Unigene0112527;Unigene0011109;Unigene0097955;Unigene0007035;Unigene0020606;Unigene0086190;Unigene0007970;Unigene0112894;Unigene0107384;Unigene0014117;Unigene0014540;Unigene00…
GO:0050803	regulation of synapse structure or activity	31	222	8.21828e-10	2.77139e-07	Unigene0015049;Unigene0098994;Unigene0016223;Unigene0090438;Unigene0090440;Unigene0093067;Unigene0014909;Unigene0016706;Unigene0015811;Unigene0021148;Unigene0083041;Unigene0078245;Unigene0013608;Unigene0002924;Unigene0016370;Unigene0099018;Unigene0013263;Unigene0113486;Unigene0078242;Unigene0063393;Unigene0001770;Unigene0112894;Unigene0099086;Unigene0107226;Unigene0079521;Unigene0074222;Unigene00…
GO:0071436	sodium ion export	11	26	1.35658e-09	4.11723e-07	Unigene0064149;Unigene0020622;Unigene0021627;Unigene0112527;Unigene0097620;Unigene0009862;Unigene0108589;Unigene0094441;Unigene0086190;Unigene0014540;Unigene0108583
GO:0007267	cell-cell signaling	61	685	2.25365e-09	6.21803e-07	Unigene0058245;Unigene0071682;Unigene0107204;Unigene0013486;Unigene0017982;Unigene0013482;Unigene0113527;Unigene0013481;Unigene0013266;Unigene0013263;Unigene0013484;Unigene0111119;Unigene0003198;Unigene0011236;Unigene0014294;Unigene0072071;Unigene0054079;Unigene0099224;Unigene0086025;Unigene0088486;Unigene0022845;Unigene0018211;Unigene0022408;Unigene0096775;Unigene0082114;Unigene0014094;Unigene01…
GO:0035725	sodium ion transmembrane transport	11	31	1.2423e-08	3.142e-06	Unigene0094441;Unigene0014540;Unigene0112527;Unigene0021627;Unigene0064149;Unigene0108583;Unigene0020622;Unigene0009862;Unigene0108589;Unigene0097620;Unigene0086190
GO:0048666	neuron development	105	1534	1.6375e-08	3.82294e-06	Unigene0065358;Unigene0017951;Unigene0095625;Unigene0015049;Unigene0107226;Unigene0002924;Unigene0006181;Unigene0107434;Unigene0018743;Unigene0002018;Unigene0013190;Unigene0063365;Unigene0064218;Unigene0050083;Unigene0014357;Unigene0101040;Unigene0086768;Unigene0015033;Unigene0006665;Unigene0018782;Unigene0058245;Unigene0022943;Unigene0019603;Unigene0013793;Unigene0019927;Unigene0088881;Unigene00…
GO:0007611	learning or memory	36	323	1.81082e-08	3.9256e-06	Unigene0014294;Unigene0002924;Unigene0015811;Unigene0083784;Unigene0107226;Unigene0101403;Unigene0096775;Unigene0071447;Unigene0090440;Unigene0021156;Unigene0016370;Unigene0000138;Unigene0090438;Unigene0015333;Unigene0099018;Unigene0112527;Unigene0011109;Unigene0097955;Unigene0007035;Unigene0020606;Unigene0086190;Unigene0007970;Unigene0112894;Unigene0107384;Unigene0014117;Unigene0014540;Unigene00…
GO:0050890	cognition	36	325	2.12541e-08	4.30041e-06	Unigene0014294;Unigene0002924;Unigene0015811;Unigene0083784;Unigene0107226;Unigene0101403;Unigene0096775;Unigene0071447;Unigene0090440;Unigene0021156;Unigene0016370;Unigene0000138;Unigene0090438;Unigene0015333;Unigene0099018;Unigene0112527;Unigene0011109;Unigene0097955;Unigene0007035;Unigene0020606;Unigene0086190;Unigene0007970;Unigene0112894;Unigene0107384;Unigene0014117;Unigene0014540;Unigene00…
GO:0030182	neuron differentiation	112	1685	2.56239e-08	4.86054e-06	Unigene0065358;Unigene0017951;Unigene0095625;Unigene0015049;Unigene0013859;Unigene0019578;Unigene0080388;Unigene0086768;Unigene0111981;Unigene0085224;Unigene0113505;Unigene0016108;Unigene0101040;Unigene0084148;Unigene0107226;Unigene0002924;Unigene0006181;Unigene0107434;Unigene0018743;Unigene0002018;Unigene0013190;Unigene0063365;Unigene0064218;Unigene0050083;Unigene0014357;Unigene0015033;Unigene00…
GO:0030030	cell projection organization	137	2204	3.95623e-08	7.06303e-06	Unigene0065358;Unigene0017951;Unigene0095625;Unigene0015049;Unigene0003198;Unigene0085322;Unigene0014842;Unigene0006614;Unigene0063365;Unigene0094054;Unigene0108976;Unigene0048432;Unigene0021754;Unigene0086768;Unigene0113049;Unigene0112143;Unigene0071774;Unigene0109052;Unigene0101407;Unigene0010169;Unigene0006181;Unigene0014357;Unigene0008428;Unigene0015033;Unigene0010715;Unigene0019464;Unigene00…
GO:0031175	neuron projection development	94	1353	4.78666e-08	8.07085e-06	Unigene0065358;Unigene0017951;Unigene0095625;Unigene0015049;Unigene0006181;Unigene0107434;Unigene0018743;Unigene0002018;Unigene0013190;Unigene0063365;Unigene0064218;Unigene0050083;Unigene0014357;Unigene0101040;Unigene0086768;Unigene0015033;Unigene0006665;Unigene0018782;Unigene0058245;Unigene0022943;Unigene0019603;Unigene0013793;Unigene0019927;Unigene0088881;Unigene0085224;Unigene0099597;Unigene00…
GO:0032990	cell part morphogenesis	106	1616	1.18884e-07	1.76712e-05	Unigene0065358;Unigene0017951;Unigene0095625;Unigene0015049;Unigene0003198;Unigene0085322;Unigene0014842;Unigene0006614;Unigene0063365;Unigene0094054;Unigene0108976;Unigene0048432;Unigene0021754;Unigene0086768;Unigene0113049;Unigene0112143;Unigene0071774;Unigene0109052;Unigene0101407;Unigene0010169;Unigene0006181;Unigene0014357;Unigene0008428;Unigene0015033;Unigene0010715;Unigene0019464;Unigene00…
GO:0048858	cell projection morphogenesis	106	1616	1.18884e-07	1.76712e-05	Unigene0065358;Unigene0017951;Unigene0095625;Unigene0015049;Unigene0003198;Unigene0085322;Unigene0014842;Unigene0006614;Unigene0063365;Unigene0094054;Unigene0108976;Unigene0048432;Unigene0021754;Unigene0086768;Unigene0113049;Unigene0112143;Unigene0071774;Unigene0109052;Unigene0101407;Unigene0010169;Unigene0006181;Unigene0014357;Unigene0008428;Unigene0015033;Unigene0010715;Unigene0019464;Unigene00…
GO:0007270	neuron-neuron synaptic transmission	17	94	1.22272e-07	1.76712e-05	Unigene0058245;Unigene0071682;Unigene0107204;Unigene0013486;Unigene0017982;Unigene0013482;Unigene0113527;Unigene0013481;Unigene0013266;Unigene0013263;Unigene0013484;Unigene0111119;Unigene0003198;Unigene0011236;Unigene0014294;Unigene0072071;Unigene0054079
GO:0003008	system process	140	2319	1.54957e-07	2.13771e-05	Unigene0019693;Unigene0093067;Unigene0000464;Unigene0104002;Unigene0115757;Unigene0015701;Unigene0014294;Unigene0109574;Unigene0076288;Unigene0082114;Unigene0006552;Unigene0064149;Unigene0021627;Unigene0108589;Unigene0104386;Unigene0009862;Unigene0002924;Unigene0015811;Unigene0083784;Unigene0107226;Unigene0101403;Unigene0096775;Unigene0071447;Unigene0090440;Unigene0021156;Unigene0016370;Unigene00…
GO:0071804	cellular potassium ion transport	11	39	1.84584e-07	2.33422e-05	Unigene0014540;Unigene0112527;Unigene0021627;Unigene0108589;Unigene0020622;Unigene0086190;Unigene0108583;Unigene0064149;Unigene0104002;Unigene0097260;Unigene0009862
GO:0071805	potassium ion transmembrane transport	11	39	1.84584e-07	2.33422e-05	Unigene0064149;Unigene0086190;Unigene0014540;Unigene0097260;Unigene0009862;Unigene0020622;Unigene0104002;Unigene0021627;Unigene0112527;Unigene0108589;Unigene0108583
GO:0048812	neuron projection morphogenesis	86	1257	3.45586e-07	4.19541e-05	Unigene0065358;Unigene0017951;Unigene0095625;Unigene0015049;Unigene0006181;Unigene0107434;Unigene0018743;Unigene0002018;Unigene0013190;Unigene0063365;Unigene0064218;Unigene0050083;Unigene0014357;Unigene0101040;Unigene0086768;Unigene0015033;Unigene0006665;Unigene0018782;Unigene0058245;Unigene0022943;Unigene0019603;Unigene0013793;Unigene0019927;Unigene0088881;Unigene0085224;Unigene0099597;Unigene00…
GO:0051179	localization	456	9712	1.2749e-06	0.00014882	Unigene0090432;Unigene0103308;Unigene0017982;Unigene0109731;Unigene0013266;Unigene0016326;Unigene0013263;Unigene0091235;Unigene0109728;Unigene0096377;Unigene0022260;Unigene0002979;Unigene0111119;Unigene0020809;Unigene0011109;Unigene0104535;Unigene0094075;Unigene0007091;Unigene0095556;Unigene0020449;Unigene0086936;Unigene0002018;Unigene0082882;Unigene0085030;Unigene0013044;Unigene0102207;Unigene00…
GO:0006814	sodium ion transport	24	210	2.64573e-06	0.0002974	Unigene0108995;Unigene0021156;Unigene0020049;Unigene0001652;Unigene0018332;Unigene0097620;Unigene0064149;Unigene0086190;Unigene0076182;Unigene0021627;Unigene0019462;Unigene0020622;Unigene0108583;Unigene0009862;Unigene0104258;Unigene0105983;Unigene0014540;Unigene0112527;Unigene0017982;Unigene0108589;Unigene0094441;Unigene0109731;Unigene0105108;Unigene0007970
GO:0000902	cell morphogenesis	115	1935	4.44981e-06	0.000482328	Unigene0065358;Unigene0017951;Unigene0095625;Unigene0015049;Unigene0003198;Unigene0085322;Unigene0014842;Unigene0006614;Unigene0063365;Unigene0094054;Unigene0108976;Unigene0048432;Unigene0021754;Unigene0086768;Unigene0113049;Unigene0112143;Unigene0071774;Unigene0109052;Unigene0101407;Unigene0010169;Unigene0006181;Unigene0014357;Unigene0008428;Unigene0015033;Unigene0010715;Unigene0019464;Unigene00…
GO:0030815	negative regulation of cAMP metabolic process	7	20	6.64837e-06	0.000672593	Unigene0001487;Unigene0076288;Unigene0070346;Unigene0001488;Unigene0020295;Unigene0114575;Unigene0001485
GO:0030818	negative regulation of cAMP biosynthetic process	7	20	6.64837e-06	0.000672593	Unigene0001487;Unigene0076288;Unigene0070346;Unigene0001488;Unigene0020295;Unigene0114575;Unigene0001485
GO:0060284	regulation of cell development	82	1305	1.60611e-05	0.00157243	Unigene0002093;Unigene0101040;Unigene0013597;Unigene0099535;Unigene0099928;Unigene0016108;Unigene0075932;Unigene0106454;Unigene0015751;Unigene0086768;Unigene0101793;Unigene0112143;Unigene0083594;Unigene0079283;Unigene0016231;Unigene0110575;Unigene0085224;Unigene0020700;Unigene0064218;Unigene0003774;Unigene0093492;Unigene0085322;Unigene0101403;Unigene0090438;Unigene0113538;Unigene0094299;Unigene00…
GO:0048731	system development	315	6538	1.67636e-05	0.00158993	Unigene0084148;Unigene0112143;Unigene0015380;Unigene0014351;Unigene0001755;Unigene0019578;Unigene0113505;Unigene0091296;Unigene0065358;Unigene0017951;Unigene0095625;Unigene0015049;Unigene0096885;Unigene0013205;Unigene0088143;Unigene0115757;Unigene0100325;Unigene0078483;Unigene0111981;Unigene0009262;Unigene0073086;Unigene0018823;Unigene0013859;Unigene0080388;Unigene0023411;Unigene0022330;Unigene00…
GO:0006813	potassium ion transport	11	61	2.09904e-05	0.00180057	Unigene0014540;Unigene0112527;Unigene0021627;Unigene0108589;Unigene0020622;Unigene0086190;Unigene0108583;Unigene0064149;Unigene0104002;Unigene0097260;Unigene0009862
GO:0007268	synaptic transmission	23	222	2.13577e-05	0.00180057	Unigene0058245;Unigene0071682;Unigene0107204;Unigene0013486;Unigene0017982;Unigene0013482;Unigene0113527;Unigene0013481;Unigene0013266;Unigene0013263;Unigene0013484;Unigene0111119;Unigene0003198;Unigene0011236;Unigene0014294;Unigene0072071;Unigene0054079;Unigene0099224;Unigene0018211;Unigene0096775;Unigene0022408;Unigene0022845;Unigene0088486
GO:0099536	synaptic signaling	23	222	2.13577e-05	0.00180057	Unigene0058245;Unigene0071682;Unigene0107204;Unigene0013486;Unigene0017982;Unigene0013482;Unigene0113527;Unigene0013481;Unigene0013266;Unigene0013263;Unigene0013484;Unigene0111119;Unigene0003198;Unigene0011236;Unigene0014294;Unigene0072071;Unigene0054079;Unigene0099224;Unigene0088486;Unigene0022845;Unigene0018211;Unigene0022408;Unigene0096775
GO:0099537	trans-synaptic signaling	23	222	2.13577e-05	0.00180057	Unigene0058245;Unigene0071682;Unigene0107204;Unigene0013486;Unigene0017982;Unigene0013482;Unigene0113527;Unigene0013481;Unigene0013266;Unigene0013263;Unigene0013484;Unigene0111119;Unigene0003198;Unigene0011236;Unigene0014294;Unigene0072071;Unigene0054079;Unigene0099224;Unigene0018211;Unigene0096775;Unigene0022408;Unigene0022845;Unigene0088486
GO:1900372	negative regulation of purine nucleotide biosynthetic process	7	24	2.58858e-05	0.00206746	Unigene0001487;Unigene0076288;Unigene0070346;Unigene0001488;Unigene0020295;Unigene0114575;Unigene0001485
GO:1900543	negative regulation of purine nucleotide metabolic process	7	24	2.58858e-05	0.00206746	Unigene0020295;Unigene0070346;Unigene0001488;Unigene0076288;Unigene0001487;Unigene0114575;Unigene0001485
GO:0032501	multicellular organismal process	462	10132	2.71967e-05	0.00211646	Unigene0115772;Unigene0013608;Unigene0017233;Unigene0109169;Unigene0084148;Unigene0112143;Unigene0015380;Unigene0014351;Unigene0001755;Unigene0019578;Unigene0113505;Unigene0091296;Unigene0065358;Unigene0017951;Unigene0095625;Unigene0015049;Unigene0096885;Unigene0013205;Unigene0088143;Unigene0115757;Unigene0100325;Unigene0078483;Unigene0111981;Unigene0009262;Unigene0073086;Unigene0018823;Unigene00…
GO:1902578	single-organism localization	246	4962	2.93098e-05	0.00222388	Unigene0090432;Unigene0103308;Unigene0017982;Unigene0109731;Unigene0013266;Unigene0016326;Unigene0013263;Unigene0091235;Unigene0109728;Unigene0096377;Unigene0022260;Unigene0002979;Unigene0111119;Unigene0020809;Unigene0011109;Unigene0104535;Unigene0094075;Unigene0007091;Unigene0095556;Unigene0020449;Unigene0086936;Unigene0002018;Unigene0082882;Unigene0085030;Unigene0013044;Unigene0099224;Unigene00…
GO:0019725	cellular homeostasis	61	912	3.39316e-05	0.00251177	Unigene0019150;Unigene0090438;Unigene0090440;Unigene0020809;Unigene0019474;Unigene0019603;Unigene0029694;Unigene0076288;Unigene0071447;Unigene0020622;Unigene0097916;Unigene0016223;Unigene0019693;Unigene0023549;Unigene0072859;Unigene0105108;Unigene0004100;Unigene0092628;Unigene0101040;Unigene0095534;Unigene0083784;Unigene0109574;Unigene0080388;Unigene0111981;Unigene0008965;Unigene0013859;Unigene00…
GO:0006811	ion transport	119	2116	3.64377e-05	0.00263306	Unigene0103308;Unigene0017982;Unigene0109731;Unigene0091235;Unigene0109728;Unigene0096377;Unigene0022260;Unigene0002979;Unigene0111119;Unigene0020809;Unigene0011109;Unigene0104535;Unigene0094075;Unigene0007091;Unigene0095556;Unigene0020449;Unigene0104002;Unigene0021627;Unigene0064149;Unigene0108589;Unigene0090432;Unigene0012636;Unigene0080388;Unigene0016247;Unigene0082710;Unigene0083753;Unigene00…
GO:0001505	regulation of neurotransmitter levels	22	215	3.86447e-05	0.0027276	Unigene0099224;Unigene0018211;Unigene0107792;Unigene0020622;Unigene0007970;Unigene0013608;Unigene0106401;Unigene0017982;Unigene0110473;Unigene0016326;Unigene0109915;Unigene0020922;Unigene0001755;Unigene0107913;Unigene0004441;Unigene0013618;Unigene0093717;Unigene0018823;Unigene0110626;Unigene0113486;Unigene0099135;Unigene0009862
GO:0061564	axon development	29	332	4.96674e-05	0.003411	Unigene0019603;Unigene0109052;Unigene0019465;Unigene0019462;Unigene0019464;Unigene0071774;Unigene0017951;Unigene0015033;Unigene0085322;Unigene0006614;Unigene0107434;Unigene0101642;Unigene0112348;Unigene0002488;Unigene0112400;Unigene0081776;Unigene0015690;Unigene0003115;Unigene0084148;Unigene0006181;Unigene0002093;Unigene0112143;Unigene0015049;Unigene0095534;Unigene0086768;Unigene0013793;Unigene00…
GO:0007409	axonogenesis	27	299	5.0575e-05	0.003411	Unigene0019603;Unigene0109052;Unigene0019465;Unigene0019462;Unigene0019464;Unigene0071774;Unigene0017951;Unigene0015033;Unigene0085322;Unigene0006614;Unigene0107434;Unigene0101642;Unigene0112348;Unigene0002488;Unigene0112400;Unigene0081776;Unigene0015690;Unigene0003115;Unigene0084148;Unigene0006181;Unigene0002093;Unigene0112143;Unigene0099597;Unigene0086768;Unigene0013793;Unigene0085224;Unigene00…
GO:0051234	establishment of localization	341	7253	5.16992e-05	0.00341102	Unigene0090432;Unigene0103308;Unigene0017982;Unigene0109731;Unigene0013266;Unigene0016326;Unigene0013263;Unigene0091235;Unigene0109728;Unigene0096377;Unigene0022260;Unigene0002979;Unigene0111119;Unigene0020809;Unigene0011109;Unigene0104535;Unigene0094075;Unigene0007091;Unigene0095556;Unigene0020449;Unigene0086936;Unigene0002018;Unigene0082882;Unigene0085030;Unigene0013044;Unigene0099224;Unigene00…
GO:0030001	metal ion transport	65	1008	5.67155e-05	0.00366238	Unigene0014540;Unigene0112527;Unigene0021627;Unigene0108589;Unigene0020622;Unigene0086190;Unigene0108583;Unigene0064149;Unigene0104002;Unigene0097260;Unigene0009862;Unigene0106674;Unigene0015818;Unigene0076182;Unigene0081440;Unigene0008443;Unigene0105983;Unigene0104559;Unigene0104271;Unigene0021156;Unigene0017982;Unigene0013861;Unigene0018332;Unigene0082710;Unigene0019927;Unigene0011109;Unigene00…
GO:0048667	cell morphogenesis involved in neuron differentiation	27	302	5.99942e-05	0.00379338	Unigene0019603;Unigene0109052;Unigene0019465;Unigene0019462;Unigene0019464;Unigene0071774;Unigene0017951;Unigene0015033;Unigene0085322;Unigene0006614;Unigene0107434;Unigene0101642;Unigene0112348;Unigene0002488;Unigene0112400;Unigene0081776;Unigene0015690;Unigene0003115;Unigene0084148;Unigene0006181;Unigene0002093;Unigene0112143;Unigene0099597;Unigene0013793;Unigene0085224;Unigene0086768;Unigene00…
GO:0044707	single-multicellular organism process	411	8964	6.22953e-05	0.0038585	Unigene0115772;Unigene0013608;Unigene0017233;Unigene0109169;Unigene0084148;Unigene0112143;Unigene0015380;Unigene0014351;Unigene0001755;Unigene0019578;Unigene0113505;Unigene0091296;Unigene0065358;Unigene0017951;Unigene0095625;Unigene0015049;Unigene0096885;Unigene0013205;Unigene0088143;Unigene0115757;Unigene0100325;Unigene0078483;Unigene0111981;Unigene0009262;Unigene0073086;Unigene0018823;Unigene00…
GO:0050767	regulation of neurogenesis	51	744	7.94879e-05	0.00482492	Unigene0003774;Unigene0112143;Unigene0099535;Unigene0093492;Unigene0085322;Unigene0101403;Unigene0090438;Unigene0113538;Unigene0094299;Unigene0007542;Unigene0019995;Unigene0093067;Unigene0083041;Unigene0018990;Unigene0013951;Unigene0100088;Unigene0005807;Unigene0074222;Unigene0083353;Unigene0014206;Unigene0017691;Unigene0015751;Unigene0090440;Unigene0064218;Unigene0100684;Unigene0018435;Unigene00…
GO:0032989	cellular component morphogenesis	126	2314	8.80696e-05	0.00524101	Unigene0065358;Unigene0017951;Unigene0095625;Unigene0015049;Unigene0003198;Unigene0085322;Unigene0014842;Unigene0006614;Unigene0063365;Unigene0094054;Unigene0108976;Unigene0048432;Unigene0021754;Unigene0086768;Unigene0113049;Unigene0112143;Unigene0071774;Unigene0109052;Unigene0101407;Unigene0010169;Unigene0006181;Unigene0014357;Unigene0008428;Unigene0015033;Unigene0010715;Unigene0019464;Unigene00…
GO:0048168	regulation of neuronal synaptic plasticity	11	72	0.00010265	0.0058801	Unigene0098994;Unigene0016223;Unigene0090438;Unigene0090440;Unigene0014294;Unigene0078245;Unigene0093067;Unigene0013263;Unigene0113486;Unigene0078242;Unigene0013266
GO:0006812	cation transport	82	1378	0.000102684	0.0058801	Unigene0090432;Unigene0012636;Unigene0109728;Unigene0080388;Unigene0016247;Unigene0020809;Unigene0082710;Unigene0083753;Unigene0014540;Unigene0108995;Unigene0111981;Unigene0001652;Unigene0021627;Unigene0054166;Unigene0019927;Unigene0008443;Unigene0094441;Unigene0104271;Unigene0097620;Unigene0009862;Unigene0056905;Unigene0093067;Unigene0013861;Unigene0088486;Unigene0081387;Unigene0006397;Unigene00…
GO:0030803	negative regulation of cyclic nucleotide biosynthetic process	8	39	0.000108744	0.0060007	Unigene0001485;Unigene0001488;Unigene0070346;Unigene0114575;Unigene0076288;Unigene0020295;Unigene0098465;Unigene0001487
GO:0030809	negative regulation of nucleotide biosynthetic process	8	39	0.000108744	0.0060007	Unigene0098465;Unigene0070346;Unigene0114575;Unigene0076288;Unigene0001487;Unigene0001488;Unigene0020295;Unigene0001485
GO:0030800	negative regulation of cyclic nucleotide metabolic process	8	40	0.000131317	0.00699207	Unigene0001485;Unigene0001488;Unigene0070346;Unigene0114575;Unigene0076288;Unigene0020295;Unigene0098465;Unigene0001487
GO:0045980	negative regulation of nucleotide metabolic process	8	40	0.000131317	0.00699207	Unigene0098465;Unigene0070346;Unigene0114575;Unigene0076288;Unigene0001487;Unigene0001488;Unigene0020295;Unigene0001485
GO:0051960	regulation of nervous system development	54	820	0.000139116	0.00715828	Unigene0003774;Unigene0112143;Unigene0099535;Unigene0093492;Unigene0085322;Unigene0101403;Unigene0090438;Unigene0113538;Unigene0094299;Unigene0007542;Unigene0019995;Unigene0093067;Unigene0083041;Unigene0018990;Unigene0013951;Unigene0100088;Unigene0005807;Unigene0074222;Unigene0083353;Unigene0014206;Unigene0017691;Unigene0015751;Unigene0090440;Unigene0064218;Unigene0100684;Unigene0018435;Unigene00…
GO:0045109	intermediate filament organization	4	8	0.000141515	0.00715828	Unigene0099597;Unigene0008428;Unigene0099595;Unigene0013793
GO:0045110	intermediate filament bundle assembly	4	8	0.000141515	0.00715828	Unigene0099597;Unigene0008428;Unigene0099595;Unigene0013793
GO:0015672	monovalent inorganic cation transport	35	460	0.000146385	0.00717003	Unigene0014540;Unigene0112527;Unigene0021627;Unigene0108589;Unigene0020622;Unigene0086190;Unigene0108583;Unigene0064149;Unigene0104002;Unigene0097260;Unigene0009862;Unigene0104258;Unigene0011109;Unigene0020809;Unigene0108995;Unigene0021156;Unigene0020049;Unigene0001652;Unigene0018332;Unigene0097620;Unigene0076182;Unigene0019462;Unigene0105983;Unigene0017982;Unigene0094441;Unigene0109731;Unigene01…
GO:0048869	cellular developmental process	285	6008	0.000146472	0.00717003	Unigene0016108;Unigene0090813;Unigene0073161;Unigene0008401;Unigene0090685;Unigene0001229;Unigene0101040;Unigene0003551;Unigene0086768;Unigene0085224;Unigene0061713;Unigene0065358;Unigene0017951;Unigene0095625;Unigene0015049;Unigene0087668;Unigene0089943;Unigene0015491;Unigene0003037;Unigene0075746;Unigene0095164;Unigene0018990;Unigene0048432;Unigene0090623;Unigene0004803;Unigene0113049;Unigene01…
GO:0043583	ear development	19	188	0.000149295	0.00719223	Unigene0013859;Unigene0113505;Unigene0004873;Unigene0019578;Unigene0109785;Unigene0080388;Unigene0111981;Unigene0085224;Unigene0090813;Unigene0086025;Unigene0008468;Unigene0086768;Unigene0016815;Unigene0089646;Unigene0083594;Unigene0087551;Unigene0015380;Unigene0015713;Unigene0016545
GO:0065008	regulation of biological quality	254	5286	0.000167838	0.00795919	Unigene0019150;Unigene0115772;Unigene0013608;Unigene0017233;Unigene0109169;Unigene0015928;Unigene0023549;Unigene0023564;Unigene0009862;Unigene0019693;Unigene0102933;Unigene0107768;Unigene0000526;Unigene0091691;Unigene0060865;Unigene0093655;Unigene0100703;Unigene0054166;Unigene0053743;Unigene0100362;Unigene0001485;Unigene0022124;Unigene0009169;Unigene0018823;Unigene0101040;Unigene0015374;Unigene00…
GO:0006835	dicarboxylic acid transport	12	89	0.000173044	0.00807982	Unigene0000532;Unigene0099135;Unigene0015818;Unigene0087600;Unigene0107226;Unigene0016545;Unigene0001755;Unigene0077567;Unigene0002924;Unigene0113486;Unigene0017982;Unigene0090322
GO:0008285	negative regulation of cell proliferation	28	342	0.000199003	0.00915114	Unigene0013190;Unigene0013191;Unigene0084263;Unigene0101040;Unigene0002093;Unigene0054166;Unigene0021584;Unigene0019402;Unigene0083222;Unigene0015713;Unigene0016231;Unigene0100684;Unigene0014205;Unigene0008571;Unigene0115097;Unigene0100686;Unigene0094054;Unigene0001983;Unigene0086768;Unigene0002138;Unigene0007542;Unigene0085224;Unigene0022989;Unigene0102744;Unigene0016108;Unigene0089220;Unigene01…
GO:0031344	regulation of cell projection organization	49	734	0.000202934	0.00919259	Unigene0003774;Unigene0112143;Unigene0099535;Unigene0093492;Unigene0085322;Unigene0090438;Unigene0113538;Unigene0101403;Unigene0094299;Unigene0007542;Unigene0019995;Unigene0093067;Unigene0083041;Unigene0018990;Unigene0013951;Unigene0100088;Unigene0005807;Unigene0074222;Unigene0083353;Unigene0014206;Unigene0017691;Unigene0015751;Unigene0090440;Unigene0064218;Unigene0100684;Unigene0018435;Unigene00…
GO:0045664	regulation of neuron differentiation	38	524	0.000206889	0.00923203	Unigene0003774;Unigene0112143;Unigene0099535;Unigene0093492;Unigene0085322;Unigene0090438;Unigene0113538;Unigene0101403;Unigene0094299;Unigene0007542;Unigene0019995;Unigene0093067;Unigene0083041;Unigene0018990;Unigene0013951;Unigene0100088;Unigene0005807;Unigene0074222;Unigene0083353;Unigene0014206;Unigene0017691;Unigene0015751;Unigene0090440;Unigene0064218;Unigene0100684;Unigene0018435;Unigene00…
GO:0030154	cell differentiation	249	5187	0.000209888	0.00923203	Unigene0016108;Unigene0090813;Unigene0073161;Unigene0008401;Unigene0090685;Unigene0001229;Unigene0101040;Unigene0003551;Unigene0086768;Unigene0085224;Unigene0061713;Unigene0065358;Unigene0017951;Unigene0095625;Unigene0015049;Unigene0013859;Unigene0019578;Unigene0080388;Unigene0111981;Unigene0113505;Unigene0075218;Unigene0015713;Unigene0088143;Unigene0081474;Unigene0086047;Unigene0016231;Unigene00…
GO:0015688	iron chelate transport	3	4	0.00022909	0.00993269	Unigene0063389;Unigene0091908;Unigene0083929
Go biological process categories significantly enriched by down-regulated genes
GO:0050878	regulation of body fluid levels	75	927	3.73374e-18	8.57334e-15	Unigene0014220;Unigene0093645;Unigene0006669;Unigene0069315;Unigene0002782;Unigene0006671;Unigene0069988;Unigene0115773;Unigene0014219;Unigene0100660;Unigene0101458;Unigene0004314;Unigene0014137;Unigene0006670;Unigene0004311;Unigene0014217;Unigene0020015;Unigene0103458;Unigene0000581;Unigene0003552;Unigene0015199;Unigene0020013;Unigene0006667;Unigene0106030;Unigene0014213;Unigene0107479;Unigene00…
GO:0030168	platelet activation	25	100	6.01005e-18	8.57334e-15	Unigene0014220;Unigene0093645;Unigene0006669;Unigene0069315;Unigene0002782;Unigene0006671;Unigene0069988;Unigene0115773;Unigene0014219;Unigene0100660;Unigene0101458;Unigene0004314;Unigene0014137;Unigene0006670;Unigene0004311;Unigene0014217;Unigene0020015;Unigene0103458;Unigene0000581;Unigene0003552;Unigene0015199;Unigene0020013;Unigene0006667;Unigene0106030;Unigene0014213
GO:0007596	blood coagulation	25	106	2.72715e-17	2.47673e-14	Unigene0014220;Unigene0093645;Unigene0006669;Unigene0069315;Unigene0002782;Unigene0006671;Unigene0069988;Unigene0115773;Unigene0014219;Unigene0100660;Unigene0101458;Unigene0004314;Unigene0014137;Unigene0006670;Unigene0004311;Unigene0014217;Unigene0020015;Unigene0103458;Unigene0000581;Unigene0003552;Unigene0015199;Unigene0020013;Unigene0006667;Unigene0106030;Unigene0014213
GO:0050817	coagulation	25	107	3.47246e-17	2.47673e-14	Unigene0014220;Unigene0093645;Unigene0006669;Unigene0069315;Unigene0002782;Unigene0006671;Unigene0069988;Unigene0115773;Unigene0014219;Unigene0100660;Unigene0101458;Unigene0004314;Unigene0014137;Unigene0006670;Unigene0004311;Unigene0014217;Unigene0020015;Unigene0103458;Unigene0000581;Unigene0003552;Unigene0015199;Unigene0020013;Unigene0006667;Unigene0106030;Unigene0014213
GO:0007599	hemostasis	59	640	4.59878e-17	2.62407e-14	Unigene0014220;Unigene0093645;Unigene0006669;Unigene0069315;Unigene0002782;Unigene0006671;Unigene0069988;Unigene0115773;Unigene0014219;Unigene0100660;Unigene0101458;Unigene0004314;Unigene0014137;Unigene0006670;Unigene0004311;Unigene0014217;Unigene0020015;Unigene0103458;Unigene0000581;Unigene0003552;Unigene0015199;Unigene0020013;Unigene0006667;Unigene0106030;Unigene0014213;Unigene0002151;Unigene01…
GO:0042060	wound healing	29	188	1.30402e-14	6.20063e-12	Unigene0014220;Unigene0093645;Unigene0006669;Unigene0069315;Unigene0002782;Unigene0006671;Unigene0069988;Unigene0115773;Unigene0014219;Unigene0100660;Unigene0101458;Unigene0004314;Unigene0014137;Unigene0006670;Unigene0004311;Unigene0014217;Unigene0020015;Unigene0103458;Unigene0000581;Unigene0003552;Unigene0015199;Unigene0020013;Unigene0006667;Unigene0106030;Unigene0014213;Unigene0082069;Unigene00…
GO:0001775	cell activation	72	1042	6.00974e-14	2.4494e-11	Unigene0014220;Unigene0093645;Unigene0006669;Unigene0069315;Unigene0002782;Unigene0006671;Unigene0069988;Unigene0115773;Unigene0014219;Unigene0100660;Unigene0101458;Unigene0004314;Unigene0014137;Unigene0006670;Unigene0004311;Unigene0014217;Unigene0020015;Unigene0103458;Unigene0000581;Unigene0003552;Unigene0015199;Unigene0020013;Unigene0006667;Unigene0106030;Unigene0014213;Unigene0011788;Unigene00…
GO:0009611	response to wounding	41	431	1.09676e-12	3.91133e-10	Unigene0014220;Unigene0093645;Unigene0006669;Unigene0069315;Unigene0002782;Unigene0006671;Unigene0069988;Unigene0115773;Unigene0014219;Unigene0100660;Unigene0101458;Unigene0004314;Unigene0014137;Unigene0006670;Unigene0004311;Unigene0014217;Unigene0020015;Unigene0103458;Unigene0000581;Unigene0003552;Unigene0015199;Unigene0020013;Unigene0006667;Unigene0106030;Unigene0014213;Unigene0082069;Unigene00…
GO:0002376	immune system process	143	3042	1.85284e-12	5.8735e-10	Unigene0094130;Unigene0076777;Unigene0044320;Unigene0011788;Unigene0102530;Unigene0023208;Unigene0096080;Unigene0087540;Unigene0085295;Unigene0091672;Unigene0094869;Unigene0081145;Unigene0001873;Unigene0009689;Unigene0084972;Unigene0085552;Unigene0080713;Unigene0017206;Unigene0101458;Unigene0017171;Unigene0104295;Unigene0058693;Unigene0067497;Unigene0009691;Unigene0092379;Unigene0103627;Unigene00…
GO:0030099	myeloid cell differentiation	31	319	3.73229e-10	1.06482e-07	Unigene0093645;Unigene0012588;Unigene0016096;Unigene0113423;Unigene0090855;Unigene0017261;Unigene0087035;Unigene0097142;Unigene0017397;Unigene0006667;Unigene0014137;Unigene0006670;Unigene0006669;Unigene0101602;Unigene0082585;Unigene0006671;Unigene0070906;Unigene0101458;Unigene0013212;Unigene0094133;Unigene0001020;Unigene0007227;Unigene0013994;Unigene0013944;Unigene0111548;Unigene0104482;Unigene00…
GO:0065008	regulation of biological quality	203	5286	2.35557e-09	6.1095e-07	Unigene0096854;Unigene0014220;Unigene0093645;Unigene0006669;Unigene0069315;Unigene0002782;Unigene0006671;Unigene0069988;Unigene0115773;Unigene0014219;Unigene0100660;Unigene0101458;Unigene0004314;Unigene0014137;Unigene0006670;Unigene0004311;Unigene0014217;Unigene0020015;Unigene0103458;Unigene0000581;Unigene0003552;Unigene0015199;Unigene0020013;Unigene0006667;Unigene0106030;Unigene0014213;Unigene00…
GO:0010324	membrane invagination	12	64	8.11153e-08	1.86521e-05	Unigene0016556;Unigene0080545;Unigene0099591;Unigene0006671;Unigene0105716;Unigene0001135;Unigene0014137;Unigene0087630;Unigene0006670;Unigene0006669;Unigene0006667;Unigene0090871
GO:0048534	hematopoietic or lymphoid organ development	61	1136	8.49901e-08	1.86521e-05	Unigene0012246;Unigene0085766;Unigene0110101;Unigene0103122;Unigene0084577;Unigene0073412;Unigene0101458;Unigene0070922;Unigene0003800;Unigene0083097;Unigene0098427;Unigene0090855;Unigene0093645;Unigene0006671;Unigene0094450;Unigene0013994;Unigene0101449;Unigene0097142;Unigene0022377;Unigene0089649;Unigene0015939;Unigene0101602;Unigene0104174;Unigene0086036;Unigene0017261;Unigene0070873;Unigene00…
GO:0010954	positive regulation of protein processing	6	11	1.23051e-07	2.34044e-05	Unigene0006670;Unigene0006671;Unigene0006669;Unigene0006667;Unigene0014137;Unigene0105716
GO:1903319	positive regulation of protein maturation	6	11	1.23051e-07	2.34044e-05	Unigene0006669;Unigene0014137;Unigene0006667;Unigene0006670;Unigene0006671;Unigene0105716
GO:0022402	cell cycle process	79	1715	6.13592e-07	0.000109411	Unigene0012291;Unigene0115644;Unigene0111638;Unigene0078374;Unigene0090468;Unigene0089688;Unigene0120646;Unigene0093646;Unigene0101255;Unigene0087753;Unigene0105320;Unigene0073809;Unigene0099133;Unigene0091672;Unigene0091232;Unigene0098394;Unigene0019176;Unigene0060574;Unigene0100161;Unigene0001226;Unigene0109102;Unigene0013947;Unigene0014137;Unigene0006671;Unigene0019592;Unigene0006669;Unigene00…
GO:0002520	immune system development	61	1208	6.80746e-07	0.000114245	Unigene0013944;Unigene0017206;Unigene0109649;Unigene0104174;Unigene0012932;Unigene0006671;Unigene0093645;Unigene0082585;Unigene0069973;Unigene0022377;Unigene0001020;Unigene0101602;Unigene0111548;Unigene0097142;Unigene0101449;Unigene0070922;Unigene0083097;Unigene0015939;Unigene0017261;Unigene0003800;Unigene0104482;Unigene0113423;Unigene0094133;Unigene0114426;Unigene0070906;Unigene0012203;Unigene00…
GO:0045862	positive regulation of proteolysis	24	294	8.96363e-07	0.000142073	Unigene0087540;Unigene0093698;Unigene0082585;Unigene0001114;Unigene0089529;Unigene0018274;Unigene0016979;Unigene0067677;Unigene0101253;Unigene0006670;Unigene0006671;Unigene0006669;Unigene0006667;Unigene0014137;Unigene0105716;Unigene0012291;Unigene0081083;Unigene0000020;Unigene0006293;Unigene0023205;Unigene0023231;Unigene0049151;Unigene0023230;Unigene0023208
GO:0048519	negative regulation of biological process	197	5544	1.37586e-06	0.000206596	Unigene0093698;Unigene0088675;Unigene0098427;Unigene0099188;Unigene0019592;Unigene0090540;Unigene0099591;Unigene0016556;Unigene0001135;Unigene0092405;Unigene0093369;Unigene0067839;Unigene0094153;Unigene0095205;Unigene0064733;Unigene0081083;Unigene0018974;Unigene0019090;Unigene0064748;Unigene0015916;Unigene0102108;Unigene0058843;Unigene0002035;Unigene0098230;Unigene0001585;Unigene0003260;Unigene00…
GO:0006778	porphyrin-containing compound metabolic process	13	101	2.17213e-06	0.000309855	Unigene0111548;Unigene0092556;Unigene0070906;Unigene0052509;Unigene0084054;Unigene0076038;Unigene0018801;Unigene0015939;Unigene0069973;Unigene0094450;Unigene0012203;Unigene0052587;Unigene0012932
GO:0033013	tetrapyrrole metabolic process	13	104	3.03204e-06	0.00040202	Unigene0111548;Unigene0092556;Unigene0070906;Unigene0052509;Unigene0084054;Unigene0076038;Unigene0018801;Unigene0015939;Unigene0069973;Unigene0094450;Unigene0012203;Unigene0052587;Unigene0012932
GO:0007049	cell cycle	91	2152	3.10005e-06	0.00040202	Unigene0012291;Unigene0115644;Unigene0111638;Unigene0078374;Unigene0044320;Unigene0106315;Unigene0000733;Unigene0100413;Unigene0106216;Unigene0091232;Unigene0010741;Unigene0023533;Unigene0120646;Unigene0000735;Unigene0090468;Unigene0067677;Unigene0019592;Unigene0020015;Unigene0101458;Unigene0012588;Unigene0060574;Unigene0073642;Unigene0093646;Unigene0115773;Unigene0086613;Unigene0090540;Unigene00…
GO:0045744	negative regulation of G-protein coupled receptor protein signaling pathway	11	77	4.6759e-06	0.000580014	Unigene0072872;Unigene0078250;Unigene0076155;Unigene0006670;Unigene0006667;Unigene0006671;Unigene0014436;Unigene0006669;Unigene0102108;Unigene0014422;Unigene0014137
GO:0042981	regulation of apoptotic process	92	2223	6.46319e-06	0.000768312	Unigene0093369;Unigene0067839;Unigene0094153;Unigene0095205;Unigene0064733;Unigene0081083;Unigene0018974;Unigene0019090;Unigene0016556;Unigene0064748;Unigene0015916;Unigene0102108;Unigene0058843;Unigene0002035;Unigene0098230;Unigene0001585;Unigene0099591;Unigene0003260;Unigene0000475;Unigene0063336;Unigene0093698;Unigene0001135;Unigene0071095;Unigene0076038;Unigene0001496;Unigene0092521;Unigene00…
GO:0043067	regulation of programmed cell death	93	2264	7.71477e-06	0.00088041	Unigene0093369;Unigene0067839;Unigene0094153;Unigene0095205;Unigene0064733;Unigene0081083;Unigene0018974;Unigene0019090;Unigene0016556;Unigene0064748;Unigene0015916;Unigene0102108;Unigene0058843;Unigene0002035;Unigene0098230;Unigene0001585;Unigene0099591;Unigene0003260;Unigene0000475;Unigene0063336;Unigene0093698;Unigene0001135;Unigene0071095;Unigene0076038;Unigene0001496;Unigene0092521;Unigene00…
GO:0006950	response to stress	163	4549	9.16701e-06	0.00100014	Unigene0085295;Unigene0014220;Unigene0093645;Unigene0006669;Unigene0069315;Unigene0002782;Unigene0006671;Unigene0069988;Unigene0115773;Unigene0014219;Unigene0100660;Unigene0101458;Unigene0004314;Unigene0014137;Unigene0006670;Unigene0004311;Unigene0014217;Unigene0020015;Unigene0103458;Unigene0000581;Unigene0003552;Unigene0015199;Unigene0020013;Unigene0006667;Unigene0106030;Unigene0014213;Unigene00…
GO:1903047	mitotic cell cycle process	35	602	9.46503e-06	0.00100014	Unigene0090468;Unigene0089688;Unigene0120646;Unigene0093646;Unigene0060574;Unigene0101458;Unigene0086613;Unigene0090540;Unigene0075945;Unigene0010741;Unigene0012588;Unigene0002782;Unigene0004314;Unigene0020015;Unigene0004311;Unigene0100413;Unigene0106315;Unigene0115773;Unigene0012291;Unigene0073642;Unigene0091672;Unigene0023533;Unigene0086218;Unigene0111638;Unigene0018914;Unigene0076777;Unigene01…
GO:0006090	pyruvate metabolic process	10	69	1.10727e-05	0.00112823	Unigene0097756;Unigene0100078;Unigene0092517;Unigene0000309;Unigene0096429;Unigene0080846;Unigene0093959;Unigene0099198;Unigene0001917;Unigene0097362
GO:0010941	regulation of cell death	95	2365	1.48509e-05	0.00146102	Unigene0106428;Unigene0093369;Unigene0067839;Unigene0094153;Unigene0095205;Unigene0064733;Unigene0081083;Unigene0018974;Unigene0019090;Unigene0016556;Unigene0064748;Unigene0015916;Unigene0102108;Unigene0058843;Unigene0002035;Unigene0098230;Unigene0001585;Unigene0099591;Unigene0003260;Unigene0000475;Unigene0063336;Unigene0093698;Unigene0001135;Unigene0071095;Unigene0076038;Unigene0001496;Unigene00…
GO:0010226	response to lithium ion	7	33	1.81679e-05	0.0016607	Unigene0023276;Unigene0020354;Unigene0070968;Unigene0067677;Unigene0020355;Unigene0020352;Unigene0082585
GO:0001818	negative regulation of cytokine production	21	283	1.82334e-05	0.0016607	Unigene0016556;Unigene0064748;Unigene0084101;Unigene0017974;Unigene0001135;Unigene0066607;Unigene0064733;Unigene0044320;Unigene0085766;Unigene0090871;Unigene0084577;Unigene0098230;Unigene0108978;Unigene0019078;Unigene0102108;Unigene0085552;Unigene0001020;Unigene0087540;Unigene0076038;Unigene0099591;Unigene0007227
GO:0002682	regulation of immune system process	83	2005	1.86269e-05	0.0016607	Unigene0012932;Unigene0081083;Unigene0099591;Unigene0102867;Unigene0017974;Unigene0001135;Unigene0006095;Unigene0072126;Unigene0001514;Unigene0090871;Unigene0086613;Unigene0052587;Unigene0083097;Unigene0084972;Unigene0071291;Unigene0052509;Unigene0017171;Unigene0007227;Unigene0088675;Unigene0016556;Unigene0013506;Unigene0071095;Unigene0092521;Unigene0001020;Unigene0012246;Unigene0110547;Unigene01…
GO:0048523	negative regulation of cellular process	162	4587	2.16751e-05	0.00187391	Unigene0093698;Unigene0088675;Unigene0098427;Unigene0099188;Unigene0019592;Unigene0090540;Unigene0099591;Unigene0016556;Unigene0001135;Unigene0092405;Unigene0093369;Unigene0067839;Unigene0094153;Unigene0095205;Unigene0064733;Unigene0081083;Unigene0018974;Unigene0019090;Unigene0064748;Unigene0015916;Unigene0102108;Unigene0058843;Unigene0002035;Unigene0098230;Unigene0001585;Unigene0003260;Unigene00…
GO:0055076	transition metal ion homeostasis	17	205	2.77788e-05	0.00233097	Unigene0000286;Unigene0076038;Unigene0128573;Unigene0101602;Unigene0092379;Unigene0070906;Unigene0094450;Unigene0061003;Unigene0101253;Unigene0063336;Unigene0018894;Unigene0109322;Unigene0059650;Unigene0085872;Unigene0012203;Unigene0101449;Unigene0092221
GO:0032268	regulation of cellular protein metabolic process	140	3871	2.86704e-05	0.00233705	Unigene0087540;Unigene0091232;Unigene0004032;Unigene0001805;Unigene0068676;Unigene0108910;Unigene0115644;Unigene0093698;Unigene0082069;Unigene0071095;Unigene0083097;Unigene0110547;Unigene0017261;Unigene0018279;Unigene0006982;Unigene0081738;Unigene0079904;Unigene0098230;Unigene0082957;Unigene0017397;Unigene0102108;Unigene0018870;Unigene0012291;Unigene0019401;Unigene0086036;Unigene0103122;Unigene00…
GO:0022403	cell cycle phase	22	315	2.95418e-05	0.00234119	Unigene0091672;Unigene0023208;Unigene0044320;Unigene0076777;Unigene0120646;Unigene0073642;Unigene0111638;Unigene0078374;Unigene0089794;Unigene0018914;Unigene0059468;Unigene0106216;Unigene0106092;Unigene0020205;Unigene0019362;Unigene0086218;Unigene0112167;Unigene0104659;Unigene0104656;Unigene0090855;Unigene0000735;Unigene0000733
GO:0030097	hemopoiesis	45	909	3.20475e-05	0.00247112	Unigene0012246;Unigene0085766;Unigene0110101;Unigene0103122;Unigene0084577;Unigene0073412;Unigene0101458;Unigene0070922;Unigene0003800;Unigene0083097;Unigene0098427;Unigene0090855;Unigene0093645;Unigene0012588;Unigene0016096;Unigene0113423;Unigene0022377;Unigene0017261;Unigene0087035;Unigene0097142;Unigene0017397;Unigene0006667;Unigene0014137;Unigene0006670;Unigene0006669;Unigene0101602;Unigene00…
GO:0046916	cellular transition metal ion homeostasis	14	148	3.3087e-05	0.00247324	Unigene0101253;Unigene0085872;Unigene0094450;Unigene0012203;Unigene0018894;Unigene0128573;Unigene0101449;Unigene0092221;Unigene0092379;Unigene0063336;Unigene0109322;Unigene0076038;Unigene0061003;Unigene0101602
GO:0043066	negative regulation of apoptotic process	35	640	3.38087e-05	0.00247324	Unigene0093369;Unigene0067839;Unigene0094153;Unigene0095205;Unigene0064733;Unigene0081083;Unigene0018974;Unigene0019090;Unigene0016556;Unigene0064748;Unigene0015916;Unigene0102108;Unigene0058843;Unigene0002035;Unigene0098230;Unigene0001585;Unigene0099591;Unigene0003260;Unigene0000475;Unigene0063336;Unigene0093698;Unigene0001135;Unigene0071095;Unigene0076038;Unigene0001496;Unigene0092521;Unigene00…
GO:0007015	actin filament organization	18	230	3.53315e-05	0.00248685	Unigene0091433;Unigene0100626;Unigene0104770;Unigene0099188;Unigene0016640;Unigene0020015;Unigene0076267;Unigene0004822;Unigene0002782;Unigene0004314;Unigene0004311;Unigene0106927;Unigene0093369;Unigene0003183;Unigene0089349;Unigene0115773;Unigene0010435;Unigene0104710
GO:0044848	biological phase	22	319	3.57381e-05	0.00248685	Unigene0091672;Unigene0023208;Unigene0044320;Unigene0076777;Unigene0120646;Unigene0073642;Unigene0111638;Unigene0078374;Unigene0089794;Unigene0018914;Unigene0059468;Unigene0106216;Unigene0106092;Unigene0020205;Unigene0019362;Unigene0086218;Unigene0112167;Unigene0104656;Unigene0104659;Unigene0000735;Unigene0090855;Unigene0000733
GO:0001817	regulation of cytokine production	43	859	3.70167e-05	0.00251449	Unigene0108978;Unigene0071095;Unigene0017974;Unigene0044320;Unigene0019078;Unigene0001135;Unigene0085552;Unigene0016556;Unigene0099591;Unigene0084451;Unigene0019592;Unigene0084101;Unigene0017397;Unigene0007227;Unigene0084577;Unigene0084972;Unigene0087540;Unigene0110547;Unigene0054496;Unigene0090871;Unigene0102108;Unigene0093698;Unigene0085295;Unigene0085766;Unigene0011788;Unigene0094153;Unigene00…
GO:0002683	negative regulation of immune system process	26	419	4.44427e-05	0.00294872	Unigene0081539;Unigene0098427;Unigene0101253;Unigene0017974;Unigene0022377;Unigene0000939;Unigene0084972;Unigene0002632;Unigene0017249;Unigene0083097;Unigene0083386;Unigene0002631;Unigene0011788;Unigene0087540;Unigene0108978;Unigene0088675;Unigene0071095;Unigene0001135;Unigene0102108;Unigene0098230;Unigene0101458;Unigene0011910;Unigene0076038;Unigene0099591;Unigene0016556;Unigene0017171
GO:0051246	regulation of protein metabolic process	143	4011	4.65039e-05	0.00301536	Unigene0087540;Unigene0006669;Unigene0014137;Unigene0006667;Unigene0006670;Unigene0006671;Unigene0105716;Unigene0091232;Unigene0004032;Unigene0001805;Unigene0068676;Unigene0108910;Unigene0115644;Unigene0093698;Unigene0082069;Unigene0071095;Unigene0083097;Unigene0110547;Unigene0017261;Unigene0018279;Unigene0006982;Unigene0081738;Unigene0079904;Unigene0098230;Unigene0082957;Unigene0017397;Unigene01…
GO:0006379	mRNA cleavage	5	17	5.51494e-05	0.00349647	Unigene0001010;Unigene0014260;Unigene0099374;Unigene0068676;Unigene0108910
GO:0002573	myeloid leukocyte differentiation	13	137	6.06179e-05	0.00375962	Unigene0093645;Unigene0090855;Unigene0017261;Unigene0087035;Unigene0097142;Unigene0017397;Unigene0006667;Unigene0014137;Unigene0006670;Unigene0006669;Unigene0101602;Unigene0082585;Unigene0006671
GO:0043242	negative regulation of protein complex disassembly	12	119	6.39109e-05	0.0037987	Unigene0112524;Unigene0105716;Unigene0006371;Unigene0104482;Unigene0091030;Unigene0015939;Unigene0012932;Unigene0087753;Unigene0018801;Unigene0006669;Unigene0069973;Unigene0006671
GO:1901880	negative regulation of protein depolymerization	12	119	6.39109e-05	0.0037987	Unigene0112524;Unigene0105716;Unigene0006371;Unigene0104482;Unigene0091030;Unigene0015939;Unigene0006669;Unigene0006671;Unigene0012932;Unigene0069973;Unigene0087753;Unigene0018801
GO:0071822	protein complex subunit organization	85	2143	6.63858e-05	0.00386528	Unigene0080736;Unigene0104463;Unigene0020500;Unigene0071095;Unigene0076803;Unigene0020503;Unigene0001514;Unigene0020504;Unigene0087753;Unigene0105320;Unigene0101255;Unigene0016979;Unigene0023208;Unigene0023205;Unigene0012588;Unigene0082556;Unigene0008436;Unigene0075545;Unigene0104710;Unigene0002152;Unigene0004314;Unigene0060153;Unigene0093871;Unigene0098230;Unigene0099596;Unigene0105479;Unigene01…
GO:0044770	cell cycle phase transition	22	334	7.06861e-05	0.00395426	Unigene0101458;Unigene0086613;Unigene0090540;Unigene0075945;Unigene0010741;Unigene0012588;Unigene0012291;Unigene0073642;Unigene0091672;Unigene0023533;Unigene0086218;Unigene0111638;Unigene0018914;Unigene0076777;Unigene0106092;Unigene0044320;Unigene0067677;Unigene0019362;Unigene0112167;Unigene0120646;Unigene0091232;Unigene0106216
GO:0044772	mitotic cell cycle phase transition	22	334	7.06861e-05	0.00395426	Unigene0101458;Unigene0086613;Unigene0090540;Unigene0075945;Unigene0010741;Unigene0012588;Unigene0012291;Unigene0073642;Unigene0091672;Unigene0023533;Unigene0086218;Unigene0111638;Unigene0018914;Unigene0076777;Unigene0106092;Unigene0044320;Unigene0067677;Unigene0019362;Unigene0112167;Unigene0120646;Unigene0091232;Unigene0106216
GO:0043069	negative regulation of programmed cell death	35	665	7.2717e-05	0.00398964	Unigene0093369;Unigene0067839;Unigene0094153;Unigene0095205;Unigene0064733;Unigene0081083;Unigene0018974;Unigene0019090;Unigene0016556;Unigene0064748;Unigene0015916;Unigene0102108;Unigene0058843;Unigene0002035;Unigene0098230;Unigene0001585;Unigene0099591;Unigene0003260;Unigene0000475;Unigene0063336;Unigene0093698;Unigene0001135;Unigene0071095;Unigene0076038;Unigene0001496;Unigene0092521;Unigene00…
GO:0007051	spindle organization	16	201	7.71962e-05	0.00415549	Unigene0087753;Unigene0105320;Unigene0101255;Unigene0020015;Unigene0115773;Unigene0100413;Unigene0106315;Unigene0006670;Unigene0004314;Unigene0014137;Unigene0006671;Unigene0002782;Unigene0006667;Unigene0120646;Unigene0006669;Unigene0004311
GO:0051494	negative regulation of cytoskeleton organization	19	268	8.27332e-05	0.00437107	Unigene0019592;Unigene0077925;Unigene0009924;Unigene0087753;Unigene0112524;Unigene0105716;Unigene0006371;Unigene0104482;Unigene0091030;Unigene0006671;Unigene0015939;Unigene0018801;Unigene0069973;Unigene0013944;Unigene0068148;Unigene0012932;Unigene0010015;Unigene0113666;Unigene0006669
GO:0002690	positive regulation of leukocyte chemotaxis	11	105	9.04747e-05	0.00469317	Unigene0083097;Unigene0099591;Unigene0001020;Unigene0107479;Unigene0007227;Unigene0090870;Unigene0090871;Unigene0015236;Unigene0110008;Unigene0001135;Unigene0016556
GO:0010035	response to inorganic substance	28	491	9.9648e-05	0.00507671	Unigene0085295;Unigene0023276;Unigene0020354;Unigene0070968;Unigene0067677;Unigene0020355;Unigene0020352;Unigene0082585;Unigene0085918;Unigene0109322;Unigene0102969;Unigene0081083;Unigene0104710;Unigene0019932;Unigene0105479;Unigene0021188;Unigene0076038;Unigene0001261;Unigene0008079;Unigene0092789;Unigene0015777;Unigene0094515;Unigene0091672;Unigene0099591;Unigene0001135;Unigene0076325;Unigene00…
GO:0030036	actin cytoskeleton organization	38	759	0.00010282	0.00514639	Unigene0104710;Unigene0004822;Unigene0080808;Unigene0070466;Unigene0104770;Unigene0003552;Unigene0002284;Unigene0091433;Unigene0100626;Unigene0099188;Unigene0016640;Unigene0020015;Unigene0076267;Unigene0002782;Unigene0004314;Unigene0004311;Unigene0106927;Unigene0093369;Unigene0003183;Unigene0089349;Unigene0115773;Unigene0010435;Unigene0014217;Unigene0085173;Unigene0017261;Unigene0018870;Unigene00…
GO:0006887	exocytosis	17	230	0.000116466	0.0057289	Unigene0079904;Unigene0103629;Unigene0004032;Unigene0107686;Unigene0016556;Unigene0002588;Unigene0004311;Unigene0001135;Unigene0089349;Unigene0023230;Unigene0105868;Unigene0075261;Unigene0020015;Unigene0023231;Unigene0015199;Unigene0107682;Unigene0115773
GO:1901879	regulation of protein depolymerization	14	167	0.000123167	0.00587953	Unigene0112524;Unigene0105716;Unigene0006371;Unigene0104482;Unigene0091030;Unigene0087753;Unigene0018801;Unigene0006669;Unigene0006671;Unigene0069973;Unigene0015939;Unigene0004032;Unigene0080307;Unigene0012932
GO:0042592	homeostatic process	82	2089	0.000125839	0.00587953	Unigene0096854;Unigene0077226;Unigene0010015;Unigene0023276;Unigene0015561;Unigene0017171;Unigene0111684;Unigene0001114;Unigene0059650;Unigene0095751;Unigene0006899;Unigene0093698;Unigene0006095;Unigene0063336;Unigene0104482;Unigene0104174;Unigene0069988;Unigene0090871;Unigene0092521;Unigene0063963;Unigene0110547;Unigene0090870;Unigene0003552;Unigene0092526;Unigene0021188;Unigene0092379;Unigene00…
GO:0032722	positive regulation of chemokine production	7	44	0.000127242	0.00587953	Unigene0094153;Unigene0087540;Unigene0017397;Unigene0083097;Unigene0076038;Unigene0071095;Unigene0017261
GO:0006911	phagocytosis, engulfment	4	11	0.000127771	0.00587953	Unigene0001135;Unigene0090871;Unigene0099591;Unigene0016556
GO:0008064	regulation of actin polymerization or depolymerization	24	399	0.000138157	0.00625656	Unigene0069182;Unigene0112524;Unigene0105716;Unigene0006371;Unigene0104482;Unigene0091030;Unigene0102867;Unigene0001020;Unigene0007227;Unigene0005077;Unigene0076267;Unigene0068148;Unigene0092521;Unigene0100626;Unigene0090871;Unigene0003183;Unigene0015939;Unigene0069973;Unigene0080307;Unigene0006669;Unigene0004032;Unigene0006671;Unigene0018801;Unigene0012932
GO:0030334	regulation of cell migration	54	1235	0.000146712	0.00654014	Unigene0099591;Unigene0016556;Unigene0001135;Unigene0100660;Unigene0015461;Unigene0015463;Unigene0013630;Unigene0054496;Unigene0001020;Unigene0023347;Unigene0090870;Unigene0110008;Unigene0090871;Unigene0107479;Unigene0083097;Unigene0007227;Unigene0015236;Unigene0098230;Unigene0011838;Unigene0015861;Unigene0015858;Unigene0099218;Unigene0007254;Unigene0015777;Unigene0044341;Unigene0062336;Unigene00…
GO:0050776	regulation of immune response	46	1002	0.00015363	0.00674317	Unigene0108978;Unigene0046807;Unigene0098427;Unigene0101458;Unigene0015236;Unigene0107479;Unigene0081539;Unigene0087540;Unigene0085295;Unigene0023208;Unigene0091672;Unigene0076777;Unigene0094869;Unigene0081145;Unigene0044320;Unigene0006095;Unigene0110547;Unigene0016673;Unigene0019090;Unigene0083097;Unigene0064066;Unigene0001020;Unigene0014260;Unigene0013506;Unigene0110101;Unigene0007227;Unigene00…
GO:0061024	membrane organization	52	1180	0.000160542	0.00693981	Unigene0102733;Unigene0075889;Unigene0010015;Unigene0071344;Unigene0093872;Unigene0093871;Unigene0060153;Unigene0021171;Unigene0070906;Unigene0100178;Unigene0020307;Unigene0053466;Unigene0067703;Unigene0081145;Unigene0081083;Unigene0001261;Unigene0052509;Unigene0001496;Unigene0094130;Unigene0115773;Unigene0018801;Unigene0015939;Unigene0004311;Unigene0004314;Unigene0023276;Unigene0092017;Unigene00…
GO:0051493	regulation of cytoskeleton organization	37	751	0.000173224	0.00737623	Unigene0019592;Unigene0077925;Unigene0009924;Unigene0087753;Unigene0090871;Unigene0081083;Unigene0003183;Unigene0102867;Unigene0069973;Unigene0091030;Unigene0007227;Unigene0069182;Unigene0006669;Unigene0092521;Unigene0052839;Unigene0005077;Unigene0013944;Unigene0112524;Unigene0001020;Unigene0006671;Unigene0104482;Unigene0113666;Unigene0100626;Unigene0104093;Unigene0010015;Unigene0076267;Unigene00…
GO:0030832	regulation of actin filament length	24	407	0.000185911	0.00780007	Unigene0069182;Unigene0112524;Unigene0105716;Unigene0006371;Unigene0104482;Unigene0091030;Unigene0102867;Unigene0001020;Unigene0007227;Unigene0005077;Unigene0076267;Unigene0068148;Unigene0092521;Unigene0100626;Unigene0090871;Unigene0003183;Unigene0015939;Unigene0069973;Unigene0080307;Unigene0006669;Unigene0004032;Unigene0006671;Unigene0018801;Unigene0012932
GO:0010883	regulation of lipid storage	10	96	0.000196171	0.00811125	Unigene0082585;Unigene0004187;Unigene0073200;Unigene0098427;Unigene0064748;Unigene0020504;Unigene0020503;Unigene0020500;Unigene0085295;Unigene0088675
GO:2000145	regulation of cell motility	54	1254	0.000213642	0.00870742	Unigene0099591;Unigene0016556;Unigene0001135;Unigene0100660;Unigene0015461;Unigene0015463;Unigene0013630;Unigene0054496;Unigene0093698;Unigene0110008;Unigene0113423;Unigene0103627;Unigene0002631;Unigene0098230;Unigene0015236;Unigene0021680;Unigene0015199;Unigene0023347;Unigene0103458;Unigene0068148;Unigene0007254;Unigene0090871;Unigene0015777;Unigene0017397;Unigene0007975;Unigene0007227;Unigene00…
GO:0000278	mitotic cell cycle	40	845	0.000219579	0.00882336	Unigene0044320;Unigene0106315;Unigene0000733;Unigene0100413;Unigene0106216;Unigene0091232;Unigene0010741;Unigene0023533;Unigene0120646;Unigene0000735;Unigene0012291;Unigene0090468;Unigene0067677;Unigene0019592;Unigene0020015;Unigene0101458;Unigene0012588;Unigene0060574;Unigene0073642;Unigene0093646;Unigene0115773;Unigene0086613;Unigene0090540;Unigene0019362;Unigene0112167;Unigene0104656;Unigene00…
GO:0072593	reactive oxygen species metabolic process	12	137	0.00024537	0.00972278	Unigene0085295;Unigene0081083;Unigene0009689;Unigene0009691;Unigene0080716;Unigene0076803;Unigene0090871;Unigene0078471;Unigene0090870;Unigene0080713;Unigene0063336;Unigene0096095
GO:0030835	negative regulation of actin filament depolymerization	11	118	0.000256557	0.00989418	Unigene0112524;Unigene0105716;Unigene0006371;Unigene0104482;Unigene0091030;Unigene0006669;Unigene0012932;Unigene0069973;Unigene0015939;Unigene0018801;Unigene0006671
GO:0051186	cofactor metabolic process	24	416	0.000256631	0.00989418	Unigene0092221;Unigene0092517;Unigene0017171;Unigene0018092;Unigene0020500;Unigene0078793;Unigene0005574;Unigene0001222;Unigene0020504;Unigene0098399;Unigene0020503;Unigene0111548;Unigene0092556;Unigene0070906;Unigene0052509;Unigene0084054;Unigene0076038;Unigene0018801;Unigene0015939;Unigene0069973;Unigene0094450;Unigene0012203;Unigene0052587;Unigene0012932

## Sheet: Rhsi vs Tame
Table S3. GO biological process enrichment data of six pairwise comparisons.
GO ID	Description	GeneRatio (1302)	BgRatio (34115)	pvalue	fdr	Gene ID
Go biological process categories significantly enriched by up-regulated genes
GO:0030001	metal ion transport	73	1008	1.52868e-07	0.000255881	Unigene0066780;Unigene0112528;Unigene0064148;Unigene0086190;Unigene0064151;Unigene0097260;Unigene0083535;Unigene0013603;Unigene0002593;Unigene0105983;Unigene0061513;Unigene0104271;Unigene0021156;Unigene0016327;Unigene0017982;Unigene0013861;Unigene0018332;Unigene0012309;Unigene0082710;Unigene0111063;Unigene0011109;Unigene0023556;Unigene0087588;Unigene0104805;Unigene0009117;Unigene0094441;Unigene01…
GO:1902578	single-organism localization	256	4962	1.74306e-07	0.000255881	Unigene0091468;Unigene0017982;Unigene0103311;Unigene0109731;Unigene0109732;Unigene0015150;Unigene0016326;Unigene0013263;Unigene0091235;Unigene0109728;Unigene0112391;Unigene0020054;Unigene0080657;Unigene0114181;Unigene0111119;Unigene0092986;Unigene0079339;Unigene0011109;Unigene0104535;Unigene0079909;Unigene0095294;Unigene0012508;Unigene0095556;Unigene0076247;Unigene0099615;Unigene0002119;Unigene00…
GO:0007267	cell-cell signaling	54	685	5.0081e-07	0.000410399	Unigene0013486;Unigene0017982;Unigene0013482;Unigene0013481;Unigene0013263;Unigene0015150;Unigene0013484;Unigene0111119;Unigene0003198;Unigene0012508;Unigene0014294;Unigene0016675;Unigene0018211;Unigene0058799;Unigene0022408;Unigene0016327;Unigene0055056;Unigene0100241;Unigene0106883;Unigene0095751;Unigene0014094;Unigene0019199;Unigene0018332;Unigene0017802;Unigene0113649;Unigene0019915;Unigene00…
GO:0006812	cation transport	90	1378	5.59126e-07	0.000410399	Unigene0061513;Unigene0003824;Unigene0109413;Unigene0012636;Unigene0109728;Unigene0023556;Unigene0064148;Unigene0064151;Unigene0012309;Unigene0072926;Unigene0080388;Unigene0020054;Unigene0082710;Unigene0083753;Unigene0087092;Unigene0111981;Unigene0014956;Unigene0001652;Unigene0018590;Unigene0054166;Unigene0007691;Unigene0094441;Unigene0104271;Unigene0002593;Unigene0093067;Unigene0013861;Unigene00…
GO:0044765	single-organism transport	233	4524	8.29812e-07	0.000487265	Unigene0091468;Unigene0017982;Unigene0103311;Unigene0109731;Unigene0109732;Unigene0015150;Unigene0016326;Unigene0013263;Unigene0091235;Unigene0109728;Unigene0112391;Unigene0020054;Unigene0080657;Unigene0114181;Unigene0111119;Unigene0092986;Unigene0079339;Unigene0011109;Unigene0104535;Unigene0079909;Unigene0095294;Unigene0012508;Unigene0095556;Unigene0076247;Unigene0099615;Unigene0002119;Unigene00…
GO:0050804	modulation of synaptic transmission	40	458	1.24705e-06	0.000556899	Unigene0002021;Unigene0015057;Unigene0015049;Unigene0016223;Unigene0016706;Unigene0015811;Unigene0021148;Unigene0006596;Unigene0078245;Unigene0002924;Unigene0099018;Unigene0093067;Unigene0013263;Unigene0011830;Unigene0113486;Unigene0002593;Unigene0063393;Unigene0107226;Unigene0015150;Unigene0079521;Unigene0001769;Unigene0014294;Unigene0016675;Unigene0089526;Unigene0007970;Unigene0079339;Unigene00…
GO:0006811	ion transport	124	2116	1.32776e-06	0.000556899	Unigene0017982;Unigene0103311;Unigene0109731;Unigene0109732;Unigene0091235;Unigene0109728;Unigene0112391;Unigene0020054;Unigene0080657;Unigene0114181;Unigene0111119;Unigene0092986;Unigene0079339;Unigene0011109;Unigene0104535;Unigene0079909;Unigene0095294;Unigene0012508;Unigene0095556;Unigene0064148;Unigene0061513;Unigene0003824;Unigene0109413;Unigene0012636;Unigene0023556;Unigene0064151;Unigene00…
GO:0007611	learning or memory	31	323	2.83446e-06	0.00104025	Unigene0014294;Unigene0002924;Unigene0002593;Unigene0015811;Unigene0011830;Unigene0083784;Unigene0017802;Unigene0016675;Unigene0107226;Unigene0074201;Unigene0114181;Unigene0021156;Unigene0015333;Unigene0012870;Unigene0099018;Unigene0011109;Unigene0097955;Unigene0020606;Unigene0086190;Unigene0007970;Unigene0107384;Unigene0002021;Unigene0014743;Unigene0017982;Unigene0006730;Unigene0113555;Unigene01…
GO:0050890	cognition	31	325	3.22082e-06	0.0010507	Unigene0014294;Unigene0002924;Unigene0002593;Unigene0015811;Unigene0011830;Unigene0083784;Unigene0017802;Unigene0016675;Unigene0107226;Unigene0074201;Unigene0114181;Unigene0021156;Unigene0015333;Unigene0012870;Unigene0099018;Unigene0011109;Unigene0097955;Unigene0020606;Unigene0086190;Unigene0007970;Unigene0107384;Unigene0002021;Unigene0014743;Unigene0017982;Unigene0006730;Unigene0113555;Unigene01…
GO:0007610	behavior	75	1149	5.05869e-06	0.00148523	Unigene0004190;Unigene0014294;Unigene0002924;Unigene0002593;Unigene0015811;Unigene0011830;Unigene0083784;Unigene0017802;Unigene0016675;Unigene0107226;Unigene0074201;Unigene0114181;Unigene0021156;Unigene0015333;Unigene0012870;Unigene0099018;Unigene0011109;Unigene0097955;Unigene0020606;Unigene0086190;Unigene0007970;Unigene0107384;Unigene0002021;Unigene0014743;Unigene0017982;Unigene0006730;Unigene01…
GO:0050877	neurological system process	84	1346	7.66085e-06	0.00204475	Unigene0014294;Unigene0068713;Unigene0002924;Unigene0002593;Unigene0015811;Unigene0011830;Unigene0083784;Unigene0017802;Unigene0016675;Unigene0107226;Unigene0074201;Unigene0114181;Unigene0021156;Unigene0015333;Unigene0012870;Unigene0099018;Unigene0011109;Unigene0097955;Unigene0020606;Unigene0086190;Unigene0007970;Unigene0107384;Unigene0002021;Unigene0014743;Unigene0017982;Unigene0006730;Unigene01…
GO:0050803	regulation of synapse structure or activity	23	222	1.54811e-05	0.00349649	Unigene0015057;Unigene0015049;Unigene0016223;Unigene0002021;Unigene0103668;Unigene0093067;Unigene0016706;Unigene0015811;Unigene0021148;Unigene0006596;Unigene0078245;Unigene0002924;Unigene0099018;Unigene0013263;Unigene0011830;Unigene0113486;Unigene0002593;Unigene0063393;Unigene0107226;Unigene0015150;Unigene0079521;Unigene0001769;Unigene0014294
GO:0051234	establishment of localization	339	7253	1.54818e-05	0.00349649	Unigene0091468;Unigene0017982;Unigene0103311;Unigene0109731;Unigene0109732;Unigene0015150;Unigene0016326;Unigene0013263;Unigene0091235;Unigene0109728;Unigene0112391;Unigene0020054;Unigene0080657;Unigene0114181;Unigene0111119;Unigene0092986;Unigene0079339;Unigene0011109;Unigene0104535;Unigene0079909;Unigene0095294;Unigene0012508;Unigene0095556;Unigene0076247;Unigene0099615;Unigene0002119;Unigene00…
GO:0022008	neurogenesis	126	2276	1.70124e-05	0.00356774	Unigene0017951;Unigene0015059;Unigene0095625;Unigene0018468;Unigene0017297;Unigene0015057;Unigene0015049;Unigene0015642;Unigene0013859;Unigene0080388;Unigene0086768;Unigene0111981;Unigene0085224;Unigene0099535;Unigene0093492;Unigene0000595;Unigene0013771;Unigene0002021;Unigene0093067;Unigene0106360;Unigene0100088;Unigene0113661;Unigene0113847;Unigene0083354;Unigene0104313;Unigene0017691;Unigene01…
GO:0048699	generation of neurons	121	2172	1.90915e-05	0.00362606	Unigene0017951;Unigene0015059;Unigene0095625;Unigene0018468;Unigene0017297;Unigene0015057;Unigene0015049;Unigene0015642;Unigene0013859;Unigene0080388;Unigene0086768;Unigene0111981;Unigene0085224;Unigene0099535;Unigene0093492;Unigene0000595;Unigene0002021;Unigene0093067;Unigene0106360;Unigene0100088;Unigene0113661;Unigene0113847;Unigene0083354;Unigene0104313;Unigene0017691;Unigene0100684;Unigene00…
GO:0006814	sodium ion transport	22	210	1.97605e-05	0.00362606	Unigene0095405;Unigene0112076;Unigene0021156;Unigene0020049;Unigene0001652;Unigene0018332;Unigene0002593;Unigene0086190;Unigene0064151;Unigene0012309;Unigene0012308;Unigene0064148;Unigene0112528;Unigene0105983;Unigene0093456;Unigene0007691;Unigene0017982;Unigene0020054;Unigene0094441;Unigene0109731;Unigene0109732;Unigene0007970
GO:0048666	neuron development	90	1534	3.78076e-05	0.00639619	Unigene0017951;Unigene0015059;Unigene0095625;Unigene0018468;Unigene0017297;Unigene0015057;Unigene0015049;Unigene0015642;Unigene0107226;Unigene0002924;Unigene0074201;Unigene0018743;Unigene0086513;Unigene0102628;Unigene0067015;Unigene0050083;Unigene0086768;Unigene0107453;Unigene0018700;Unigene0018782;Unigene0016675;Unigene0013793;Unigene0083535;Unigene0085224;Unigene0070004;Unigene0013774;Unigene00…
GO:0048167	regulation of synaptic plasticity	21	204	3.92137e-05	0.00639619	Unigene0015057;Unigene0015049;Unigene0016223;Unigene0016706;Unigene0015811;Unigene0021148;Unigene0006596;Unigene0078245;Unigene0002924;Unigene0099018;Unigene0093067;Unigene0013263;Unigene0011830;Unigene0113486;Unigene0002593;Unigene0063393;Unigene0107226;Unigene0015150;Unigene0079521;Unigene0001769;Unigene0014294
GO:0030182	neuron differentiation	96	1685	6.29903e-05	0.00973366	Unigene0017951;Unigene0015059;Unigene0095625;Unigene0018468;Unigene0017297;Unigene0015057;Unigene0015049;Unigene0015642;Unigene0013859;Unigene0080388;Unigene0086768;Unigene0111981;Unigene0085224;Unigene0091443;Unigene0107226;Unigene0002924;Unigene0074201;Unigene0018743;Unigene0086513;Unigene0102628;Unigene0067015;Unigene0050083;Unigene0107453;Unigene0018700;Unigene0018782;Unigene0016675;Unigene00…
Go biological process categories significantly enriched by down-regulated genes
NONE

## Sheet: Asst vs Tame
Table S3. GO biological process enrichment data of six pairwise comparisons.
GO ID	Description	GeneRatio (1147)	BgRatio (34115)	pvalue	fdr	Gene ID
Go biological process categories significantly enriched by up-regulated genes
GO:0050804	modulation of synaptic transmission	38	458	3.81855e-07	0.00110318	Unigene0002021;Unigene0101403;Unigene0015049;Unigene0016223;Unigene0016706;Unigene0015811;Unigene0021148;Unigene0078245;Unigene0002924;Unigene0099018;Unigene0013263;Unigene0011830;Unigene0113486;Unigene0084626;Unigene0063393;Unigene0015150;Unigene0010268;Unigene0079521;Unigene0074222;Unigene0085196;Unigene0001769;Unigene0014294;Unigene0071089;Unigene0089526;Unigene0004259;Unigene0007970;Unigene00…
GO:0030003	cellular cation homeostasis	46	635	1.1491e-06	0.00165305	Unigene0055132;Unigene0019605;Unigene0019603;Unigene0004259;Unigene0076288;Unigene0017972;Unigene0020622;Unigene0006741;Unigene0097916;Unigene0016223;Unigene0084626;Unigene0095751;Unigene0091673;Unigene0072859;Unigene0105108;Unigene0004100;Unigene0092628;Unigene0075450;Unigene0083784;Unigene0061513;Unigene0080388;Unigene0008965;Unigene0066780;Unigene0013859;Unigene0019905;Unigene0060867;Unigene00…
GO:0007267	cell-cell signaling	48	685	1.71656e-06	0.00165305	Unigene0084626;Unigene0107204;Unigene0013486;Unigene0013482;Unigene0013481;Unigene0013263;Unigene0015150;Unigene0013484;Unigene0014294;Unigene0019236;Unigene0099224;Unigene0086025;Unigene0022845;Unigene0018211;Unigene0104779;Unigene0022408;Unigene0004796;Unigene0071089;Unigene0055645;Unigene0022176;Unigene0106883;Unigene0095751;Unigene0014094;Unigene0019199;Unigene0018332;Unigene0017802;Unigene01…
GO:0006873	cellular ion homeostasis	46	652	2.34246e-06	0.00169184	Unigene0055132;Unigene0019605;Unigene0019603;Unigene0004259;Unigene0076288;Unigene0017972;Unigene0020622;Unigene0006741;Unigene0097916;Unigene0016223;Unigene0084626;Unigene0095751;Unigene0091673;Unigene0072859;Unigene0105108;Unigene0004100;Unigene0092628;Unigene0075450;Unigene0083784;Unigene0061513;Unigene0080388;Unigene0008965;Unigene0066780;Unigene0013859;Unigene0019905;Unigene0002315;Unigene00…
GO:0035725	sodium ion transmembrane transport	8	31	6.30849e-06	0.00273254	Unigene0094441;Unigene0021627;Unigene0020622;Unigene0106586;Unigene0112528;Unigene0064148;Unigene0097620;Unigene0086190
GO:0006875	cellular metal ion homeostasis	41	576	6.60785e-06	0.00273254	Unigene0055132;Unigene0019605;Unigene0019603;Unigene0004259;Unigene0076288;Unigene0017972;Unigene0020622;Unigene0006741;Unigene0097916;Unigene0016223;Unigene0084626;Unigene0095751;Unigene0075450;Unigene0066780;Unigene0013859;Unigene0080388;Unigene0008965;Unigene0083784;Unigene0019802;Unigene0111063;Unigene0082527;Unigene0082710;Unigene0091673;Unigene0055883;Unigene0019905;Unigene0097620;Unigene00…
GO:0050803	regulation of synapse structure or activity	22	222	6.7553e-06	0.00273254	Unigene0015049;Unigene0016223;Unigene0002021;Unigene0103668;Unigene0016706;Unigene0015811;Unigene0021148;Unigene0078245;Unigene0002924;Unigene0099018;Unigene0013263;Unigene0011830;Unigene0113486;Unigene0084626;Unigene0063393;Unigene0015150;Unigene0010268;Unigene0079521;Unigene0074222;Unigene0085196;Unigene0001769;Unigene0014294
GO:0050877	neurological system process	76	1346	8.3117e-06	0.00273254	Unigene0014294;Unigene0068713;Unigene0002924;Unigene0015811;Unigene0011830;Unigene0083784;Unigene0017802;Unigene0101403;Unigene0021156;Unigene0000138;Unigene0095726;Unigene0099018;Unigene0084626;Unigene0097955;Unigene0020606;Unigene0086190;Unigene0007970;Unigene0107384;Unigene0002021;Unigene0014743;Unigene0006730;Unigene0112528;Unigene0013618;Unigene0001769;Unigene0013071;Unigene0046462;Unigene00…
GO:0030001	metal ion transport	61	1008	8.51258e-06	0.00273254	Unigene0066780;Unigene0021627;Unigene0112528;Unigene0020622;Unigene0064148;Unigene0086190;Unigene0090948;Unigene0097260;Unigene0105983;Unigene0061513;Unigene0104271;Unigene0021156;Unigene0013861;Unigene0018332;Unigene0082710;Unigene0019927;Unigene0111063;Unigene0023556;Unigene0087588;Unigene0094441;Unigene0109728;Unigene0060721;Unigene0109732;Unigene0081589;Unigene0014294;Unigene0075450;Unigene00…
GO:0055082	cellular chemical homeostasis	47	710	9.86536e-06	0.0028501	Unigene0055132;Unigene0019605;Unigene0019603;Unigene0004259;Unigene0076288;Unigene0017972;Unigene0020622;Unigene0006741;Unigene0097916;Unigene0016223;Unigene0084626;Unigene0095751;Unigene0091673;Unigene0072859;Unigene0105108;Unigene0004100;Unigene0092628;Unigene0095534;Unigene0075450;Unigene0083784;Unigene0061513;Unigene0080388;Unigene0008965;Unigene0066780;Unigene0013859;Unigene0082527;Unigene00…
GO:0019725	cellular homeostasis	56	912	1.31262e-05	0.00344742	Unigene0055132;Unigene0019605;Unigene0019603;Unigene0004259;Unigene0076288;Unigene0017972;Unigene0020622;Unigene0006741;Unigene0097916;Unigene0016223;Unigene0084626;Unigene0095751;Unigene0091673;Unigene0072859;Unigene0105108;Unigene0004100;Unigene0092628;Unigene0095534;Unigene0075450;Unigene0083784;Unigene0061513;Unigene0080388;Unigene0008965;Unigene0066780;Unigene0013859;Unigene0082527;Unigene00…
GO:0071436	sodium ion export	7	26	1.78997e-05	0.00430935	Unigene0112528;Unigene0020622;Unigene0021627;Unigene0097620;Unigene0094441;Unigene0086190;Unigene0064148
GO:0048167	regulation of synaptic plasticity	20	204	2.03856e-05	0.00453031	Unigene0015049;Unigene0016223;Unigene0016706;Unigene0015811;Unigene0021148;Unigene0078245;Unigene0002924;Unigene0099018;Unigene0013263;Unigene0011830;Unigene0113486;Unigene0084626;Unigene0063393;Unigene0015150;Unigene0010268;Unigene0079521;Unigene0074222;Unigene0085196;Unigene0001769;Unigene0014294
GO:0055065	metal ion homeostasis	46	735	4.83638e-05	0.00998022	Unigene0055132;Unigene0019605;Unigene0019603;Unigene0004259;Unigene0076288;Unigene0017972;Unigene0020622;Unigene0006741;Unigene0097916;Unigene0016223;Unigene0084626;Unigene0095751;Unigene0075450;Unigene0012350;Unigene0013859;Unigene0097620;Unigene0008393;Unigene0093655;Unigene0105983;Unigene0008571;Unigene0082527;Unigene0055883;Unigene0091673;Unigene0019905;Unigene0021627;Unigene0066780;Unigene00…
Go biological process categories significantly enriched by down-regulated genes
GO:0002376	immune system process	119	3042	4.64095e-07	0.00134588	Unigene0094130;Unigene0068261;Unigene0076777;Unigene0063487;Unigene0104038;Unigene0018855;Unigene0009806;Unigene0085295;Unigene0091672;Unigene0018462;Unigene0092913;Unigene0009689;Unigene0021675;Unigene0084972;Unigene0090625;Unigene0080713;Unigene0101458;Unigene0112317;Unigene0104295;Unigene0094204;Unigene0014805;Unigene0103627;Unigene0104414;Unigene0083557;Unigene0005339;Unigene0017974;Unigene00…
GO:0006778	porphyrin-containing compound metabolic process	12	101	8.01002e-06	0.00746713	Unigene0091073;Unigene0092556;Unigene0084054;Unigene0076038;Unigene0085728;Unigene0094450;Unigene0089611;Unigene0081420;Unigene0012203;Unigene0012933;Unigene0052587;Unigene0012932
GO:0022402	cell cycle process	72	1715	1.0852e-05	0.00746713	Unigene0012291;Unigene0115644;Unigene0044250;Unigene0111638;Unigene0078374;Unigene0002452;Unigene0090468;Unigene0089688;Unigene0093646;Unigene0093982;Unigene0101255;Unigene0087753;Unigene0105320;Unigene0099133;Unigene0091672;Unigene0091232;Unigene0011551;Unigene0098394;Unigene0090103;Unigene0100849;Unigene0100161;Unigene0001226;Unigene0109102;Unigene0107394;Unigene0006670;Unigene0108291;Unigene01…
GO:0033013	tetrapyrrole metabolic process	12	104	1.08543e-05	0.00746713	Unigene0091073;Unigene0092556;Unigene0084054;Unigene0076038;Unigene0085728;Unigene0094450;Unigene0089611;Unigene0081420;Unigene0012203;Unigene0012933;Unigene0052587;Unigene0012932
GO:0009611	response to wounding	27	431	1.28744e-05	0.00746713	Unigene0093645;Unigene0069315;Unigene0069988;Unigene0100660;Unigene0101458;Unigene0004314;Unigene0006670;Unigene0004311;Unigene0103458;Unigene0003552;Unigene0106030;Unigene0073088;Unigene0019813;Unigene0076038;Unigene0082070;Unigene0021268;Unigene0089463;Unigene0021976;Unigene0105718;Unigene0019366;Unigene0010934;Unigene0105964;Unigene0079949;Unigene0023231;Unigene0091672;Unigene0085173;Unigene00…
GO:0006950	response to stress	155	4549	2.26123e-05	0.00968258	Unigene0085295;Unigene0093645;Unigene0069315;Unigene0069988;Unigene0100660;Unigene0101458;Unigene0004314;Unigene0006670;Unigene0004311;Unigene0103458;Unigene0003552;Unigene0106030;Unigene0004808;Unigene0068622;Unigene0089949;Unigene0091672;Unigene0090774;Unigene0000013;Unigene0073088;Unigene0104485;Unigene0018127;Unigene0000363;Unigene0023533;Unigene0019813;Unigene0076038;Unigene0082070;Unigene00…
GO:1903047	mitotic cell cycle process	33	602	2.33717e-05	0.00968258	Unigene0090468;Unigene0089688;Unigene0093646;Unigene0093982;Unigene0002452;Unigene0101458;Unigene0090541;Unigene0075945;Unigene0012583;Unigene0004314;Unigene0000203;Unigene0004311;Unigene0100413;Unigene0106315;Unigene0012291;Unigene0085331;Unigene0073642;Unigene0091672;Unigene0023533;Unigene0086218;Unigene0111638;Unigene0063487;Unigene0076777;Unigene0106092;Unigene0061967;Unigene0001309;Unigene00…

## Sheet: Role vs Tame
Table S3. GO biological process enrichment data of six pairwise comparisons.
GO ID	Description	GeneRatio (764)	BgRatio (34115)	pvalue	fdr	Gene ID
Go biological process categories significantly enriched by up-regulated genes
GO:0050878	regulation of body fluid levels	48	927	8.97804e-08	0.00023729	Unigene0091375;Unigene0115773;Unigene0014219;Unigene0100660;Unigene0014137;Unigene0020015;Unigene0103458;Unigene0060866;Unigene0010719;Unigene0016556;Unigene0015236;Unigene0099591;Unigene0094307;Unigene0001135;Unigene0093698;Unigene0010015;Unigene0064291;Unigene0058990;Unigene0066750;Unigene0100118;Unigene0107686;Unigene0090871;Unigene0095751;Unigene0107476;Unigene0108886;Unigene0076726;Unigene00…
Go biological process categories significantly enriched by down-regulated genes
NONE

## Sheet: Asst vs Rhsi
Table S3. GO biological process enrichment data of six pairwise comparisons.
GO ID	Description	GeneRatio (653)	BgRatio (34115)	pvalue	fdr	Gene ID
Go biological process categories significantly enriched by up-regulated genes
NONE
Go biological process categories significantly enriched by down-regulated genes
GO:0044126	regulation of growth of symbiont in host	7	31	1.6078e-06	0.0041224	Unigene0009691;Unigene0015139;Unigene0043555;Unigene0009689;Unigene0063482;Unigene0005274;Unigene0085295
