# Supplementary material for: Comparative cochlear transcriptomics of echolocating bats provides new insights into different nervous activities of CF bat species
Source: Sci Rep. 2018 Oct 29;8:15934. doi: 10.1038/s41598-018-34333-7 (PMC6206067; doi:10.1038/s41598-018-34333-7)
Supplement: Supplementary file 4 — Dataset 4 [file 41598_2018_34333_MOESM4_ESM.xlsx]

## Sheet: Rhsi vs Role
Comparative cochlear transcriptomics of echolocating bats provides new insights into different nervous activities of CF bat species
Hui Wang, Hanbo Zhao, Xiaobin Huang, Keping Sun & Jiang Feng
Table S4. KEGG enrichment data of six pairwise comparisons.
KEGG_A_class	KEGG_B_class	Pathway	out (801)	All (20014)	Pvalue	Qvalue	Pathway ID	Gene ID	K_IDs
Kegg pathways significantly enriched by up-regulated genes
Organismal Systems	Nervous system	Glutamatergic synapse	54	487	1.28014e-11	3.81483e-09	ko04724	Unigene0000131;Unigene0000361;Unigene0001755;Unigene0002103;Unigene0002108;Unigene0007520;Unigene0012888;Unigene0013026;Unigene0013071;Unigene0013691;Unigene0013692;Unigene0013693;Unigene0013694;Unigene0013953;Unigene0014294;Unigene0014310;Unigene0015333;Unigene0015413;Unigene0015414;Unigene0015537;Unigene0015587;Unigene0015818;Unigene0017982;Unigene0020606;Unigene0022276;Unigene0022278;Unigene00…	K01115+K02677+K05614+K04344+K04344+K15008+K01425+K05197+K04607+K05858+K05858+K05858+K05858+K05198+K05208+K14207+K15009+K04344+K04344+K05200+K04534+K12302+K12302+K04607+K05858+K05858+K08049+K04958+K04958+K04958+K19662+K08047+K05200+K01425+K08045+K05617+K15009+K15009+K15010+K04964+K04997+K06268+K05200+K04539+K04540+K04630+K19663+K05614+K11828+K15010+K15009+K01115+K04958+K04958
Organismal Systems	Excretory system	Endocrine and other factor-regulated calcium reabsorption	33	222	7.53565e-11	1.12281e-08	ko04961	Unigene0000361;Unigene0003597;Unigene0003598;Unigene0009862;Unigene0011236;Unigene0011937;Unigene0013014;Unigene0013691;Unigene0013692;Unigene0013693;Unigene0013694;Unigene0013859;Unigene0013861;Unigene0014540;Unigene0016411;Unigene0021627;Unigene0022276;Unigene0022278;Unigene0022352;Unigene0054079;Unigene0058245;Unigene0072926;Unigene0080388;Unigene0083784;Unigene0086190;Unigene0094441;Unigene01…	K02677+K11825+K11825+K01539+K01528+K01528+K05849+K05858+K05858+K05858+K05858+K05850+K05850+K01539+K04645+K01539+K05858+K05858+K08049+K01528+K01528+K19662+K05850+K14757+K01539+K01540+K19663+K01539+K05849+K05850+K01539+K01528+K05850
Organismal Systems	Nervous system	Retrograde endocannabinoid signaling	44	390	6.10885e-10	4.99475e-08	ko04723	Unigene0000361;Unigene0002103;Unigene0002108;Unigene0012091;Unigene0013026;Unigene0013691;Unigene0013692;Unigene0013693;Unigene0013694;Unigene0013953;Unigene0015019;Unigene0015413;Unigene0015414;Unigene0015537;Unigene0015587;Unigene0015818;Unigene0017982;Unigene0020449;Unigene0022276;Unigene0022278;Unigene0022352;Unigene0023552;Unigene0023564;Unigene0023565;Unigene0072926;Unigene0079521;Unigene00…	K02677+K04344+K04344+K05175+K05197+K05858+K05858+K05858+K05858+K05198+K15291+K04344+K04344+K05200+K04534+K12302+K12302+K05175+K05858+K05858+K08049+K04958+K04958+K04958+K19662+K01054+K08047+K05200+K08045+K05184+K04997+K05175+K04440+K05200+K04539+K04540+K04630+K15015+K19663+K04277+K13806+K05186+K04958+K04958
Organismal Systems	Nervous system	Dopaminergic synapse	47	435	6.70437e-10	4.99475e-08	ko04728	Unigene0000361;Unigene0000464;Unigene0002103;Unigene0002108;Unigene0004357;Unigene0004358;Unigene0004556;Unigene0009128;Unigene0013026;Unigene0013691;Unigene0013692;Unigene0013693;Unigene0013694;Unigene0013953;Unigene0014256;Unigene0015413;Unigene0015414;Unigene0015537;Unigene0015587;Unigene0016953;Unigene0022276;Unigene0022278;Unigene0023316;Unigene0023552;Unigene0023564;Unigene0023565;Unigene00…	K02677+K04515+K04344+K04344+K10396+K10396+K10396+K10396+K05197+K05858+K05858+K05858+K05858+K05198+K04456+K04344+K04344+K05200+K04534+K04515+K05858+K05858+K04354+K04958+K04958+K04958+K15493+K09048+K15493+K19662+K05200+K08045+K04515+K04997+K04440+K05200+K04539+K04540+K11584+K04630+K19663+K11584+K10396+K10396+K10396+K04958+K04958
Organismal Systems	Nervous system	GABAergic synapse	36	299	4.02498e-09	2.39889e-07	ko04727	Unigene0000361;Unigene0001485;Unigene0001486;Unigene0001487;Unigene0001488;Unigene0002103;Unigene0002108;Unigene0012091;Unigene0012888;Unigene0014310;Unigene0014927;Unigene0015413;Unigene0015414;Unigene0015587;Unigene0020295;Unigene0020449;Unigene0020922;Unigene0021156;Unigene0021157;Unigene0022352;Unigene0070346;Unigene0072926;Unigene0081681;Unigene0087849;Unigene0088107;Unigene0090006;Unigene00…	K02677+K04615+K04615+K04615+K04615+K04344+K04344+K05175+K01425+K14207+K06027+K04344+K04344+K04534+K04615+K05175+K01580+K05034+K05034+K08049+K04615+K19662+K08047+K01425+K08045+K05184+K05175+K04539+K04540+K04630+K15015+K19663+K13524+K01580+K05186+K04615
Organismal Systems	Sensory system	Taste transduction	28	231	1.85739e-07	9.22505e-06	ko04742	Unigene0001485;Unigene0001486;Unigene0001487;Unigene0001488;Unigene0001650;Unigene0002103;Unigene0002108;Unigene0012091;Unigene0013071;Unigene0013691;Unigene0013692;Unigene0013693;Unigene0013694;Unigene0015413;Unigene0015414;Unigene0018332;Unigene0020295;Unigene0020449;Unigene0020606;Unigene0022276;Unigene0022278;Unigene0070346;Unigene0088486;Unigene0092033;Unigene0095294;Unigene0102141;Unigene01…	K04615+K04615+K04615+K04615+K04834+K04344+K04344+K05175+K04607+K05858+K05858+K05858+K05858+K04344+K04344+K04828+K04615+K05175+K04607+K05858+K05858+K04615+K05216+K04841+K05175+K13755+K04834+K04615
Organismal Systems	Nervous system	Synaptic vesicle cycle	27	224	3.43325e-07	1.46158e-05	ko04721	Unigene0002103;Unigene0002108;Unigene0003597;Unigene0003598;Unigene0011236;Unigene0011937;Unigene0012853;Unigene0013263;Unigene0013266;Unigene0013608;Unigene0014927;Unigene0015019;Unigene0015413;Unigene0015414;Unigene0015818;Unigene0016411;Unigene0017982;Unigene0020650;Unigene0054079;Unigene0058245;Unigene0076284;Unigene0082750;Unigene0090786;Unigene0095541;Unigene0100133;Unigene0103908;Unigene01…	K04344+K04344+K11825+K11825+K01528+K01528+K02148+K15293+K15293+K15292+K06027+K15291+K04344+K04344+K12302+K04645+K12302+K15290+K01528+K01528+K02152+K08486+K15294+K13504+K02147+K15015+K01528
Organismal Systems	Sensory system	Phototransduction - fly	17	110	1.72466e-06	6.42436e-05	ko04745	Unigene0000361;Unigene0000464;Unigene0003551;Unigene0013691;Unigene0013692;Unigene0013693;Unigene0013694;Unigene0016953;Unigene0022276;Unigene0022278;Unigene0023552;Unigene0023564;Unigene0023565;Unigene0093067;Unigene0109915;Unigene0114739;Unigene0114740	K02677+K04515+K05692+K05858+K05858+K05858+K05858+K04515+K05858+K05858+K04958+K04958+K04958+K04515+K13806+K04958+K04958
Human Diseases	Substance dependence	Nicotine addiction	19	139	2.89066e-06	9.5713e-05	ko05033	Unigene0002103;Unigene0002108;Unigene0012091;Unigene0013026;Unigene0013953;Unigene0014294;Unigene0015413;Unigene0015414;Unigene0015537;Unigene0015818;Unigene0016675;Unigene0017982;Unigene0020449;Unigene0087723;Unigene0090006;Unigene0095294;Unigene0095922;Unigene0103908;Unigene0111119	K04344+K04344+K05175+K05197+K05198+K05208+K04344+K04344+K05200+K12302+K04813+K12302+K05175+K05200+K05184+K05175+K05200+K15015+K05186
Human Diseases	Substance dependence	Morphine addiction	30	302	4.74736e-06	0.000141471	ko05032	Unigene0000361;Unigene0001485;Unigene0001486;Unigene0001487;Unigene0001488;Unigene0002103;Unigene0002108;Unigene0012091;Unigene0015413;Unigene0015414;Unigene0015587;Unigene0020295;Unigene0020449;Unigene0022352;Unigene0070346;Unigene0072926;Unigene0081681;Unigene0088107;Unigene0090006;Unigene0094332;Unigene0095294;Unigene0097794;Unigene0097916;Unigene0102141;Unigene0102235;Unigene0102715;Unigene01…	K02677+K04615+K04615+K04615+K04615+K04344+K04344+K05175+K04344+K04344+K04534+K04615+K05175+K08049+K04615+K19662+K08047+K08045+K05184+K04997+K05175+K04539+K04540+K13755+K04630+K13293+K15015+K19663+K05186+K04615
Organismal Systems	Digestive system	Mineral absorption	20	160	6.43606e-06	0.000174359	ko04978	Unigene0009862;Unigene0013014;Unigene0013859;Unigene0013861;Unigene0014540;Unigene0021627;Unigene0054166;Unigene0070769;Unigene0080388;Unigene0081440;Unigene0081444;Unigene0082710;Unigene0086190;Unigene0094441;Unigene0100571;Unigene0108583;Unigene0108995;Unigene0111981;Unigene0112527;Unigene0115456	K01539+K05849+K05850+K05850+K01539+K01539+K00522+K14739+K05850+K13625+K13625+K14736+K01539+K01540+K08370+K01539+K05849+K05850+K01539+K05850
Organismal Systems	Digestive system	Gastric acid secretion	31	330	1.03288e-05	0.000256499	ko04971	Unigene0000361;Unigene0000464;Unigene0001833;Unigene0003551;Unigene0009862;Unigene0013691;Unigene0013692;Unigene0013693;Unigene0013694;Unigene0014540;Unigene0016953;Unigene0021627;Unigene0022276;Unigene0022278;Unigene0022352;Unigene0023552;Unigene0023564;Unigene0023565;Unigene0060490;Unigene0072926;Unigene0081681;Unigene0086190;Unigene0088107;Unigene0093067;Unigene0094441;Unigene0102235;Unigene01…	K02677+K04515+K04913+K05692+K01539+K05858+K05858+K05858+K05858+K01539+K04515+K01539+K05858+K05858+K08049+K04958+K04958+K04958+K00907+K19662+K08047+K01539+K08045+K04515+K01540+K04630+K19663+K01539+K01539+K04958+K04958
Organismal Systems	Circulatory system	Adrenergic signaling in cardiomyocytes	44	568	2.3934e-05	0.00054864	ko04261	Unigene0000361;Unigene0000464;Unigene0006614;Unigene0009862;Unigene0013014;Unigene0013595;Unigene0013691;Unigene0013692;Unigene0013693;Unigene0013694;Unigene0013859;Unigene0013861;Unigene0014256;Unigene0014540;Unigene0016953;Unigene0019927;Unigene0021627;Unigene0022276;Unigene0022278;Unigene0022352;Unigene0023316;Unigene0053996;Unigene0064604;Unigene0071945;Unigene0076116;Unigene0079879;Unigene00…	K02677+K04515+K04845+K01539+K05849+K02649+K05858+K05858+K05858+K05858+K05850+K05850+K04456+K01539+K04515+K04864+K01539+K05858+K05858+K08049+K04354+K09048+K04873+K09290+K08050+K04867+K05850+K08047+K01539+K04872+K08045+K04515+K01540+K11584+K04630+K04860+K04839+K01539+K11584+K05849+K05850+K01539+K04351+K05850
Organismal Systems	Digestive system	Pancreatic secretion	34	401	3.38864e-05	0.000721296	ko04972	Unigene0000361;Unigene0009862;Unigene0013691;Unigene0013692;Unigene0013693;Unigene0013694;Unigene0013859;Unigene0013861;Unigene0014540;Unigene0018903;Unigene0020049;Unigene0020809;Unigene0021627;Unigene0022276;Unigene0022278;Unigene0022352;Unigene0023552;Unigene0023564;Unigene0023565;Unigene0072926;Unigene0080388;Unigene0081681;Unigene0083071;Unigene0086190;Unigene0088107;Unigene0093685;Unigene00…	K02677+K01539+K05858+K05858+K05858+K05858+K05850+K05850+K01539+K04936+K13575+K10951+K01539+K05858+K05858+K08049+K04958+K04958+K04958+K19662+K05850+K08047+K01047+K01539+K08045+K04964+K01540+K19663+K01539+K05850+K01539+K04958+K04958+K05850
Organismal Systems	Endocrine system	Insulin secretion	30	343	5.49403e-05	0.00109148	ko04911	Unigene0000361;Unigene0000464;Unigene0002690;Unigene0009862;Unigene0013691;Unigene0013692;Unigene0013693;Unigene0013694;Unigene0014540;Unigene0016953;Unigene0018211;Unigene0018903;Unigene0021627;Unigene0022276;Unigene0022278;Unigene0022352;Unigene0053996;Unigene0072926;Unigene0081681;Unigene0086190;Unigene0088107;Unigene0093067;Unigene0094441;Unigene0095541;Unigene0098446;Unigene0104726;Unigene01…	K02677+K04515+K04979+K01539+K05858+K05858+K05858+K05858+K01539+K04515+K15297+K04936+K01539+K05858+K05858+K08049+K09048+K19662+K08047+K01539+K08045+K04515+K01540+K13504+K04635+K19663+K04939+K01539+K01539+K04351
Organismal Systems	Nervous system	Long-term depression	25	263	5.97793e-05	0.00111339	ko04730	Unigene0000361;Unigene0002103;Unigene0002108;Unigene0013026;Unigene0013691;Unigene0013692;Unigene0013693;Unigene0013694;Unigene0013953;Unigene0015413;Unigene0015414;Unigene0015587;Unigene0022276;Unigene0022278;Unigene0023552;Unigene0023564;Unigene0023565;Unigene0072926;Unigene0080319;Unigene0087379;Unigene0098446;Unigene0102235;Unigene0104726;Unigene0114739;Unigene0114740	K02677+K04344+K04344+K05197+K05858+K05858+K05858+K05858+K05198+K04344+K04344+K04534+K05858+K05858+K04958+K04958+K04958+K19662+K08067+K04346+K04635+K04630+K19663+K04958+K04958
Organismal Systems	Digestive system	Salivary secretion	32	387	9.18523e-05	0.00161012	ko04970	Unigene0000361;Unigene0009862;Unigene0013691;Unigene0013692;Unigene0013693;Unigene0013694;Unigene0013859;Unigene0013861;Unigene0014540;Unigene0018903;Unigene0020809;Unigene0021627;Unigene0022276;Unigene0022278;Unigene0022352;Unigene0023552;Unigene0023564;Unigene0023565;Unigene0072926;Unigene0080388;Unigene0081681;Unigene0086190;Unigene0088107;Unigene0094441;Unigene0095541;Unigene0104726;Unigene01…	K02677+K01539+K05858+K05858+K05858+K05858+K05850+K05850+K01539+K04936+K10951+K01539+K05858+K05858+K08049+K04958+K04958+K04958+K19662+K05850+K08047+K01539+K08045+K01540+K13504+K19663+K01539+K05850+K01539+K04958+K04958+K05850
Organismal Systems	Nervous system	Cholinergic synapse	35	442	0.000104153	0.00172431	ko04725	Unigene0000361;Unigene0000464;Unigene0002103;Unigene0002108;Unigene0013595;Unigene0013691;Unigene0013692;Unigene0013693;Unigene0013694;Unigene0014256;Unigene0015413;Unigene0015414;Unigene0015587;Unigene0016675;Unigene0016953;Unigene0022276;Unigene0022278;Unigene0022352;Unigene0023552;Unigene0023564;Unigene0023565;Unigene0053996;Unigene0072926;Unigene0081681;Unigene0088107;Unigene0093067;Unigene00…	K02677+K04515+K04344+K04344+K02649+K05858+K05858+K05858+K05858+K04456+K04344+K04344+K04534+K04813+K04515+K05858+K05858+K08049+K04958+K04958+K04958+K09048+K19662+K08047+K08045+K04515+K04997+K05869+K04539+K04540+K04635+K04630+K19663+K04958+K04958
Organismal Systems	Endocrine system	Thyroid hormone synthesis	27	310	0.000136565	0.00214192	ko04918	Unigene0000361;Unigene0009862;Unigene0013691;Unigene0013692;Unigene0013693;Unigene0013694;Unigene0014540;Unigene0021627;Unigene0022276;Unigene0022278;Unigene0022352;Unigene0023552;Unigene0023564;Unigene0023565;Unigene0053996;Unigene0072926;Unigene0080629;Unigene0081681;Unigene0086190;Unigene0088107;Unigene0094441;Unigene0104726;Unigene0108583;Unigene0110931;Unigene0112527;Unigene0114739;Unigene01…	K02677+K01539+K05858+K05858+K05858+K05858+K01539+K01539+K05858+K05858+K08049+K04958+K04958+K04958+K09048+K19662+K00432+K08047+K01539+K08045+K01540+K19663+K01539+K06233+K01539+K04958+K04958
Environmental Information Processing	Signal transduction	cAMP signaling pathway	51	770	0.000305951	0.00443185	ko04024	Unigene0000059;Unigene0000060;Unigene0000131;Unigene0000464;Unigene0001485;Unigene0001486;Unigene0001487;Unigene0001488;Unigene0001983;Unigene0007573;Unigene0009862;Unigene0013026;Unigene0013595;Unigene0013859;Unigene0013861;Unigene0013953;Unigene0014256;Unigene0014294;Unigene0014540;Unigene0015537;Unigene0016108;Unigene0016953;Unigene0018990;Unigene0019975;Unigene0020295;Unigene0021627;Unigene00…	K05731+K05731+K01115+K04515+K04615+K04615+K04615+K04615+K04409+K04409+K01539+K05197+K02649+K05850+K05850+K05198+K04456+K05208+K01539+K05200+K18435+K04515+K05731+K04197+K04615+K01539+K08049+K09048+K04615+K05850+K08047+K01539+K04498+K05200+K08045+K04515+K01540+K04440+K05200+K05869+K05860+K04955+K04630+K13293+K01539+K01115+K05850+K01539+K04351+K04615+K05850
Environmental Information Processing	Signal transduction	cGMP - PKG signaling pathway	46	674	0.000312312	0.00443185	ko04022	Unigene0007580;Unigene0009862;Unigene0013014;Unigene0013595;Unigene0013691;Unigene0013692;Unigene0013693;Unigene0013694;Unigene0013859;Unigene0013861;Unigene0014256;Unigene0014540;Unigene0018903;Unigene0019975;Unigene0020700;Unigene0021595;Unigene0021627;Unigene0022276;Unigene0022278;Unigene0022352;Unigene0023552;Unigene0023564;Unigene0023565;Unigene0053996;Unigene0060490;Unigene0075109;Unigene00…	K09260+K01539+K05849+K02649+K05858+K05858+K05858+K05858+K05850+K05850+K04456+K01539+K04936+K04197+K12324+K05863+K01539+K05858+K05858+K08049+K04958+K04958+K04958+K09048+K00907+K18154+K04198+K05850+K08047+K01539+K04346+K08045+K09565+K01540+K06268+K04635+K04630+K09262+K04939+K01539+K05849+K05850+K01539+K04958+K04958+K05850
Organismal Systems	Nervous system	Long-term potentiation	25	299	0.000440785	0.00582211	ko04720	Unigene0000361;Unigene0000464;Unigene0013026;Unigene0013691;Unigene0013692;Unigene0013693;Unigene0013694;Unigene0013953;Unigene0014294;Unigene0016953;Unigene0022276;Unigene0022278;Unigene0023552;Unigene0023564;Unigene0023565;Unigene0072926;Unigene0076116;Unigene0086357;Unigene0093067;Unigene0095046;Unigene0096775;Unigene0101621;Unigene0104726;Unigene0114739;Unigene0114740	K02677+K04515+K05197+K05858+K05858+K05858+K05858+K05198+K05208+K04515+K05858+K05858+K04958+K04958+K04958+K19662+K08050+K04498+K04515+K06268+K05869+K04373+K19663+K04958+K04958
Organismal Systems	Excretory system	Proximal tubule bicarbonate reclamation	10	70	0.000449358	0.00582211	ko04964	Unigene0009862;Unigene0012888;Unigene0014540;Unigene0020049;Unigene0021627;Unigene0086190;Unigene0087849;Unigene0094441;Unigene0108583;Unigene0112527	K01539+K01425+K01539+K13575+K01539+K01539+K01425+K01540+K01539+K01539
Cellular Processes	Cellular commiunity	Gap junction	29	381	0.000748159	0.00899371	ko04540	Unigene0000361;Unigene0002027;Unigene0005453;Unigene0013691;Unigene0013692;Unigene0013693;Unigene0013694;Unigene0014733;Unigene0015499;Unigene0022276;Unigene0022278;Unigene0022352;Unigene0023552;Unigene0023564;Unigene0023565;Unigene0072926;Unigene0078938;Unigene0081681;Unigene0086025;Unigene0088107;Unigene0096594;Unigene0098446;Unigene0102169;Unigene0102235;Unigene0104726;Unigene0107655;Unigene01…	K02677+K05701+K07374+K05858+K05858+K05858+K05858+K07375+K04289+K05858+K05858+K08049+K04958+K04958+K04958+K19662+K07374+K08047+K04359+K08045+K07372+K04635+K04420+K04630+K19663+K07374+K07375+K04958+K04958
Organismal Systems	Digestive system	Carbohydrate digestion and absorption	16	161	0.000754506	0.00899371	ko04973	Unigene0009862;Unigene0013595;Unigene0013691;Unigene0013692;Unigene0013693;Unigene0013694;Unigene0014256;Unigene0014540;Unigene0021627;Unigene0022276;Unigene0022278;Unigene0072926;Unigene0086190;Unigene0094441;Unigene0108583;Unigene0112527	K01539+K02649+K05858+K05858+K05858+K05858+K04456+K01539+K01539+K05858+K05858+K19662+K01539+K01540+K01539+K01539
Organismal Systems	Endocrine system	Estrogen signaling pathway	29	384	0.000846188	0.00969861	ko04915	Unigene0001485;Unigene0001486;Unigene0001487;Unigene0001488;Unigene0013595;Unigene0013691;Unigene0013692;Unigene0013693;Unigene0013694;Unigene0014256;Unigene0015587;Unigene0020295;Unigene0022276;Unigene0022278;Unigene0022352;Unigene0023552;Unigene0023564;Unigene0023565;Unigene0053996;Unigene0070346;Unigene0081681;Unigene0088107;Unigene0094332;Unigene0097195;Unigene0102235;Unigene0107453;Unigene01…	K04615+K04615+K04615+K04615+K02649+K05858+K05858+K05858+K05858+K04456+K04534+K04615+K05858+K05858+K08049+K04958+K04958+K04958+K09048+K04615+K08047+K08045+K04997+K04079+K04630+K04079+K04615+K04958+K04958
Kegg pathways significantly enriched by down-regulated genes
Cellular Processes	Cellular commiunity	Focal adhesion	62	1221	1.53209e-06	0.000432049	ko04510	Unigene0000142;Unigene0001135;Unigene0002150;Unigene0002151;Unigene0002152;Unigene0002527;Unigene0002534;Unigene0002588;Unigene0002781;Unigene0002782;Unigene0003552;Unigene0004311;Unigene0004312;Unigene0004314;Unigene0005653;Unigene0006243;Unigene0009120;Unigene0010316;Unigene0010435;Unigene0013174;Unigene0013175;Unigene0013880;Unigene0014213;Unigene0014217;Unigene0014219;Unigene0014220;Unigene00…	K06236+K16857+K06236+K06236+K06236+K05717+K05717+K03900+K04437+K04437+K05692+K04437+K04437+K04437+K06236+K04659+K04437+K04437+K06273+K06252+K06252+K06238+K06271+K06271+K06271+K06271+K06277+K16857+K05699+K05699+K19662+K04437+K04437+K05635+K05635+K00922+K05717+K06237+K06248+K00907+K10351+K06253+K16060+K03900+K07860+K04392+K05699+K04437+K06590+K06252+K10151+K05699+K16857+K06476+K04437+K06493+K06238+…
Organismal Systems	Development	Osteoclast differentiation	26	380	1.71987e-05	0.00242502	ko04380	Unigene0016227;Unigene0017261;Unigene0022106;Unigene0022693;Unigene0056620;Unigene0058873;Unigene0059659;Unigene0068832;Unigene0079701;Unigene0082585;Unigene0082586;Unigene0087680;Unigene0090855;Unigene0090871;Unigene0091277;Unigene0093112;Unigene0097142;Unigene0100096;Unigene0102530;Unigene0103458;Unigene0105085;Unigene0105368;Unigene0105369;Unigene0109336;Unigene0110099;Unigene0110547	K04404+K05090+K09438+K00922+K11220+K09030+K11220+K05090+K05132+K08530+K08530+K01371+K04446+K04392+K07370+K07361+K08091+K07364+K08012+K06493+K08601+K11219+K11219+K04466+K05859+K03175
Cellular Processes	Transport and catabolism	Phagosome	37	681	5.50314e-05	0.00517295	ko04145	Unigene0001135;Unigene0001796;Unigene0003552;Unigene0006243;Unigene0008448;Unigene0009689;Unigene0011313;Unigene0011314;Unigene0011788;Unigene0011908;Unigene0011909;Unigene0011910;Unigene0013136;Unigene0014736;Unigene0014741;Unigene0016556;Unigene0064066;Unigene0068017;Unigene0077448;Unigene0079918;Unigene0080736;Unigene0082305;Unigene0085495;Unigene0089945;Unigene0090871;Unigene0092521;Unigene00…	K16857+K03990+K05692+K04659+K01330+K10789+K06751+K06751+K06751+K06751+K06751+K06751+K05653+K07375+K07375+K16857+K06856+K07375+K06558+K06752+K06752+K06560+K07375+K02154+K04392+K13882+K06464+K02154+K16857+K02147+K06752+K08012+K06493+K06560+K03990+K07374+K08054

## Sheet: Asst vs Role
Table S4. KEGG enrichment data of six pairwise comparisons.
KEGG_A_class	KEGG_B_class	Pathway	out (738)	All (20014)	Pvalue	Qvalue	Pathway ID	Gene ID	K_IDs
Kegg pathways significantly enriched by up-regulated genes
Organismal Systems	Excretory system	Endocrine and other factor-regulated calcium reabsorption	28	222	1.4215e-08	2.46369e-06	ko04961	Unigene0000512;Unigene0009862;Unigene0011236;Unigene0011937;Unigene0013692;Unigene0013693;Unigene0013859;Unigene0013861;Unigene0014540;Unigene0020622;Unigene0021627;Unigene0022276;Unigene0054079;Unigene0058245;Unigene0064149;Unigene0080388;Unigene0083784;Unigene0086190;Unigene0094441;Unigene0097620;Unigene0104726;Unigene0108583;Unigene0108589;Unigene0108995;Unigene0109090;Unigene0111981;Unigene01…	K05858+K01539+K01528+K01528+K05858+K05858+K05850+K05850+K01539+K01539+K01539+K05858+K01528+K01528+K01539+K05850+K14757+K01539+K01540+K01540+K19663+K01539+K01539+K05849+K05858+K05850+K01539+K05850
Organismal Systems	Nervous system	Glutamatergic synapse	45	487	1.61554e-08	2.46369e-06	ko04724	Unigene0000512;Unigene0001755;Unigene0002103;Unigene0002108;Unigene0013026;Unigene0013071;Unigene0013692;Unigene0013693;Unigene0013953;Unigene0014294;Unigene0015333;Unigene0015413;Unigene0015414;Unigene0015537;Unigene0015587;Unigene0015818;Unigene0017982;Unigene0020606;Unigene0022276;Unigene0023549;Unigene0023552;Unigene0023564;Unigene0023565;Unigene0071447;Unigene0087723;Unigene0087849;Unigene00…	K05858+K05614+K04344+K04344+K05197+K04607+K05858+K05858+K05198+K05208+K15009+K04344+K04344+K05200+K04534+K12302+K12302+K04607+K05858+K04958+K04958+K04958+K04958+K04960+K05200+K01425+K05617+K15009+K15009+K15010+K04964+K04997+K06268+K05200+K04539+K04540+K04534+K19663+K11828+K05858+K15010+K14990+K15009+K01115+K04958
Organismal Systems	Nervous system	Dopaminergic synapse	41	435	4.09169e-08	4.15989e-06	ko04728	Unigene0000464;Unigene0000512;Unigene0002103;Unigene0002108;Unigene0004357;Unigene0004358;Unigene0004556;Unigene0006536;Unigene0009128;Unigene0013026;Unigene0013692;Unigene0013693;Unigene0013953;Unigene0014256;Unigene0015413;Unigene0015414;Unigene0015537;Unigene0015587;Unigene0016953;Unigene0022276;Unigene0023316;Unigene0023549;Unigene0023552;Unigene0023564;Unigene0023565;Unigene0071447;Unigene00…	K04515+K05858+K04344+K04344+K10396+K10396+K10396+K04441+K10396+K05197+K05858+K05858+K05198+K04456+K04344+K04344+K05200+K04534+K04515+K05858+K04354+K04958+K04958+K04958+K04958+K04960+K15493+K05200+K04515+K04997+K04440+K05200+K04539+K04540+K04534+K11584+K19663+K11584+K05858+K10396+K04958
Organismal Systems	Digestive system	Mineral absorption	22	160	1.0803e-07	8.23727e-06	ko04978	Unigene0009862;Unigene0013859;Unigene0013861;Unigene0014540;Unigene0020622;Unigene0021627;Unigene0054166;Unigene0064149;Unigene0080388;Unigene0081440;Unigene0081444;Unigene0082710;Unigene0086190;Unigene0094441;Unigene0097620;Unigene0100571;Unigene0108583;Unigene0108589;Unigene0108995;Unigene0111981;Unigene0112527;Unigene0115456	K01539+K05850+K05850+K01539+K01539+K01539+K00522+K01539+K05850+K13625+K13625+K14736+K01539+K01540+K01540+K08370+K01539+K01539+K05849+K05850+K01539+K05850
Organismal Systems	Nervous system	Retrograde endocannabinoid signaling	37	390	1.59694e-07	9.7413e-06	ko04723	Unigene0000512;Unigene0002103;Unigene0002108;Unigene0006536;Unigene0013026;Unigene0013692;Unigene0013693;Unigene0013953;Unigene0015019;Unigene0015413;Unigene0015414;Unigene0015537;Unigene0015587;Unigene0015818;Unigene0017982;Unigene0020449;Unigene0022276;Unigene0023549;Unigene0023552;Unigene0023564;Unigene0023565;Unigene0071447;Unigene0079521;Unigene0087723;Unigene0090006;Unigene0094332;Unigene00…	K05858+K04344+K04344+K04441+K05197+K05858+K05858+K05198+K15291+K04344+K04344+K05200+K04534+K12302+K12302+K05175+K05858+K04958+K04958+K04958+K04958+K04960+K01054+K05200+K05184+K04997+K04440+K05200+K04539+K04540+K04534+K15015+K19663+K05858+K13806+K05186+K04958
Organismal Systems	Sensory system	Taste transduction	26	231	4.54735e-07	2.31157e-05	ko04742	Unigene0000512;Unigene0001485;Unigene0001486;Unigene0001487;Unigene0001488;Unigene0001650;Unigene0002103;Unigene0002108;Unigene0013071;Unigene0013692;Unigene0013693;Unigene0015413;Unigene0015414;Unigene0018147;Unigene0018332;Unigene0020295;Unigene0020449;Unigene0020606;Unigene0022276;Unigene0070346;Unigene0071447;Unigene0088486;Unigene0092033;Unigene0104735;Unigene0109090;Unigene0114575	K05858+K04615+K04615+K04615+K04615+K04834+K04344+K04344+K04607+K05858+K05858+K04344+K04344+K13755+K04828+K04615+K05175+K04607+K05858+K04615+K04960+K05216+K04841+K04834+K05858+K04615
Organismal Systems	Excretory system	Proximal tubule bicarbonate reclamation	13	70	1.42983e-06	6.23e-05	ko04964	Unigene0009862;Unigene0014540;Unigene0020049;Unigene0020622;Unigene0021627;Unigene0064149;Unigene0086190;Unigene0087849;Unigene0094441;Unigene0097620;Unigene0108583;Unigene0108589;Unigene0112527	K01539+K01539+K13575+K01539+K01539+K01539+K01539+K01425+K01540+K01540+K01539+K01539+K01539
Organismal Systems	Digestive system	Pancreatic secretion	34	401	6.24384e-06	0.000221116	ko04972	Unigene0000512;Unigene0009862;Unigene0013692;Unigene0013693;Unigene0013859;Unigene0013861;Unigene0014540;Unigene0018903;Unigene0020049;Unigene0020622;Unigene0020809;Unigene0021627;Unigene0022276;Unigene0023549;Unigene0023552;Unigene0023564;Unigene0023565;Unigene0064149;Unigene0071447;Unigene0080388;Unigene0083071;Unigene0086190;Unigene0093685;Unigene0094441;Unigene0094896;Unigene0097620;Unigene01…	K05858+K01539+K05858+K05858+K05850+K05850+K01539+K04936+K13575+K01539+K10951+K01539+K05858+K04958+K04958+K04958+K04958+K01539+K04960+K05850+K01047+K01539+K04964+K01540+K04926+K01540+K19663+K01539+K01539+K05858+K05850+K01539+K04958+K05850
Organismal Systems	Nervous system	GABAergic synapse	28	299	6.52473e-06	0.000221116	ko04727	Unigene0001485;Unigene0001486;Unigene0001487;Unigene0001488;Unigene0002103;Unigene0002108;Unigene0014927;Unigene0015413;Unigene0015414;Unigene0015587;Unigene0020295;Unigene0020449;Unigene0020922;Unigene0021156;Unigene0021157;Unigene0070346;Unigene0087849;Unigene0090006;Unigene0097794;Unigene0097916;Unigene0097986;Unigene0103908;Unigene0104726;Unigene0107792;Unigene0109390;Unigene0110473;Unigene01…	K04615+K04615+K04615+K04615+K04344+K04344+K06027+K04344+K04344+K04534+K04615+K05175+K01580+K05034+K05034+K04615+K01425+K05184+K04539+K04540+K04534+K15015+K19663+K13524+K14990+K01580+K05186+K04615
Organismal Systems	Digestive system	Salivary secretion	33	387	7.56951e-06	0.00023087	ko04970	Unigene0000512;Unigene0009862;Unigene0013692;Unigene0013693;Unigene0013859;Unigene0013861;Unigene0014540;Unigene0018903;Unigene0019693;Unigene0020622;Unigene0020809;Unigene0021627;Unigene0022276;Unigene0023549;Unigene0023552;Unigene0023564;Unigene0023565;Unigene0058758;Unigene0064149;Unigene0071447;Unigene0080388;Unigene0086190;Unigene0094441;Unigene0095541;Unigene0097620;Unigene0104726;Unigene01…	K05858+K01539+K05858+K05858+K05850+K05850+K01539+K04936+K04136+K01539+K10951+K01539+K05858+K04958+K04958+K04958+K04958+K13899+K01539+K04960+K05850+K01539+K01540+K13504+K01540+K19663+K01539+K01539+K05858+K05850+K01539+K04958+K05850
Organismal Systems	Sensory system	Phototransduction - fly	15	110	1.24764e-05	0.000345936	ko04745	Unigene0000464;Unigene0000512;Unigene0003551;Unigene0013692;Unigene0013693;Unigene0016953;Unigene0022276;Unigene0023549;Unigene0023552;Unigene0023564;Unigene0023565;Unigene0093067;Unigene0109090;Unigene0109915;Unigene0114740	K04515+K05858+K05692+K05858+K05858+K04515+K05858+K04958+K04958+K04958+K04958+K04515+K05858+K13806+K04958
Organismal Systems	Digestive system	Gastric acid secretion	29	330	1.52118e-05	0.000386633	ko04971	Unigene0000464;Unigene0000512;Unigene0001833;Unigene0003551;Unigene0009862;Unigene0013692;Unigene0013693;Unigene0014540;Unigene0016953;Unigene0020622;Unigene0021627;Unigene0022276;Unigene0023549;Unigene0023552;Unigene0023564;Unigene0023565;Unigene0064149;Unigene0071447;Unigene0086190;Unigene0093067;Unigene0094441;Unigene0094896;Unigene0097620;Unigene0104726;Unigene0108583;Unigene0108589;Unigene01…	K04515+K05858+K04913+K05692+K01539+K05858+K05858+K01539+K04515+K01539+K01539+K05858+K04958+K04958+K04958+K04958+K01539+K04960+K01539+K04515+K01540+K04926+K01540+K19663+K01539+K01539+K05858+K01539+K04958
Organismal Systems	Digestive system	Carbohydrate digestion and absorption	18	161	2.86322e-05	0.000671756	ko04973	Unigene0000512;Unigene0009862;Unigene0013595;Unigene0013692;Unigene0013693;Unigene0014256;Unigene0014540;Unigene0020622;Unigene0021627;Unigene0022276;Unigene0064149;Unigene0086190;Unigene0094441;Unigene0097620;Unigene0108583;Unigene0108589;Unigene0109090;Unigene0112527	K05858+K01539+K02649+K05858+K05858+K04456+K01539+K01539+K01539+K05858+K01539+K01539+K01540+K01540+K01539+K01539+K05858+K01539
Organismal Systems	Circulatory system	Adrenergic signaling in cardiomyocytes	41	568	3.52798e-05	0.000768597	ko04261	Unigene0000464;Unigene0000512;Unigene0006536;Unigene0006614;Unigene0009862;Unigene0013595;Unigene0013692;Unigene0013693;Unigene0013859;Unigene0013861;Unigene0014256;Unigene0014540;Unigene0016953;Unigene0019693;Unigene0019927;Unigene0020622;Unigene0021627;Unigene0022276;Unigene0023316;Unigene0064149;Unigene0071945;Unigene0076116;Unigene0079879;Unigene0080388;Unigene0086190;Unigene0087053;Unigene00…	K04515+K05858+K04441+K04845+K01539+K02649+K05858+K05858+K05850+K05850+K04456+K01539+K04515+K04136+K04864+K01539+K01539+K05858+K04354+K01539+K09290+K08050+K04867+K05850+K01539+K04872+K04515+K01540+K04926+K01540+K11584+K04839+K01539+K01539+K11584+K05849+K05858+K05850+K01539+K04351+K05850
Human Diseases	Substance dependence	Nicotine addiction	16	139	5.51178e-05	0.00112073	ko05033	Unigene0002103;Unigene0002108;Unigene0013026;Unigene0013953;Unigene0014294;Unigene0015413;Unigene0015414;Unigene0015537;Unigene0015818;Unigene0017982;Unigene0020449;Unigene0087723;Unigene0090006;Unigene0095922;Unigene0103908;Unigene0111119	K04344+K04344+K05197+K05198+K05208+K04344+K04344+K05200+K12302+K12302+K05175+K05200+K05184+K05200+K15015+K05186
Organismal Systems	Nervous system	Synaptic vesicle cycle	21	224	8.92843e-05	0.00170198	ko04721	Unigene0002103;Unigene0002108;Unigene0011236;Unigene0011937;Unigene0012853;Unigene0013263;Unigene0013266;Unigene0013608;Unigene0014927;Unigene0015019;Unigene0015413;Unigene0015414;Unigene0015818;Unigene0017982;Unigene0020650;Unigene0054079;Unigene0058245;Unigene0080634;Unigene0082750;Unigene0095541;Unigene0103908	K04344+K04344+K01528+K01528+K02148+K15293+K15293+K15292+K06027+K15291+K04344+K04344+K12302+K12302+K15290+K01528+K01528+K04560+K08486+K13504+K15015
Metabolism	Energy metabolism	Oxidative phosphorylation	30	387	0.000112567	0.00201958	ko00190	Unigene0009862;Unigene0012853;Unigene0014540;Unigene0016247;Unigene0020622;Unigene0021627;Unigene0038201;Unigene0055105;Unigene0056029;Unigene0056905;Unigene0057987;Unigene0058876;Unigene0063182;Unigene0063671;Unigene0064133;Unigene0064149;Unigene0065026;Unigene0065997;Unigene0069476;Unigene0070998;Unigene0071064;Unigene0081525;Unigene0084852;Unigene0086190;Unigene0094344;Unigene0094977;Unigene01…	K01539+K02148+K01539+K02270+K01539+K01539+K00416+K03955+K03946+K02270+K03957+K03951+K03938+K03966+K11353+K01539+K02267+K02263+K03965+K03952+K03954+K03949+K02136+K01539+K00416+K00234+K01539+K01539+K01539+K02268
Organismal Systems	Nervous system	Long-term depression	23	263	0.000121513	0.00205896	ko04730	Unigene0000512;Unigene0002103;Unigene0002108;Unigene0013026;Unigene0013692;Unigene0013693;Unigene0013953;Unigene0015413;Unigene0015414;Unigene0015587;Unigene0022276;Unigene0023549;Unigene0023552;Unigene0023564;Unigene0023565;Unigene0071447;Unigene0080319;Unigene0083594;Unigene0087379;Unigene0097986;Unigene0104726;Unigene0109090;Unigene0114740	K05858+K04344+K04344+K05197+K05858+K05858+K05198+K04344+K04344+K04534+K05858+K04958+K04958+K04958+K04958+K04960+K08067+K05459+K04346+K04534+K19663+K05858+K04958
Organismal Systems	Endocrine system	Insulin secretion	27	343	0.000190307	0.00305492	ko04911	Unigene0000464;Unigene0000512;Unigene0002690;Unigene0009862;Unigene0013692;Unigene0013693;Unigene0014540;Unigene0016953;Unigene0018211;Unigene0018903;Unigene0020622;Unigene0021627;Unigene0022276;Unigene0064149;Unigene0071447;Unigene0080634;Unigene0086190;Unigene0093067;Unigene0094441;Unigene0095541;Unigene0097620;Unigene0104726;Unigene0108583;Unigene0108589;Unigene0109090;Unigene0112527;Unigene01…	K04515+K05858+K04979+K01539+K05858+K05858+K01539+K04515+K15297+K04936+K01539+K01539+K05858+K01539+K04960+K04560+K01539+K04515+K01540+K13504+K01540+K19663+K01539+K01539+K05858+K01539+K04351
Organismal Systems	Endocrine system	Thyroid hormone synthesis	25	310	0.000224723	0.00335348	ko04918	Unigene0000512;Unigene0009862;Unigene0013692;Unigene0013693;Unigene0014540;Unigene0020622;Unigene0021627;Unigene0022276;Unigene0023549;Unigene0023552;Unigene0023564;Unigene0023565;Unigene0064149;Unigene0071447;Unigene0080629;Unigene0086190;Unigene0094441;Unigene0097620;Unigene0104726;Unigene0108583;Unigene0108589;Unigene0109090;Unigene0110931;Unigene0112527;Unigene0114740	K05858+K01539+K05858+K05858+K01539+K01539+K01539+K05858+K04958+K04958+K04958+K04958+K01539+K04960+K00432+K01539+K01540+K01540+K19663+K01539+K01539+K05858+K06233+K01539+K04958
Human Diseases	Neurodegenerative diseases	Huntington's disease	38	559	0.000230895	0.00335348	ko05016	Unigene0000512;Unigene0003900;Unigene0013692;Unigene0013693;Unigene0014294;Unigene0016247;Unigene0022276;Unigene0023549;Unigene0023552;Unigene0023564;Unigene0023565;Unigene0038201;Unigene0052501;Unigene0055105;Unigene0056029;Unigene0056905;Unigene0057987;Unigene0058876;Unigene0062397;Unigene0063182;Unigene0063671;Unigene0064133;Unigene0065026;Unigene0065997;Unigene0069476;Unigene0070998;Unigene00…	K05858+K03014+K05858+K05858+K05208+K02270+K05858+K04958+K04958+K04958+K04958+K00416+K15040+K03955+K03946+K02270+K03957+K03951+K04648+K03938+K03966+K11353+K02267+K02263+K03965+K03952+K03954+K00432+K03949+K04564+K02136+K00416+K00234+K11828+K05858+K04958+K04648+K02268
Organismal Systems	Excretory system	Aldosterone-regulated sodium reabsorption	16	164	0.000382343	0.00530067	ko04960	Unigene0000599;Unigene0009862;Unigene0013595;Unigene0014540;Unigene0020622;Unigene0021627;Unigene0064149;Unigene0083594;Unigene0086190;Unigene0094080;Unigene0094441;Unigene0097620;Unigene0104726;Unigene0108583;Unigene0108589;Unigene0112527	K13302+K01539+K02649+K01539+K01539+K01539+K01539+K05459+K01539+K13358+K01540+K01540+K19663+K01539+K01539+K01539
Human Diseases	Neurodegenerative diseases	Alzheimer's disease	38	575	0.000400795	0.00531489	ko05010	Unigene0000512;Unigene0013692;Unigene0013693;Unigene0014294;Unigene0016247;Unigene0019603;Unigene0022276;Unigene0023186;Unigene0023549;Unigene0023552;Unigene0023564;Unigene0023565;Unigene0036805;Unigene0038201;Unigene0055105;Unigene0056029;Unigene0056905;Unigene0057987;Unigene0058876;Unigene0063182;Unigene0063671;Unigene0064133;Unigene0065026;Unigene0065997;Unigene0069476;Unigene0070998;Unigene00…	K05858+K05858+K05858+K05208+K02270+K04520+K05858+K01059+K04958+K04958+K04958+K04958+K04522+K00416+K03955+K03946+K02270+K03957+K03951+K03938+K03966+K11353+K02267+K02263+K03965+K03952+K03954+K04960+K03949+K02136+K00416+K00234+K06268+K04380+K01367+K05858+K04958+K02268
Organismal Systems	Circulatory system	Cardiac muscle contraction	23	299	0.000759558	0.00965271	ko04260	Unigene0009862;Unigene0014540;Unigene0016247;Unigene0019927;Unigene0020622;Unigene0021627;Unigene0038201;Unigene0056905;Unigene0064149;Unigene0065026;Unigene0065997;Unigene0071945;Unigene0079879;Unigene0086190;Unigene0087053;Unigene0094344;Unigene0094441;Unigene0097620;Unigene0108583;Unigene0108589;Unigene0108995;Unigene0112527;Unigene0115371	K01539+K01539+K02270+K04864+K01539+K01539+K00416+K02270+K01539+K02267+K02263+K09290+K04867+K01539+K04872+K00416+K01540+K01540+K01539+K01539+K05849+K01539+K02268
Kegg pathways significantly enriched by down-regulated genes
Cellular Processes	Cellular commiunity	Focal adhesion	82	1221	6.07204e-12	1.76696e-09	ko04510	Unigene0000141;Unigene0000142;Unigene0001135;Unigene0001805;Unigene0002151;Unigene0002152;Unigene0002527;Unigene0002534;Unigene0002588;Unigene0002781;Unigene0002782;Unigene0002784;Unigene0003552;Unigene0004311;Unigene0004312;Unigene0004314;Unigene0004434;Unigene0005652;Unigene0005653;Unigene0008116;Unigene0009120;Unigene0010316;Unigene0010435;Unigene0012679;Unigene0012950;Unigene0013506;Unigene00…	K06236+K06236+K16857+K06480+K06236+K06236+K05717+K05717+K03900+K04437+K04437+K04437+K05692+K04437+K04437+K04437+K10152+K06236+K06236+K05087+K04437+K04437+K06273+K06485+K17449+K05730+K06271+K06271+K06271+K06271+K06237+K05700+K05700+K06277+K16857+K05699+K19662+K06237+K06484+K04437+K04437+K04437+K05635+K00922+K05717+K05717+K05692+K00907+K06250+K06248+K07836+K10351+K06278+K06253+K03900+K05699+K07860+…
Human Diseases	Cancers	Proteoglycans in cancer	56	848	3.24543e-08	4.7221e-06	ko05205	Unigene0000141;Unigene0000142;Unigene0001135;Unigene0002151;Unigene0002152;Unigene0002527;Unigene0002534;Unigene0002781;Unigene0002782;Unigene0002784;Unigene0003552;Unigene0004311;Unigene0004312;Unigene0004314;Unigene0005652;Unigene0005653;Unigene0006982;Unigene0008116;Unigene0009120;Unigene0010316;Unigene0013239;Unigene0013506;Unigene0015858;Unigene0015861;Unigene0016556;Unigene0016673;Unigene00…	K06236+K06236+K16857+K06236+K06236+K05717+K05717+K04437+K04437+K04437+K05692+K04437+K04437+K04437+K06236+K06236+K09593+K05087+K04437+K04437+K02375+K05730+K05763+K05763+K16857+K19662+K06484+K16848+K04437+K04437+K04437+K07964+K00922+K05717+K05717+K01403+K04958+K05692+K06497+K07532+K06278+K06256+K04392+K06643+K04437+K12330+K05730+K16857+K04377+K05697+K04437+K06493+K08007+K05859+K06236+K04437
Organismal Systems	Immune system	Leukocyte transendothelial migration	33	427	8.39542e-07	8.06312e-05	ko04670	Unigene0003552;Unigene0005340;Unigene0013506;Unigene0015199;Unigene0015200;Unigene0015858;Unigene0015861;Unigene0016640;Unigene0016673;Unigene0019366;Unigene0022693;Unigene0023347;Unigene0069988;Unigene0077226;Unigene0078471;Unigene0079904;Unigene0080713;Unigene0080808;Unigene0084266;Unigene0085918;Unigene0089349;Unigene0090870;Unigene0090871;Unigene0091433;Unigene0092017;Unigene0093199;Unigene00…	K05692+K05871+K05730+K05700+K05700+K05763+K05763+K05699+K19662+K06471+K00922+K01403+K05692+K06087+K08010+K07836+K08011+K10351+K06787+K08013+K05699+K07860+K04392+K05699+K04189+K06471+K06464+K05730+K08012+K06274+K08008+K08007+K05859
Organismal Systems	Immune system	Platelet activation	38	537	1.10833e-06	8.06312e-05	ko04611	Unigene0000141;Unigene0000142;Unigene0002151;Unigene0002152;Unigene0002588;Unigene0003552;Unigene0005652;Unigene0005653;Unigene0014213;Unigene0014217;Unigene0014219;Unigene0014220;Unigene0022693;Unigene0023406;Unigene0069988;Unigene0073602;Unigene0076155;Unigene0079904;Unigene0081249;Unigene0086367;Unigene0087380;Unigene0091277;Unigene0093698;Unigene0094515;Unigene0094749;Unigene0099663;Unigene01…	K06236+K06236+K06236+K06236+K03900+K05692+K06236+K06236+K06271+K06271+K06271+K06271+K00922+K04958+K05692+K00907+K07532+K07836+K04639+K03900+K04639+K07370+K03914+K12361+K12330+K06476+K06493+K06274+K12318+K17084+K03900+K03900+K03900+K05854+K05859+K00907+K00907+K06236
Cellular Processes	Cell growth and death	Cell cycle	31	423	5.38327e-06	0.000313306	ko04110	Unigene0001141;Unigene0002130;Unigene0004434;Unigene0007024;Unigene0007027;Unigene0012291;Unigene0019362;Unigene0020205;Unigene0059468;Unigene0062057;Unigene0073642;Unigene0086218;Unigene0087029;Unigene0089688;Unigene0091232;Unigene0091672;Unigene0091804;Unigene0093460;Unigene0094153;Unigene0094432;Unigene0096065;Unigene0097347;Unigene0097436;Unigene0100161;Unigene0101253;Unigene0106092;Unigene01…	K09392+K02210+K10152+K04681+K04681+K06631+K06632+K06620+K16332+K03358+K05868+K02209+K04802+K05868+K02216+K02087+K06643+K08866+K06067+K04682+K02213+K06626+K10151+K05866+K04377+K02212+K02541+K02542+K03363+K06637+K02210
Cellular Processes	Cell motility	Regulation of actin cytoskeleton	54	989	1.84148e-05	0.000893119	ko04810	Unigene0001020;Unigene0001805;Unigene0002527;Unigene0002534;Unigene0003552;Unigene0006667;Unigene0006669;Unigene0006670;Unigene0006671;Unigene0007227;Unigene0012679;Unigene0013506;Unigene0013944;Unigene0014137;Unigene0015199;Unigene0015200;Unigene0015267;Unigene0015858;Unigene0015861;Unigene0016640;Unigene0018974;Unigene0019932;Unigene0022609;Unigene0022622;Unigene0022693;Unigene0023230;Unigene00…	K05750+K06480+K05717+K05717+K05692+K10352+K10352+K10352+K10352+K05750+K06485+K05730+K05748+K10352+K05700+K05700+K05766+K05763+K05763+K05699+K06484+K16848+K10352+K10352+K00922+K05717+K05717+K05759+K05692+K00907+K07532+K05754+K10351+K04639+K04639+K05699+K07860+K04392+K05699+K03914+K06590+K12330+K06464+K06585+K05730+K06476+K05757+K06493+K08007+K05768+K05740+K05766+K00907+K00907
Human Diseases	Infectious diseases	Salmonella infection	29	425	4.03801e-05	0.00167866	ko05132	Unigene0002781;Unigene0002782;Unigene0002784;Unigene0003552;Unigene0004311;Unigene0004312;Unigene0004314;Unigene0006667;Unigene0006669;Unigene0006670;Unigene0006671;Unigene0009120;Unigene0010316;Unigene0013944;Unigene0014137;Unigene0020013;Unigene0020014;Unigene0020015;Unigene0022609;Unigene0022622;Unigene0068148;Unigene0069988;Unigene0076267;Unigene0090871;Unigene0092541;Unigene0097145;Unigene01…	K04437+K04437+K04437+K05692+K04437+K04437+K04437+K10352+K10352+K10352+K10352+K04437+K04437+K05748+K10352+K04437+K04437+K04437+K10352+K10352+K05759+K05692+K05754+K04392+K04437+K06071+K05757+K04437+K04437
Genetic Information Processing	Replication and repair	DNA replication	13	130	0.000154251	0.0056109	ko03030	Unigene0002130;Unigene0016158;Unigene0018914;Unigene0079445;Unigene0082582;Unigene0086218;Unigene0086891;Unigene0087029;Unigene0104174;Unigene0106092;Unigene0106216;Unigene0108602;Unigene0112167	K02210+K10755+K02320+K10756+K02328+K02209+K10755+K04802+K07466+K02212+K02541+K02542+K02210
Cellular Processes	Transport and catabolism	Phagosome	38	681	0.000211619	0.00684235	ko04145	Unigene0001135;Unigene0003552;Unigene0008448;Unigene0009689;Unigene0009691;Unigene0011314;Unigene0011788;Unigene0011908;Unigene0011909;Unigene0011910;Unigene0012246;Unigene0014741;Unigene0016556;Unigene0018974;Unigene0064066;Unigene0067049;Unigene0067669;Unigene0068017;Unigene0069988;Unigene0078471;Unigene0080713;Unigene0080736;Unigene0085295;Unigene0085495;Unigene0089945;Unigene0090871;Unigene00…	K16857+K05692+K01330+K10789+K10789+K06751+K06751+K06751+K06751+K06751+K06752+K07375+K16857+K06484+K06856+K02151+K06752+K07375+K05692+K08010+K08011+K06752+K06259+K07375+K02154+K04392+K13882+K06528+K06464+K02154+K16857+K06503+K08012+K06493+K08008+K06560+K04659+K08054

## Sheet: Rhsi vs Tame
Table S4. KEGG enrichment data of six pairwise comparisons.
KEGG_A_class	KEGG_B_class	Pathway	out (718)	All (20014)	Pvalue	Qvalue	Pathway ID	Gene ID	K_IDs
Kegg pathways significantly enriched by up-regulated genes
Organismal Systems	Nervous system	Glutamatergic synapse	47	487	7.90796e-10	2.37239e-07	ko04724	Unigene0000131;Unigene0002103;Unigene0002105;Unigene0002107;Unigene0002108;Unigene0006741;Unigene0007520;Unigene0012579;Unigene0012888;Unigene0013026;Unigene0013071;Unigene0014294;Unigene0015333;Unigene0015414;Unigene0015532;Unigene0015587;Unigene0016327;Unigene0016673;Unigene0017802;Unigene0017863;Unigene0017972;Unigene0017982;Unigene0020606;Unigene0022276;Unigene0022278;Unigene0022352;Unigene00…	K01115+K04344+K04344+K04344+K04344+K04603+K15008+K01115+K01425+K05197+K04607+K05208+K15009+K04344+K08045+K04534+K04348+K19662+K08048+K05211+K04958+K12302+K04607+K05858+K05858+K08049+K04958+K04958+K04958+K04958+K04958+K19662+K08041+K08043+K05200+K08045+K05617+K15010+K04536+K05200+K04540+K19663+K04605+K15010+K15009+K01115+K05208
Organismal Systems	Nervous system	Retrograde endocannabinoid signaling	39	390	8.44862e-09	1.26729e-06	ko04723	Unigene0002103;Unigene0002105;Unigene0002107;Unigene0002108;Unigene0006741;Unigene0013026;Unigene0014911;Unigene0015414;Unigene0015532;Unigene0015587;Unigene0016673;Unigene0017802;Unigene0017972;Unigene0017982;Unigene0022276;Unigene0022278;Unigene0022352;Unigene0023553;Unigene0023556;Unigene0023563;Unigene0023564;Unigene0023565;Unigene0065888;Unigene0072926;Unigene0074201;Unigene0079521;Unigene00…	K04344+K04344+K04344+K04344+K04603+K05197+K04440+K04344+K08045+K04534+K19662+K08048+K04958+K12302+K05858+K05858+K08049+K04958+K04958+K04958+K04958+K04958+K13700+K19662+K08041+K01054+K08043+K15528+K05200+K08045+K05175+K04536+K05200+K04540+K15015+K19663+K04277+K13806+K05186
Organismal Systems	Nervous system	GABAergic synapse	30	299	4.15462e-07	4.15462e-05	ko04727	Unigene0001485;Unigene0001488;Unigene0002103;Unigene0002105;Unigene0002107;Unigene0002108;Unigene0012888;Unigene0015414;Unigene0015532;Unigene0015587;Unigene0016673;Unigene0017802;Unigene0020295;Unigene0020922;Unigene0021156;Unigene0021157;Unigene0022352;Unigene0072926;Unigene0074201;Unigene0081008;Unigene0088107;Unigene0095294;Unigene0095751;Unigene0097916;Unigene0103908;Unigene0104726;Unigene01…	K04615+K04615+K04344+K04344+K04344+K04344+K01425+K04344+K08045+K04534+K19662+K08048+K04615+K01580+K05034+K05034+K08049+K19662+K08041+K08043+K08045+K05175+K04536+K04540+K15015+K19663+K13524+K01580+K05186+K04615
Organismal Systems	Nervous system	Dopaminergic synapse	37	435	1.19628e-06	8.97209e-05	ko04728	Unigene0001654;Unigene0002103;Unigene0002105;Unigene0002107;Unigene0002108;Unigene0009128;Unigene0013026;Unigene0014256;Unigene0014911;Unigene0015414;Unigene0015532;Unigene0015587;Unigene0016327;Unigene0016673;Unigene0017972;Unigene0022276;Unigene0022278;Unigene0023316;Unigene0023553;Unigene0023556;Unigene0023563;Unigene0023564;Unigene0023565;Unigene0053996;Unigene0072926;Unigene0084035;Unigene00…	K04833+K04344+K04344+K04344+K04344+K10396+K05197+K04456+K04440+K04344+K08045+K04534+K04348+K19662+K04958+K05858+K05858+K04354+K04958+K04958+K04958+K04958+K04958+K09048+K19662+K04515+K05200+K08045+K04515+K04833+K04536+K05200+K04540+K19663+K03456+K10396+K10396
Organismal Systems	Endocrine system	Insulin secretion	31	343	2.52282e-06	0.000151369	ko04911	Unigene0002690;Unigene0002691;Unigene0004344;Unigene0014707;Unigene0015532;Unigene0016673;Unigene0017802;Unigene0018211;Unigene0018535;Unigene0022276;Unigene0022278;Unigene0022352;Unigene0053996;Unigene0064148;Unigene0064151;Unigene0072926;Unigene0074201;Unigene0081008;Unigene0084035;Unigene0084329;Unigene0086190;Unigene0088107;Unigene0088748;Unigene0093067;Unigene0094441;Unigene0095541;Unigene01…	K04979+K04979+K12407+K16882+K08045+K19662+K08048+K15297+K04962+K05858+K05858+K08049+K09048+K01539+K01539+K19662+K08041+K08043+K04515+K04581+K01539+K08045+K04941+K04515+K01540+K13504+K04962+K19663+K04939+K04962+K01539
Organismal Systems	Digestive system	Gastric acid secretion	30	330	3.24616e-06	0.000162308	ko04971	Unigene0001833;Unigene0015532;Unigene0016673;Unigene0017802;Unigene0017972;Unigene0022276;Unigene0022278;Unigene0022352;Unigene0023553;Unigene0023556;Unigene0023563;Unigene0023564;Unigene0023565;Unigene0060490;Unigene0064148;Unigene0064151;Unigene0071643;Unigene0072926;Unigene0073965;Unigene0074201;Unigene0081008;Unigene0084035;Unigene0086190;Unigene0088107;Unigene0093067;Unigene0094441;Unigene01…	K04913+K08045+K19662+K08048+K04958+K05858+K05858+K08049+K04958+K04958+K04958+K04958+K04958+K00907+K01539+K01539+K05237+K19662+K05009+K08041+K08043+K04515+K01539+K08045+K04515+K01540+K19663+K05742+K13855+K01539
Organismal Systems	Environmental adaptation	Circadian entrainment	36	464	1.31523e-05	0.00056367	ko04713	Unigene0013026;Unigene0014294;Unigene0014664;Unigene0015532;Unigene0015587;Unigene0016673;Unigene0017802;Unigene0017863;Unigene0017972;Unigene0018535;Unigene0022276;Unigene0022278;Unigene0022352;Unigene0022995;Unigene0022996;Unigene0023553;Unigene0023556;Unigene0023563;Unigene0023564;Unigene0023565;Unigene0065130;Unigene0072926;Unigene0074201;Unigene0081008;Unigene0084035;Unigene0087723;Unigene00…	K05197+K05208+K04856+K08045+K04534+K19662+K08048+K05211+K04958+K04962+K05858+K05858+K08049+K04854+K04854+K04958+K04958+K04958+K04958+K04958+K07843+K19662+K08041+K08043+K04515+K05200+K08045+K04515+K04536+K05200+K04540+K04962+K19663+K12319+K04962+K05208
Organismal Systems	Digestive system	Pancreatic secretion	32	401	2.27151e-05	0.000851815	ko04972	Unigene0013859;Unigene0013861;Unigene0015532;Unigene0016673;Unigene0017802;Unigene0017972;Unigene0018535;Unigene0020049;Unigene0022276;Unigene0022278;Unigene0022352;Unigene0023553;Unigene0023556;Unigene0023563;Unigene0023564;Unigene0023565;Unigene0064148;Unigene0064151;Unigene0072926;Unigene0074201;Unigene0080388;Unigene0081008;Unigene0086190;Unigene0088107;Unigene0094441;Unigene0100241;Unigene01…	K05850+K05850+K08045+K19662+K08048+K04958+K04962+K13575+K05858+K05858+K08049+K04958+K04958+K04958+K04958+K04958+K01539+K01539+K19662+K08041+K05850+K08043+K01539+K08045+K01540+K04962+K19663+K04962+K05850+K05742+K13855+K01539
Organismal Systems	Nervous system	Long-term depression	24	263	2.87986e-05	0.000959953	ko04730	Unigene0002103;Unigene0002105;Unigene0002107;Unigene0002108;Unigene0006741;Unigene0013026;Unigene0015414;Unigene0015587;Unigene0015886;Unigene0016673;Unigene0017972;Unigene0022276;Unigene0022278;Unigene0023553;Unigene0023556;Unigene0023563;Unigene0023564;Unigene0023565;Unigene0072926;Unigene0080319;Unigene0087379;Unigene0104726;Unigene0105466;Unigene0106611	K04344+K04344+K04344+K04344+K04603+K05197+K04344+K04534+K05207+K19662+K04958+K05858+K05858+K04958+K04958+K04958+K04958+K04958+K19662+K08067+K04346+K19663+K03456+K12319
Human Diseases	Substance dependence	Morphine addiction	26	302	3.70939e-05	0.000994882	ko05032	Unigene0001485;Unigene0001488;Unigene0002103;Unigene0002105;Unigene0002107;Unigene0002108;Unigene0012870;Unigene0015414;Unigene0015532;Unigene0015587;Unigene0016673;Unigene0017802;Unigene0020295;Unigene0022352;Unigene0072926;Unigene0074201;Unigene0081008;Unigene0088107;Unigene0095294;Unigene0095751;Unigene0097916;Unigene0102715;Unigene0103908;Unigene0104726;Unigene0111119;Unigene0114575	K04615+K04615+K04344+K04344+K04344+K04344+K13293+K04344+K08045+K04534+K19662+K08048+K04615+K08049+K19662+K08041+K08043+K08045+K05175+K04536+K04540+K13293+K15015+K19663+K05186+K04615
Human Diseases	Substance dependence	Nicotine addiction	16	139	3.97709e-05	0.000994882	ko05033	Unigene0002103;Unigene0002105;Unigene0002107;Unigene0002108;Unigene0013026;Unigene0014294;Unigene0015414;Unigene0016675;Unigene0017863;Unigene0017982;Unigene0087723;Unigene0095294;Unigene0095922;Unigene0103908;Unigene0111119;Unigene0111504	K04344+K04344+K04344+K04344+K05197+K05208+K04344+K04813+K05211+K12302+K05200+K05175+K05200+K15015+K05186+K05208
Environmental Information Processing	Signal transduction	cAMP signaling pathway	50	770	3.97953e-05	0.000994882	ko04024	Unigene0000131;Unigene0001339;Unigene0001485;Unigene0001488;Unigene0002090;Unigene0007573;Unigene0010049;Unigene0012579;Unigene0012870;Unigene0013026;Unigene0013595;Unigene0013859;Unigene0013861;Unigene0014256;Unigene0014294;Unigene0014911;Unigene0015532;Unigene0017802;Unigene0017863;Unigene0018535;Unigene0020295;Unigene0022352;Unigene0053996;Unigene0064148;Unigene0064151;Unigene0074201;Unigene00…	K01115+K00922+K04615+K04615+K00232+K04409+K04498+K01115+K13293+K05197+K02649+K05850+K05850+K04456+K05208+K04440+K08045+K08048+K05211+K04962+K04615+K08049+K09048+K01539+K01539+K08041+K05850+K08043+K04197+K04515+K04581+K01539+K04498+K04498+K05200+K08045+K04515+K03914+K01540+K05200+K04962+K13293+K04962+K05730+K01115+K05208+K05850+K05742+K01539+K04615
Organismal Systems	Endocrine system	Thyroid hormone synthesis	26	310	5.7578e-05	0.00132872	ko04918	Unigene0012651;Unigene0015532;Unigene0016673;Unigene0017802;Unigene0017972;Unigene0022276;Unigene0022278;Unigene0022352;Unigene0023553;Unigene0023556;Unigene0023563;Unigene0023564;Unigene0023565;Unigene0053996;Unigene0064148;Unigene0064151;Unigene0072926;Unigene0074201;Unigene0077262;Unigene0081008;Unigene0086190;Unigene0088107;Unigene0094441;Unigene0104726;Unigene0110931;Unigene0112528	K08054+K08045+K19662+K08048+K04958+K05858+K05858+K08049+K04958+K04958+K04958+K04958+K04958+K09048+K01539+K01539+K19662+K08041+K06233+K08043+K01539+K08045+K01540+K19663+K06233+K01539
Organismal Systems	Digestive system	Salivary secretion	30	387	6.91175e-05	0.00148109	ko04970	Unigene0013859;Unigene0013861;Unigene0015532;Unigene0016673;Unigene0017802;Unigene0017972;Unigene0022276;Unigene0022278;Unigene0022352;Unigene0023553;Unigene0023556;Unigene0023563;Unigene0023564;Unigene0023565;Unigene0064148;Unigene0064151;Unigene0072926;Unigene0074201;Unigene0080388;Unigene0081008;Unigene0086190;Unigene0088107;Unigene0094441;Unigene0095541;Unigene0104726;Unigene0106611;Unigene01…	K05850+K05850+K08045+K19662+K08048+K04958+K05858+K05858+K08049+K04958+K04958+K04958+K04958+K04958+K01539+K01539+K19662+K08041+K05850+K08043+K01539+K08045+K01540+K13504+K19663+K12319+K05850+K05742+K13855+K01539
Organismal Systems	Nervous system	Long-term potentiation	25	299	8.34787e-05	0.00166957	ko04720	Unigene0006741;Unigene0010049;Unigene0013026;Unigene0014294;Unigene0016327;Unigene0016673;Unigene0017802;Unigene0017863;Unigene0017972;Unigene0022276;Unigene0022278;Unigene0023553;Unigene0023556;Unigene0023563;Unigene0023564;Unigene0023565;Unigene0072926;Unigene0074201;Unigene0076116;Unigene0084035;Unigene0086357;Unigene0086358;Unigene0093067;Unigene0104726;Unigene0111504	K04603+K04498+K05197+K05208+K04348+K19662+K08048+K05211+K04958+K05858+K05858+K04958+K04958+K04958+K04958+K04958+K19662+K08041+K08050+K04515+K04498+K04498+K04515+K19663+K05208
Cellular Processes	Cellular commiunity	Gap junction	29	381	0.000124846	0.00234086	ko04540	Unigene0006741;Unigene0014733;Unigene0014735;Unigene0014739;Unigene0014740;Unigene0015532;Unigene0016673;Unigene0017161;Unigene0017802;Unigene0017972;Unigene0022276;Unigene0022278;Unigene0022352;Unigene0023553;Unigene0023556;Unigene0023563;Unigene0023564;Unigene0023565;Unigene0072926;Unigene0074201;Unigene0078938;Unigene0081008;Unigene0088107;Unigene0096594;Unigene0102169;Unigene0104726;Unigene01…	K04603+K07375+K07375+K07375+K07375+K08045+K19662+K05450+K08048+K04958+K05858+K05858+K08049+K04958+K04958+K04958+K04958+K04958+K19662+K08041+K07374+K08043+K08045+K07372+K04420+K19663+K12319+K07375+K07375
Organismal Systems	Nervous system	Cholinergic synapse	32	442	0.000144393	0.00254811	ko04725	Unigene0001339;Unigene0002103;Unigene0002105;Unigene0002107;Unigene0002108;Unigene0013595;Unigene0014256;Unigene0015414;Unigene0015532;Unigene0015587;Unigene0016673;Unigene0016675;Unigene0017802;Unigene0017972;Unigene0022276;Unigene0022278;Unigene0022352;Unigene0023553;Unigene0023556;Unigene0023563;Unigene0023564;Unigene0023565;Unigene0053996;Unigene0072926;Unigene0074201;Unigene0081008;Unigene00…	K00922+K04344+K04344+K04344+K04344+K02649+K04456+K04344+K08045+K04534+K19662+K04813+K08048+K04958+K05858+K05858+K08049+K04958+K04958+K04958+K04958+K04958+K09048+K19662+K08041+K08043+K04515+K08045+K04515+K04536+K04540+K19663
Organismal Systems	Digestive system	Bile secretion	20	230	0.000248903	0.00414838	ko04976	Unigene0012713;Unigene0015532;Unigene0017802;Unigene0020049;Unigene0022352;Unigene0064148;Unigene0064151;Unigene0074201;Unigene0076247;Unigene0081008;Unigene0086190;Unigene0088107;Unigene0090044;Unigene0090251;Unigene0094441;Unigene0096492;Unigene0105159;Unigene0112076;Unigene0112391;Unigene0112528	K05659+K08045+K08048+K13575+K08049+K01539+K01539+K08041+K13885+K08043+K01539+K08045+K07424+K09866+K01540+K14349+K05681+K05742+K13855+K01539
Organismal Systems	Circulatory system	Adrenergic signaling in cardiomyocytes	37	568	0.000372345	0.00587914	ko04261	Unigene0001339;Unigene0006614;Unigene0010183;Unigene0013595;Unigene0013859;Unigene0013861;Unigene0014256;Unigene0015532;Unigene0017802;Unigene0018535;Unigene0022276;Unigene0022278;Unigene0022352;Unigene0023316;Unigene0053996;Unigene0064148;Unigene0064151;Unigene0071945;Unigene0074201;Unigene0076116;Unigene0080388;Unigene0081008;Unigene0081990;Unigene0084035;Unigene0086190;Unigene0087053;Unigene00…	K00922+K04845+K04859+K02649+K05850+K05850+K04456+K08045+K08048+K04962+K05858+K05858+K08049+K04354+K09048+K01539+K01539+K09290+K08041+K08050+K05850+K08043+K04848+K04515+K01539+K04872+K08045+K04515+K01540+K04865+K04962+K03456+K04839+K04962+K05850+K05742+K01539
Kegg pathways significantly enriched by down-regulated genes
Metabolism	Carbohydrate metabolism	Glycolysis / Gluconeogenesis	14	144	2.96553e-05	0.00605992	ko00010	Unigene0000309;Unigene0018909;Unigene0019282;Unigene0019541;Unigene0035818;Unigene0056647;Unigene0057367;Unigene0059326;Unigene0074731;Unigene0080846;Unigene0097756;Unigene0098883;Unigene0099200;Unigene0108748	K01689+K01596+K00129+K00129+K00873+K00129+K13951+K00844+K12406+K01837+K00134+K01810+K01689+K00850
Genetic Information Processing	Replication and repair	DNA replication	13	130	4.22294e-05	0.00605992	ko03030	Unigene0000281;Unigene0016158;Unigene0075953;Unigene0082584;Unigene0086218;Unigene0087029;Unigene0087267;Unigene0087868;Unigene0088249;Unigene0102394;Unigene0105838;Unigene0106092;Unigene0108602	K10745+K10755+K02321+K02328+K02209+K04802+K03504+K10756+K02325+K10747+K02327+K02212+K02542

## Sheet: Asst vs Tame
Table S4. KEGG enrichment data of six pairwise comparisons.
KEGG_A_class	KEGG_B_class	Pathway	out (627)	All (20014)	Pvalue	Qvalue	Pathway ID	Gene ID	K_IDs
Kegg pathways significantly enriched by up-regulated genes
Organismal Systems	Nervous system	Glutamatergic synapse	38	487	2.58862e-07	3.86429e-05	ko04724	Unigene0002103;Unigene0002354;Unigene0006741;Unigene0012579;Unigene0012684;Unigene0013026;Unigene0013071;Unigene0014294;Unigene0015414;Unigene0015532;Unigene0015587;Unigene0016673;Unigene0017802;Unigene0017863;Unigene0017864;Unigene0017972;Unigene0020606;Unigene0022276;Unigene0023553;Unigene0023556;Unigene0023563;Unigene0023564;Unigene0023565;Unigene0073850;Unigene0073851;Unigene0081008;Unigene00…	K04344+K15010+K04603+K01115+K05199+K05197+K04607+K05208+K04344+K08045+K04534+K19662+K08048+K05211+K05211+K04958+K04607+K05858+K04958+K04958+K04958+K04958+K04958+K05199+K05199+K08043+K08045+K08043+K05617+K15010+K04536+K05200+K04540+K19663+K04605+K15010+K08046+K05208
Organismal Systems	Nervous system	Retrograde endocannabinoid signaling	33	390	2.59348e-07	3.86429e-05	ko04723	Unigene0002103;Unigene0006536;Unigene0006741;Unigene0008966;Unigene0012684;Unigene0013026;Unigene0015414;Unigene0015532;Unigene0015587;Unigene0016673;Unigene0017802;Unigene0017972;Unigene0022276;Unigene0023553;Unigene0023556;Unigene0023563;Unigene0023564;Unigene0023565;Unigene0073850;Unigene0073851;Unigene0075233;Unigene0079521;Unigene0081008;Unigene0088107;Unigene0089432;Unigene0090006;Unigene00…	K04344+K04441+K04603+K04440+K05199+K05197+K04344+K08045+K04534+K19662+K08048+K04958+K05858+K04958+K04958+K04958+K04958+K04958+K05199+K05199+K04441+K01054+K08043+K08045+K08043+K05184+K04536+K05200+K04540+K15015+K19663+K04277+K08046
Organismal Systems	Nervous system	Long-term depression	24	263	3.05295e-06	0.00030326	ko04730	Unigene0002103;Unigene0006741;Unigene0012684;Unigene0013026;Unigene0015414;Unigene0015587;Unigene0015886;Unigene0016673;Unigene0017972;Unigene0022276;Unigene0023553;Unigene0023556;Unigene0023563;Unigene0023564;Unigene0023565;Unigene0073850;Unigene0073851;Unigene0080319;Unigene0083592;Unigene0083594;Unigene0084626;Unigene0087379;Unigene0104726;Unigene0106611	K04344+K04603+K05199+K05197+K04344+K04534+K05207+K19662+K04958+K05858+K04958+K04958+K04958+K04958+K04958+K05199+K05199+K08067+K05459+K05459+K04578+K04346+K19663+K12319
Organismal Systems	Environmental adaptation	Circadian entrainment	34	464	4.45128e-06	0.000331621	ko04713	Unigene0012684;Unigene0013026;Unigene0014294;Unigene0014664;Unigene0015532;Unigene0015587;Unigene0016673;Unigene0017802;Unigene0017863;Unigene0017864;Unigene0017972;Unigene0022276;Unigene0022995;Unigene0022996;Unigene0023553;Unigene0023556;Unigene0023563;Unigene0023564;Unigene0023565;Unigene0065130;Unigene0073850;Unigene0073851;Unigene0081008;Unigene0084035;Unigene0088107;Unigene0089432;Unigene00…	K05199+K05197+K05208+K04856+K08045+K04534+K19662+K08048+K05211+K05211+K04958+K05858+K04854+K04854+K04958+K04958+K04958+K04958+K04958+K07843+K05199+K05199+K08043+K04515+K08045+K08043+K04536+K05200+K04540+K19663+K12319+K04962+K08046+K05208
Organismal Systems	Digestive system	Gastric acid secretion	27	330	5.94051e-06	0.000354054	ko04971	Unigene0001833;Unigene0015532;Unigene0016673;Unigene0017802;Unigene0017972;Unigene0020622;Unigene0021627;Unigene0022276;Unigene0023553;Unigene0023556;Unigene0023563;Unigene0023564;Unigene0023565;Unigene0064148;Unigene0071643;Unigene0073965;Unigene0081008;Unigene0084035;Unigene0086190;Unigene0088107;Unigene0089432;Unigene0094441;Unigene0097620;Unigene0104726;Unigene0110344;Unigene0112391;Unigene01…	K04913+K08045+K19662+K08048+K04958+K01539+K01539+K05858+K04958+K04958+K04958+K04958+K04958+K01539+K05237+K05009+K08043+K04515+K01539+K08045+K08043+K01540+K01540+K19663+K08046+K13855+K01539
Organismal Systems	Digestive system	Bile secretion	21	230	1.24139e-05	0.000616556	ko04976	Unigene0012713;Unigene0015532;Unigene0017802;Unigene0020622;Unigene0021627;Unigene0045484;Unigene0064148;Unigene0074980;Unigene0076247;Unigene0081008;Unigene0086190;Unigene0088107;Unigene0089432;Unigene0090044;Unigene0094441;Unigene0096492;Unigene0097620;Unigene0105159;Unigene0110344;Unigene0112391;Unigene0112528	K05659+K08045+K08048+K01539+K01539+K09864+K01539+K04943+K13885+K08043+K01539+K08045+K08043+K07424+K01540+K14349+K01540+K05681+K08046+K13855+K01539
Organismal Systems	Endocrine system	Thyroid hormone synthesis	25	310	1.67035e-05	0.000711094	ko04918	Unigene0012651;Unigene0015532;Unigene0016673;Unigene0017802;Unigene0017972;Unigene0020622;Unigene0021627;Unigene0022276;Unigene0023553;Unigene0023556;Unigene0023563;Unigene0023564;Unigene0023565;Unigene0064148;Unigene0077262;Unigene0081008;Unigene0086190;Unigene0088107;Unigene0089432;Unigene0094441;Unigene0097620;Unigene0104726;Unigene0110344;Unigene0110931;Unigene0112528	K08054+K08045+K19662+K08048+K04958+K01539+K01539+K05858+K04958+K04958+K04958+K04958+K04958+K01539+K06233+K08043+K01539+K08045+K08043+K01540+K01540+K19663+K08046+K06233+K01539
Organismal Systems	Circulatory system	Adrenergic signaling in cardiomyocytes	37	568	2.39714e-05	0.000892933	ko04261	Unigene0004259;Unigene0005950;Unigene0006536;Unigene0006614;Unigene0008393;Unigene0010183;Unigene0013500;Unigene0013859;Unigene0013861;Unigene0014256;Unigene0015532;Unigene0017802;Unigene0019927;Unigene0020622;Unigene0021627;Unigene0022276;Unigene0022927;Unigene0064148;Unigene0071945;Unigene0075233;Unigene0076116;Unigene0080388;Unigene0081008;Unigene0081990;Unigene0084035;Unigene0086190;Unigene00…	K05853+K11583+K04441+K04845+K12044+K04859+K02649+K05850+K05850+K04456+K08045+K08048+K04864+K01539+K01539+K05858+K04354+K01539+K09290+K04441+K08050+K05850+K08043+K04848+K04515+K01539+K04872+K08045+K09052+K08043+K01540+K01540+K04839+K05849+K04962+K08046+K01539
Organismal Systems	Digestive system	Salivary secretion	28	387	3.85716e-05	0.00127715	ko04970	Unigene0013859;Unigene0013861;Unigene0015532;Unigene0016673;Unigene0017802;Unigene0017972;Unigene0020622;Unigene0021627;Unigene0022276;Unigene0023553;Unigene0023556;Unigene0023563;Unigene0023564;Unigene0023565;Unigene0064148;Unigene0080388;Unigene0081008;Unigene0086190;Unigene0088107;Unigene0089432;Unigene0094441;Unigene0095541;Unigene0097620;Unigene0104726;Unigene0106611;Unigene0110344;Unigene01…	K05850+K05850+K08045+K19662+K08048+K04958+K01539+K01539+K05858+K04958+K04958+K04958+K04958+K04958+K01539+K05850+K08043+K01539+K08045+K08043+K01540+K13504+K01540+K19663+K12319+K08046+K13855+K01539
Organismal Systems	Digestive system	Mineral absorption	16	160	4.43885e-05	0.00132278	ko04978	Unigene0013859;Unigene0013861;Unigene0018351;Unigene0020622;Unigene0021627;Unigene0054548;Unigene0061513;Unigene0064148;Unigene0080388;Unigene0082710;Unigene0086190;Unigene0094441;Unigene0097620;Unigene0106586;Unigene0110109;Unigene0112528	K05850+K05850+K14739+K01539+K01539+K04982+K14739+K01539+K05850+K14736+K01539+K01540+K01540+K05849+K05011+K01539
Organismal Systems	Nervous system	Dopaminergic synapse	30	435	5.02242e-05	0.00136062	ko04728	Unigene0002103;Unigene0005950;Unigene0006536;Unigene0008966;Unigene0009128;Unigene0012684;Unigene0013026;Unigene0014256;Unigene0015414;Unigene0015532;Unigene0015587;Unigene0016673;Unigene0017972;Unigene0022276;Unigene0022927;Unigene0023553;Unigene0023556;Unigene0023563;Unigene0023564;Unigene0023565;Unigene0073850;Unigene0073851;Unigene0075233;Unigene0084035;Unigene0088107;Unigene0095751;Unigene00…	K04344+K11583+K04441+K04440+K10396+K05199+K05197+K04456+K04344+K08045+K04534+K19662+K04958+K05858+K04354+K04958+K04958+K04958+K04958+K04958+K05199+K05199+K04441+K04515+K08045+K04536+K05200+K04540+K19663+K10396
Organismal Systems	Digestive system	Pancreatic secretion	28	401	7.17534e-05	0.0017614	ko04972	Unigene0004259;Unigene0013859;Unigene0013861;Unigene0015532;Unigene0016673;Unigene0017802;Unigene0017972;Unigene0020622;Unigene0021627;Unigene0022276;Unigene0023553;Unigene0023556;Unigene0023563;Unigene0023564;Unigene0023565;Unigene0064148;Unigene0080388;Unigene0081008;Unigene0086190;Unigene0088107;Unigene0089432;Unigene0094441;Unigene0097620;Unigene0104726;Unigene0106883;Unigene0110344;Unigene01…	K05853+K05850+K05850+K08045+K19662+K08048+K04958+K01539+K01539+K05858+K04958+K04958+K04958+K04958+K04958+K01539+K05850+K08043+K01539+K08045+K08043+K01540+K01540+K19663+K04962+K08046+K13855+K01539
Organismal Systems	Excretory system	Endocrine and other factor-regulated calcium reabsorption	19	222	7.68395e-05	0.0017614	ko04961	Unigene0013828;Unigene0013859;Unigene0013861;Unigene0016673;Unigene0020622;Unigene0021627;Unigene0022276;Unigene0045723;Unigene0064148;Unigene0080388;Unigene0083784;Unigene0086190;Unigene0094441;Unigene0097620;Unigene0104726;Unigene0106586;Unigene0110344;Unigene0112528;Unigene0113318	K01528+K05850+K05850+K19662+K01539+K01539+K05858+K11825+K01539+K05850+K14757+K01539+K01540+K01540+K19663+K05849+K08046+K01539+K01528
Organismal Systems	Nervous system	GABAergic synapse	22	299	0.000200736	0.00411978	ko04727	Unigene0001485;Unigene0001488;Unigene0002103;Unigene0014927;Unigene0015414;Unigene0015532;Unigene0015587;Unigene0016673;Unigene0017802;Unigene0021156;Unigene0081008;Unigene0088107;Unigene0089432;Unigene0090006;Unigene0095751;Unigene0097916;Unigene0103908;Unigene0104726;Unigene0107792;Unigene0110344;Unigene0110473;Unigene0114575	K04615+K04615+K04344+K06027+K04344+K08045+K04534+K19662+K08048+K05034+K08043+K08045+K08043+K05184+K04536+K04540+K15015+K19663+K13524+K08046+K01580+K04615
Organismal Systems	Excretory system	Aldosterone-regulated sodium reabsorption	15	164	0.000207372	0.00411978	ko04960	Unigene0000599;Unigene0012350;Unigene0013500;Unigene0016673;Unigene0019905;Unigene0020622;Unigene0021627;Unigene0064148;Unigene0083592;Unigene0083594;Unigene0086190;Unigene0094441;Unigene0097620;Unigene0104726;Unigene0112528	K13302+K04825+K02649+K19662+K08555+K01539+K01539+K01539+K05459+K05459+K01539+K01540+K01540+K19663+K01539
Organismal Systems	Endocrine system	Insulin secretion	24	343	0.000224002	0.00417203	ko04911	Unigene0002690;Unigene0002691;Unigene0015532;Unigene0016673;Unigene0017802;Unigene0018211;Unigene0020622;Unigene0021627;Unigene0022276;Unigene0064148;Unigene0074980;Unigene0081008;Unigene0084035;Unigene0086190;Unigene0088107;Unigene0089432;Unigene0090948;Unigene0094441;Unigene0095541;Unigene0097620;Unigene0104726;Unigene0106883;Unigene0110344;Unigene0112528	K04979+K04979+K08045+K19662+K08048+K15297+K01539+K01539+K05858+K01539+K04943+K08043+K04515+K01539+K08045+K08043+K05004+K01540+K13504+K01540+K19663+K04962+K08046+K01539
Human Diseases	Substance dependence	Nicotine addiction	13	139	0.000435012	0.00728816	ko05033	Unigene0002103;Unigene0012684;Unigene0013026;Unigene0014294;Unigene0015414;Unigene0017863;Unigene0017864;Unigene0073850;Unigene0073851;Unigene0090006;Unigene0095922;Unigene0103908;Unigene0111504	K04344+K05199+K05197+K05208+K04344+K05211+K05211+K05199+K05199+K05184+K05200+K15015+K05208
Cellular Processes	Cellular commiunity	Gap junction	25	381	0.000440225	0.00728816	ko04540	Unigene0006741;Unigene0014733;Unigene0014735;Unigene0014739;Unigene0014740;Unigene0015532;Unigene0016673;Unigene0017802;Unigene0017972;Unigene0022276;Unigene0023553;Unigene0023556;Unigene0023563;Unigene0023564;Unigene0023565;Unigene0081008;Unigene0085496;Unigene0086025;Unigene0088107;Unigene0089432;Unigene0096594;Unigene0104726;Unigene0106611;Unigene0109766;Unigene0110344	K04603+K07375+K07375+K07375+K07375+K08045+K19662+K08048+K04958+K05858+K04958+K04958+K04958+K04958+K04958+K08043+K07375+K04359+K08045+K08043+K07372+K19663+K12319+K07375+K08046
Metabolism	Lipid metabolism	Glycerophospholipid metabolism	20	282	0.000614357	0.00963571	ko00564	Unigene0000376;Unigene0003629;Unigene0007189;Unigene0007365;Unigene0012579;Unigene0017760;Unigene0019873;Unigene0022184;Unigene0040001;Unigene0060575;Unigene0074469;Unigene0077551;Unigene0086704;Unigene0094594;Unigene0095008;Unigene0096599;Unigene0097801;Unigene0104890;Unigene0104909;Unigene0106211	K01613+K15728+K00901+K13506+K01115+K00901+K15728+K14286+K01613+K00901+K13510+K13523+K14156+K13512+K00006+K00894+K13517+K01049+K16343+K13516
Kegg pathways significantly enriched by down-regulated genes
Metabolism	Metabolism of cofactors and vitamins	Porphyrin and chlorophyll metabolism	14	87	6.92674e-08	1.98105e-05	ko00860	Unigene0005318;Unigene0012203;Unigene0017202;Unigene0076038;Unigene0079027;Unigene0081420;Unigene0082260;Unigene0085728;Unigene0089611;Unigene0091073;Unigene0092556;Unigene0093019;Unigene0094450;Unigene0103874	K14163+K00643+K13624+K00510+K00798+K00228+K01885+K00231+K02259+K02257+K01599+K01772+K00643+K01749
Cellular Processes	Cell growth and death	Cell cycle	27	423	2.83348e-05	0.00318065	ko04110	Unigene0001141;Unigene0001879;Unigene0002130;Unigene0002452;Unigene0004434;Unigene0007024;Unigene0012291;Unigene0016986;Unigene0019362;Unigene0073642;Unigene0075071;Unigene0078812;Unigene0086218;Unigene0087029;Unigene0089688;Unigene0091232;Unigene0091672;Unigene0096065;Unigene0097347;Unigene0098387;Unigene0100161;Unigene0101253;Unigene0104266;Unigene0106092;Unigene0108602;Unigene0109102;Unigene01…	K09392+K16332+K02210+K06641+K10152+K04681+K06631+K04498+K06632+K05868+K06640+K06633+K02209+K04802+K05868+K02216+K02087+K02213+K06626+K13728+K05866+K04377+K06627+K02212+K02542+K03363+K06637
Organismal Systems	Immune system	Leukocyte transendothelial migration	27	427	3.33634e-05	0.00318065	ko04670	Unigene0003552;Unigene0005339;Unigene0005340;Unigene0015858;Unigene0016639;Unigene0019366;Unigene0022926;Unigene0023347;Unigene0066634;Unigene0069988;Unigene0073579;Unigene0077226;Unigene0080713;Unigene0080808;Unigene0085193;Unigene0085918;Unigene0090870;Unigene0091434;Unigene0092017;Unigene0098548;Unigene0103713;Unigene0104038;Unigene0104039;Unigene0104551;Unigene0105207;Unigene0106176;Unigene01…	K05692+K05871+K05871+K05763+K05699+K06471+K02677+K01403+K08009+K05692+K06087+K06087+K08011+K10351+K08013+K08013+K07860+K05699+K04189+K05730+K06274+K08008+K08008+K04630+K08007+K02649+K05859
Genetic Information Processing	Replication and repair	DNA replication	13	130	4.47411e-05	0.00319899	ko03030	Unigene0002130;Unigene0016158;Unigene0075953;Unigene0082584;Unigene0086218;Unigene0087029;Unigene0087267;Unigene0087868;Unigene0102394;Unigene0104174;Unigene0105838;Unigene0106092;Unigene0108602	K02210+K10755+K02321+K02328+K02209+K04802+K03504+K10756+K10747+K07466+K02327+K02212+K02542

## Sheet: Role vs Tame
Table S4. KEGG enrichment data of six pairwise comparisons.
KEGG_A_class	KEGG_B_class	Pathway	out (474)	All (20014)	Pvalue	Qvalue	Pathway ID	Gene ID	K_IDs
Kegg pathways significantly enriched by up-regulated genes
Organismal Systems	Endocrine system	PPAR signaling pathway	16	171	3.25941e-06	0.00093545	ko03320	Unigene0002091;Unigene0009436;Unigene0017229;Unigene0017523;Unigene0063393;Unigene0082586;Unigene0090168;Unigene0090696;Unigene0093269;Unigene0094737;Unigene0099203;Unigene0099484;Unigene0100078;Unigene0100660;Unigene0103074;Unigene0106360	K00232+K08761+K08765+K06086+K08762+K08530+K08768+K01641+K07296+K00255+K00029+K08745+K01596+K06272+K01897+K01897
Kegg pathways significantly enriched by down-regulated genes
NONE

## Sheet: Asst vs Rhsi
Table S4. KEGG enrichment data of six pairwise comparisons.
KEGG_A_class	KEGG_B_class	Pathway	out (374)	All (20014)	Pvalue	Qvalue	Pathway ID	Gene ID	K_IDs
Kegg pathways significantly enriched by up-regulated genes
NONE
Kegg pathways significantly enriched by down-regulated genes
Organismal Systems	Immune system	Natural killer cell mediated cytotoxicity	21	386	1.35315e-05	0.00376176	ko04650	Unigene0000361;Unigene0001339;Unigene0005978;Unigene0007573;Unigene0011258;Unigene0011335;Unigene0011791;Unigene0013506;Unigene0017265;Unigene0042575;Unigene0058443;Unigene0068537;Unigene0071367;Unigene0076524;Unigene0078632;Unigene0090870;Unigene0090872;Unigene0098548;Unigene0101458;Unigene0110101;Unigene0111452	K02677+K00922+K06856+K04409+K06751+K06751+K06751+K05730+K05730+K06751+K06751+K06751+K07984+K05130+K02187+K07860+K04392+K05730+K05697+K05859+K06751
