# Supplementary material for: Comparative cochlear transcriptomics of echolocating bats provides new insights into different nervous activities of CF bat species
Source: Sci Rep. 2018 Oct 29;8:15934. doi: 10.1038/s41598-018-34333-7 (PMC6206067; doi:10.1038/s41598-018-34333-7)
Supplement: Supplementary file 5 — Dataset 5 [file 41598_2018_34333_MOESM5_ESM.xlsx]

## Sheet: GO cell component
Comparative cochlear transcriptomics of echolocating bats provides new insights into different nervous activities of CF bat species
Hui Wang, Hanbo Zhao, Xiaobin Huang, Keping Sun & Jiang Feng
Table S5. GO and KEGG enrichment data of super-group 1 (1,504 genes) and super-group 2 (1,764 genes).
1,504 genes from group1 (cluster 12, 15 and 16) significantly enriched GO cell component category
GO ID	Description	GeneRatio (1021)	BgRatio (33251)	pvalue	fdr	Gene ID
GO:0097458	neuron part	121	1779	2.83611e-21	9.1039e-19	Unigene0014540;Unigene0014842;Unigene0011109;Unigene0020606;Unigene0090160;Unigene0086190;Unigene0001488;Unigene0001485;Unigene0018332;Unigene0021232;Unigene0101520;Unigene0086443;Unigene0006740;Unigene0014743;Unigene0015333;Unigene0106454;Unigene0093456;Unigene0001769;Unigene0079521;Unigene0012821;Unigene0014294;Unigene0015764;Unigene0087592;Unigene0002316;Unigene0000237;Unigene0004900;Unigene00…
GO:0043005	neuron projection	117	1709	8.41709e-21	1.35094e-18	Unigene0014540;Unigene0014842;Unigene0011109;Unigene0020606;Unigene0090160;Unigene0086190;Unigene0001488;Unigene0001485;Unigene0018332;Unigene0021232;Unigene0101520;Unigene0086443;Unigene0006740;Unigene0014743;Unigene0015333;Unigene0106454;Unigene0093456;Unigene0001769;Unigene0079521;Unigene0012821;Unigene0014294;Unigene0015764;Unigene0087592;Unigene0002316;Unigene0000237;Unigene0004900;Unigene00…
GO:0045202	synapse	77	946	5.25322e-18	5.62095e-16	Unigene0113049;Unigene0062310;Unigene0078245;Unigene0104401;Unigene0014707;Unigene0070437;Unigene0099224;Unigene0006741;Unigene0087467;Unigene0063628;Unigene0097916;Unigene0086190;Unigene0104726;Unigene0093558;Unigene0003198;Unigene0089526;Unigene0014540;Unigene0015049;Unigene0002316;Unigene0020295;Unigene0013484;Unigene0019236;Unigene0021232;Unigene0016223;Unigene0109890;Unigene0013482;Unigene00…
GO:0044456	synapse part	65	761	2.2644e-16	1.81718e-14	Unigene0113049;Unigene0062310;Unigene0078245;Unigene0104401;Unigene0014707;Unigene0070437;Unigene0099224;Unigene0006741;Unigene0087467;Unigene0063628;Unigene0097916;Unigene0086190;Unigene0104726;Unigene0093558;Unigene0003198;Unigene0089526;Unigene0014540;Unigene0015049;Unigene0002316;Unigene0020295;Unigene0013484;Unigene0019236;Unigene0021232;Unigene0016223;Unigene0109890;Unigene0013482;Unigene00…
GO:0044425	membrane part	372	9900	6.37349e-15	4.09178e-13	Unigene0020295;Unigene0006740;Unigene0001485;Unigene0001488;Unigene0114575;Unigene0006741;Unigene0078245;Unigene0094505;Unigene0084146;Unigene0079247;Unigene0081523;Unigene0013481;Unigene0101556;Unigene0014743;Unigene0016545;Unigene0083753;Unigene0019204;Unigene0013236;Unigene0013237;Unigene0113049;Unigene0087592;Unigene0011109;Unigene0002924;Unigene0022169;Unigene0091519;Unigene0013482;Unigene01…
GO:0042995	cell projection	163	3305	8.2441e-15	4.4106e-13	Unigene0014540;Unigene0014842;Unigene0011109;Unigene0020606;Unigene0090160;Unigene0086190;Unigene0001488;Unigene0001485;Unigene0076247;Unigene0010715;Unigene0044699;Unigene0103931;Unigene0013471;Unigene0018332;Unigene0021232;Unigene0101520;Unigene0086443;Unigene0006740;Unigene0014743;Unigene0015333;Unigene0106454;Unigene0093456;Unigene0001769;Unigene0079521;Unigene0012821;Unigene0014294;Unigene00…
GO:0031224	intrinsic component of membrane	309	8074	7.92223e-13	3.63291e-11	Unigene0020295;Unigene0006740;Unigene0001485;Unigene0001488;Unigene0114575;Unigene0006741;Unigene0078245;Unigene0094505;Unigene0084146;Unigene0079247;Unigene0081523;Unigene0015586;Unigene0004900;Unigene0088851;Unigene0090160;Unigene0101781;Unigene0087053;Unigene0071572;Unigene0097260;Unigene0106883;Unigene0019236;Unigene0091235;Unigene0087588;Unigene0060721;Unigene0109890;Unigene0079879;Unigene00…
GO:0098590	plasma membrane region	62	870	3.58556e-12	1.43871e-10	Unigene0013481;Unigene0101556;Unigene0014743;Unigene0016545;Unigene0083753;Unigene0019204;Unigene0013236;Unigene0013237;Unigene0113049;Unigene0087592;Unigene0011109;Unigene0002924;Unigene0022169;Unigene0091519;Unigene0013482;Unigene0001488;Unigene0100062;Unigene0102818;Unigene0020606;Unigene0087588;Unigene0102875;Unigene0050083;Unigene0023448;Unigene0019236;Unigene0066477;Unigene0091141;Unigene00…
GO:0016020	membrane	470	13985	3.16121e-11	1.1275e-09	Unigene0020295;Unigene0006740;Unigene0001485;Unigene0001488;Unigene0114575;Unigene0006741;Unigene0078245;Unigene0094505;Unigene0084146;Unigene0079247;Unigene0083535;Unigene0096933;Unigene0061361;Unigene0089852;Unigene0022169;Unigene0086254;Unigene0009169;Unigene0092994;Unigene0081523;Unigene0019226;Unigene0012756;Unigene0017610;Unigene0102288;Unigene0098617;Unigene0016635;Unigene0087960;Unigene00…
GO:0097060	synaptic membrane	39	445	1.16353e-10	3.73493e-09	Unigene0020606;Unigene0005602;Unigene0099086;Unigene0019204;Unigene0114575;Unigene0083753;Unigene0001488;Unigene0015333;Unigene0002924;Unigene0013237;Unigene0091519;Unigene0102875;Unigene0013482;Unigene0090440;Unigene0107645;Unigene0101556;Unigene0078245;Unigene0013481;Unigene0013236;Unigene0091141;Unigene0109890;Unigene0001485;Unigene0063628;Unigene0017864;Unigene0019744;Unigene0013486;Unigene00…
GO:0098589	membrane region	71	1229	1.24596e-09	3.63594e-08	Unigene0013481;Unigene0101556;Unigene0014743;Unigene0016545;Unigene0083753;Unigene0019204;Unigene0013236;Unigene0013237;Unigene0113049;Unigene0087592;Unigene0011109;Unigene0002924;Unigene0022169;Unigene0091519;Unigene0013482;Unigene0001488;Unigene0100062;Unigene0102818;Unigene0020606;Unigene0087588;Unigene0102875;Unigene0050083;Unigene0023448;Unigene0019236;Unigene0066477;Unigene0091141;Unigene00…
GO:0044297	cell body	52	815	9.14661e-09	2.44672e-07	Unigene0078160;Unigene0056910;Unigene0018700;Unigene0019464;Unigene0022225;Unigene0083183;Unigene0001488;Unigene0019462;Unigene0073219;Unigene0088573;Unigene0018976;Unigene0013859;Unigene0016326;Unigene0014842;Unigene0083784;Unigene0011109;Unigene0015049;Unigene0084626;Unigene0091519;Unigene0091837;Unigene0044699;Unigene0004045;Unigene0107939;Unigene0087592;Unigene0016706;Unigene0111981;Unigene00…
GO:0071944	cell periphery	129	2991	3.92028e-08	9.68007e-07	Unigene0020295;Unigene0006740;Unigene0001485;Unigene0001488;Unigene0114575;Unigene0006741;Unigene0013481;Unigene0101556;Unigene0014743;Unigene0016545;Unigene0083753;Unigene0019204;Unigene0013236;Unigene0013237;Unigene0113049;Unigene0087592;Unigene0011109;Unigene0002924;Unigene0022169;Unigene0091519;Unigene0013482;Unigene0100062;Unigene0102818;Unigene0020606;Unigene0087588;Unigene0102875;Unigene00…
GO:0044459	plasma membrane part	104	2266	5.02812e-08	1.15288e-06	Unigene0020295;Unigene0006740;Unigene0001485;Unigene0001488;Unigene0114575;Unigene0006741;Unigene0013481;Unigene0101556;Unigene0014743;Unigene0016545;Unigene0083753;Unigene0019204;Unigene0013236;Unigene0013237;Unigene0113049;Unigene0087592;Unigene0011109;Unigene0002924;Unigene0022169;Unigene0091519;Unigene0013482;Unigene0100062;Unigene0102818;Unigene0020606;Unigene0087588;Unigene0102875;Unigene00…
GO:0005886	plasma membrane	125	2889	5.52882e-08	1.18317e-06	Unigene0020295;Unigene0006740;Unigene0001485;Unigene0001488;Unigene0114575;Unigene0006741;Unigene0013481;Unigene0101556;Unigene0014743;Unigene0016545;Unigene0083753;Unigene0019204;Unigene0013236;Unigene0013237;Unigene0113049;Unigene0087592;Unigene0011109;Unigene0002924;Unigene0022169;Unigene0091519;Unigene0013482;Unigene0100062;Unigene0102818;Unigene0020606;Unigene0087588;Unigene0102875;Unigene00…
GO:0033267	axon part	29	351	1.00191e-07	2.01007e-06	Unigene0103908;Unigene0073219;Unigene0018713;Unigene0019464;Unigene0087588;Unigene0113049;Unigene0011236;Unigene0109915;Unigene0015049;Unigene0006614;Unigene0074707;Unigene0106454;Unigene0020606;Unigene0014294;Unigene0080016;Unigene0014743;Unigene0090160;Unigene0113538;Unigene0002316;Unigene0087592;Unigene0079283;Unigene0093456;Unigene0019465;Unigene0002924;Unigene0008965;Unigene0099018;Unigene00…
GO:0098805	whole membrane	98	2140	1.41173e-07	2.66568e-06	Unigene0083535;Unigene0096933;Unigene0061361;Unigene0089852;Unigene0022169;Unigene0086254;Unigene0009169;Unigene0092994;Unigene0081523;Unigene0019226;Unigene0012756;Unigene0017610;Unigene0102288;Unigene0015586;Unigene0013481;Unigene0101556;Unigene0014743;Unigene0016545;Unigene0083753;Unigene0019204;Unigene0013236;Unigene0013237;Unigene0113049;Unigene0087592;Unigene0011109;Unigene0002924;Unigene00…
GO:0030424	axon	30	380	1.63541e-07	2.91647e-06	Unigene0103908;Unigene0073219;Unigene0018713;Unigene0019464;Unigene0087588;Unigene0113049;Unigene0011236;Unigene0109915;Unigene0015049;Unigene0006614;Unigene0074707;Unigene0106454;Unigene0020606;Unigene0014294;Unigene0080016;Unigene0014743;Unigene0090160;Unigene0113538;Unigene0002316;Unigene0087592;Unigene0079283;Unigene0093456;Unigene0019465;Unigene0002924;Unigene0008965;Unigene0099018;Unigene00…
GO:0031410	cytoplasmic vesicle	72	1460	5.17354e-07	8.74057e-06	Unigene0019226;Unigene0012756;Unigene0017610;Unigene0102288;Unigene0044699;Unigene0021627;Unigene0095408;Unigene0072039;Unigene0083841;Unigene0001932;Unigene0001935;Unigene0083753;Unigene0023564;Unigene0021153;Unigene0017972;Unigene0011937;Unigene0092994;Unigene0086025;Unigene0091673;Unigene0002315;Unigene0093067;Unigene0079879;Unigene0011150;Unigene0102681;Unigene0076247;Unigene0089526;Unigene01…
GO:0044463	cell projection part	61	1199	1.46389e-06	2.34955e-05	Unigene0018976;Unigene0009666;Unigene0102818;Unigene0066477;Unigene0103109;Unigene0004010;Unigene0071977;Unigene0097165;Unigene0103931;Unigene0090160;Unigene0100147;Unigene0103908;Unigene0109915;Unigene0079521;Unigene0021232;Unigene0020606;Unigene0005931;Unigene0011236;Unigene0014117;Unigene0063482;Unigene0008965;Unigene0001488;Unigene0014294;Unigene0010715;Unigene0019465;Unigene0087588;Unigene00…
GO:0044309	neuron spine	22	257	1.90922e-06	2.91838e-05	Unigene0000237;Unigene0102875;Unigene0015049;Unigene0018976;Unigene0003198;Unigene0014294;Unigene0014540;Unigene0022458;Unigene0016851;Unigene0015333;Unigene0001488;Unigene0109890;Unigene0018332;Unigene0021732;Unigene0107645;Unigene0019744;Unigene0001485;Unigene0089526;Unigene0090440;Unigene0004900;Unigene0080422;Unigene0086190
GO:0016023	cytoplasmic, membrane-bounded vesicle	68	1440	4.72505e-06	6.89428e-05	Unigene0019226;Unigene0012756;Unigene0017610;Unigene0102288;Unigene0044699;Unigene0021627;Unigene0095408;Unigene0072039;Unigene0083841;Unigene0001932;Unigene0001935;Unigene0083753;Unigene0023564;Unigene0021153;Unigene0017972;Unigene0011937;Unigene0092994;Unigene0086025;Unigene0091673;Unigene0007783;Unigene0113648;Unigene0016890;Unigene0113649;Unigene0014094;Unigene0014707;Unigene0086768;Unigene00…
GO:0031256	leading edge membrane	12	94	7.93272e-06	0.0001061	Unigene0022169;Unigene0022890;Unigene0001485;Unigene0018713;Unigene0113049;Unigene0014743;Unigene0087592;Unigene0011109;Unigene0014117;Unigene0001488;Unigene0087588;Unigene0014294
GO:0032589	neuron projection membrane	12	94	7.93272e-06	0.0001061	Unigene0001485;Unigene0011109;Unigene0001488;Unigene0014743;Unigene0014117;Unigene0087592;Unigene0018713;Unigene0087588;Unigene0014294;Unigene0113049;Unigene0022169;Unigene0022890
GO:0098794	postsynapse	14	128	8.94068e-06	0.000114798	Unigene0015333;Unigene0010887;Unigene0090440;Unigene0104726;Unigene0097916;Unigene0109890;Unigene0113049;Unigene0002924;Unigene0015049;Unigene0087467;Unigene0014294;Unigene0019204;Unigene0086190;Unigene0014540
GO:0098802	plasma membrane receptor complex	17	183	9.4131e-06	0.000116216	Unigene0020295;Unigene0006740;Unigene0001485;Unigene0001488;Unigene0114575;Unigene0006741;Unigene0014654;Unigene0007237;Unigene0087053;Unigene0109890;Unigene0014294;Unigene0101781;Unigene0079879;Unigene0015333;Unigene0017864;Unigene0101779;Unigene0088851
GO:0005887	integral component of plasma membrane	22	288	1.1917e-05	0.00014168	Unigene0020295;Unigene0006740;Unigene0001485;Unigene0001488;Unigene0114575;Unigene0006741;Unigene0014654;Unigene0007237;Unigene0087053;Unigene0109890;Unigene0014294;Unigene0101781;Unigene0079879;Unigene0015333;Unigene0017864;Unigene0101779;Unigene0088851;Unigene0006614;Unigene0014117;Unigene0093456;Unigene0005877;Unigene0081990
GO:0031226	intrinsic component of plasma membrane	23	316	1.65946e-05	0.000190245	Unigene0020295;Unigene0006740;Unigene0001485;Unigene0001488;Unigene0114575;Unigene0006741;Unigene0017864;Unigene0014294;Unigene0063642;Unigene0109890;Unigene0006614;Unigene0007237;Unigene0093456;Unigene0079879;Unigene0005877;Unigene0015333;Unigene0081990;Unigene0014654;Unigene0014117;Unigene0101779;Unigene0088851;Unigene0101781;Unigene0087053
GO:0038037	G-protein coupled receptor dimeric complex	6	25	4.11568e-05	0.000411105	Unigene0020295;Unigene0006740;Unigene0001485;Unigene0001488;Unigene0114575;Unigene0006741
GO:0097648	G-protein coupled receptor complex	6	25	4.11568e-05	0.000411105	Unigene0020295;Unigene0006740;Unigene0001485;Unigene0001488;Unigene0114575;Unigene0006741
GO:0014069	postsynaptic density	12	111	4.33179e-05	0.000411105	Unigene0109890;Unigene0113049;Unigene0014294;Unigene0010887;Unigene0015333;Unigene0002924;Unigene0015049;Unigene0097916;Unigene0087467;Unigene0104726;Unigene0090440;Unigene0019204
GO:0060076	excitatory synapse	12	111	4.33179e-05	0.000411105	Unigene0015049;Unigene0090440;Unigene0104726;Unigene0002924;Unigene0015333;Unigene0109890;Unigene0014294;Unigene0097916;Unigene0010887;Unigene0113049;Unigene0019204;Unigene0087467
GO:0099572	postsynaptic specialization	12	111	4.33179e-05	0.000411105	Unigene0015333;Unigene0010887;Unigene0090440;Unigene0104726;Unigene0097916;Unigene0109890;Unigene0113049;Unigene0002924;Unigene0015049;Unigene0087467;Unigene0014294;Unigene0019204
GO:0008328	ionotropic glutamate receptor complex	9	63	4.35439e-05	0.000411105	Unigene0087053;Unigene0109890;Unigene0014294;Unigene0101781;Unigene0079879;Unigene0015333;Unigene0017864;Unigene0101779;Unigene0088851
GO:0034702	ion channel complex	26	442	0.000173474	0.001591	Unigene0087592;Unigene0090160;Unigene0006614;Unigene0079879;Unigene0087588;Unigene0093456;Unigene0106883;Unigene0108614;Unigene0004900;Unigene0060721;Unigene0014743;Unigene0087053;Unigene0018713;Unigene0097260;Unigene0019927;Unigene0109890;Unigene0014294;Unigene0101781;Unigene0015333;Unigene0017864;Unigene0101779;Unigene0088851;Unigene0071572;Unigene0019236;Unigene0080657;Unigene0091235
GO:1902495	transmembrane transporter complex	26	449	0.000221662	0.00192307	Unigene0004900;Unigene0088851;Unigene0090160;Unigene0101781;Unigene0087053;Unigene0071572;Unigene0097260;Unigene0106883;Unigene0019236;Unigene0091235;Unigene0087588;Unigene0060721;Unigene0109890;Unigene0079879;Unigene0017864;Unigene0101779;Unigene0019927;Unigene0108614;Unigene0018713;Unigene0087592;Unigene0093456;Unigene0014743;Unigene0080657;Unigene0006614;Unigene0015333;Unigene0014294
GO:1990351	transporter complex	26	449	0.000221662	0.00192307	Unigene0106883;Unigene0093456;Unigene0015333;Unigene0097260;Unigene0004900;Unigene0091235;Unigene0101781;Unigene0080657;Unigene0018713;Unigene0088851;Unigene0019927;Unigene0006614;Unigene0019236;Unigene0060721;Unigene0087053;Unigene0014294;Unigene0014743;Unigene0090160;Unigene0017864;Unigene0108614;Unigene0101779;Unigene0109890;Unigene0087588;Unigene0071572;Unigene0079879;Unigene0087592
GO:0036477	somatodendritic compartment	13	153	0.000251402	0.00212368	Unigene0014540;Unigene0014842;Unigene0011109;Unigene0020606;Unigene0090160;Unigene0086190;Unigene0001488;Unigene0001485;Unigene0113538;Unigene0087588;Unigene0018713;Unigene0080388;Unigene0087592
GO:0031253	cell projection membrane	26	463	0.000354873	0.00292087	Unigene0103931;Unigene0063482;Unigene0022169;Unigene0010715;Unigene0087592;Unigene0001485;Unigene0016545;Unigene0019341;Unigene0005931;Unigene0014117;Unigene0021232;Unigene0087588;Unigene0091373;Unigene0023448;Unigene0079633;Unigene0102818;Unigene0113049;Unigene0050083;Unigene0015751;Unigene0001488;Unigene0018713;Unigene0066477;Unigene0014743;Unigene0011109;Unigene0014294;Unigene0022890
GO:0043025	neuronal cell body	5	24	0.000376125	0.0030184	Unigene0113538;Unigene0087588;Unigene0018713;Unigene0080388;Unigene0087592
GO:0044433	cytoplasmic vesicle part	28	533	0.000616495	0.0048267	Unigene0019226;Unigene0012756;Unigene0017610;Unigene0102288;Unigene0092994;Unigene0021153;Unigene0091673;Unigene0086025;Unigene0002315;Unigene0023564;Unigene0093067;Unigene0079879;Unigene0011150;Unigene0017972;Unigene0102681;Unigene0076247;Unigene0089526;Unigene0110556;Unigene0108728;Unigene0086474;Unigene0018729;Unigene0075201;Unigene0011937;Unigene0002316;Unigene0084146;Unigene0078245;Unigene00…
GO:0016021	integral component of membrane	85	2233	0.00067376	0.00514945	Unigene0020295;Unigene0006740;Unigene0001485;Unigene0001488;Unigene0114575;Unigene0006741;Unigene0078245;Unigene0094505;Unigene0084146;Unigene0079247;Unigene0004900;Unigene0088851;Unigene0090160;Unigene0101781;Unigene0087053;Unigene0071572;Unigene0097260;Unigene0106883;Unigene0019236;Unigene0091235;Unigene0087588;Unigene0060721;Unigene0109890;Unigene0079879;Unigene0017864;Unigene0101779;Unigene00…
GO:0043235	receptor complex	19	312	0.000821594	0.00613329	Unigene0020295;Unigene0006740;Unigene0001485;Unigene0001488;Unigene0114575;Unigene0006741;Unigene0014654;Unigene0101781;Unigene0087053;Unigene0088851;Unigene0115097;Unigene0015333;Unigene0014294;Unigene0109890;Unigene0007237;Unigene0005877;Unigene0079879;Unigene0017864;Unigene0101779
GO:0000139	Golgi membrane	16	285	0.00453394	0.0330771	Unigene0099917;Unigene0097376;Unigene0022080;Unigene0012756;Unigene0094505;Unigene0001450;Unigene0083753;Unigene0086254;Unigene0006397;Unigene0021226;Unigene0017610;Unigene0001955;Unigene0007783;Unigene0021228;Unigene0021225;Unigene0021977
GO:0098797	plasma membrane protein complex	17	314	0.00502323	0.0358324	Unigene0020295;Unigene0006740;Unigene0001485;Unigene0001488;Unigene0114575;Unigene0006741;Unigene0014654;Unigene0007237;Unigene0087053;Unigene0109890;Unigene0014294;Unigene0101781;Unigene0079879;Unigene0015333;Unigene0017864;Unigene0101779;Unigene0088851
GO:0034703	cation channel complex	15	266	0.00564398	0.0393851	Unigene0087592;Unigene0090160;Unigene0006614;Unigene0079879;Unigene0087588;Unigene0093456;Unigene0106883;Unigene0108614;Unigene0004900;Unigene0060721;Unigene0014743;Unigene0087053;Unigene0018713;Unigene0097260;Unigene0019927
1,764 genes from group 2 (cluster 9, 13 and 14) significantly enriched GO cell component category
GO ID	Description	GeneRatio (755)	BgRatio (33251)	pvalue	fdr	geneID
GO:0043226	organelle	901	25156	6.75575e-08	2.44558e-05	Unigene0090297;Unigene0088031;Unigene0105026;Unigene0109474;Unigene0006213;Unigene0022260;Unigene0064839;Unigene0095358;Unigene0066420;Unigene0090872;Unigene0103496;Unigene0020402;Unigene0013155;Unigene0061216;Unigene0004731;Unigene0105748;Unigene0052328;Unigene0105890;Unigene0081413;Unigene0072062;Unigene0101955;Unigene0011551;Unigene0084718;Unigene0114687;Unigene0094299;Unigene0081548;Unigene00…
GO:0043227	membrane-bounded organelle	812	22359	3.3503e-07	6.06405e-05	Unigene0090297;Unigene0088031;Unigene0105026;Unigene0109474;Unigene0006213;Unigene0022260;Unigene0080733;Unigene0098449;Unigene0015982;Unigene0068010;Unigene0078242;Unigene0081056;Unigene0003598;Unigene0081847;Unigene0091943;Unigene0001454;Unigene0012809;Unigene0001672;Unigene0110215;Unigene0063687;Unigene0013710;Unigene0013654;Unigene0070003;Unigene0019794;Unigene0082114;Unigene0064646;Unigene01…
GO:0031988	membrane-bounded vesicle	309	7479	4.30848e-06	0.00051989	Unigene0081056;Unigene0080733;Unigene0015982;Unigene0003598;Unigene0050436;Unigene0082340;Unigene0057964;Unigene0017215;Unigene0097194;Unigene0100133;Unigene0019299;Unigene0064151;Unigene0019301;Unigene0108583;Unigene0075263;Unigene0086920;Unigene0004662;Unigene0073817;Unigene0094054;Unigene0092787;Unigene0023555;Unigene0057750;Unigene0067448;Unigene0064646;Unigene0093870;Unigene0014805;Unigene00…
GO:0031982	vesicle	319	7793	6.27135e-06	0.000567557	Unigene0081056;Unigene0080733;Unigene0015982;Unigene0003598;Unigene0050436;Unigene0082340;Unigene0057964;Unigene0017215;Unigene0097194;Unigene0100133;Unigene0019299;Unigene0064151;Unigene0019301;Unigene0108583;Unigene0075263;Unigene0086920;Unigene0004662;Unigene0073817;Unigene0094054;Unigene0092787;Unigene0023555;Unigene0057750;Unigene0067448;Unigene0064646;Unigene0093870;Unigene0014805;Unigene00…
GO:0043231	intracellular membrane-bounded organelle	669	18416	6.7548e-05	0.00489048	Unigene0090297;Unigene0088031;Unigene0105026;Unigene0109474;Unigene0006213;Unigene0022260;Unigene0081056;Unigene0080733;Unigene0015982;Unigene0003598;Unigene0081847;Unigene0091943;Unigene0001454;Unigene0012809;Unigene0001672;Unigene0110215;Unigene0063687;Unigene0013710;Unigene0013654;Unigene0070003;Unigene0019794;Unigene0082114;Unigene0064646;Unigene0115699;Unigene0023215;Unigene0075263;Unigene00…
GO:0030425	dendrite	14	128	8.73796e-05	0.0052719	Unigene0112528;Unigene0095359;Unigene0055132;Unigene0072071;Unigene0114181;Unigene0064727;Unigene0015007;Unigene0107394;Unigene0020012;Unigene0005807;Unigene0006820;Unigene0110134;Unigene0078671;Unigene0098994
GO:0043229	intracellular organelle	774	21747	0.000106246	0.00549444	Unigene0090297;Unigene0088031;Unigene0105026;Unigene0109474;Unigene0006213;Unigene0022260;Unigene0081056;Unigene0080733;Unigene0015982;Unigene0003598;Unigene0081847;Unigene0091943;Unigene0001454;Unigene0012809;Unigene0001672;Unigene0110215;Unigene0063687;Unigene0013710;Unigene0013654;Unigene0070003;Unigene0019794;Unigene0082114;Unigene0064646;Unigene0115699;Unigene0023215;Unigene0075263;Unigene00…
GO:0044444	cytoplasmic part	367	9557	0.000281492	0.0118001	Unigene0066420;Unigene0015007;Unigene0015928;Unigene0106788;Unigene0095359;Unigene0057341;Unigene0105026;Unigene0109474;Unigene0006213;Unigene0022260;Unigene0081056;Unigene0080733;Unigene0015982;Unigene0003598;Unigene0081847;Unigene0091943;Unigene0001454;Unigene0012809;Unigene0001672;Unigene0110215;Unigene0063687;Unigene0013710;Unigene0013654;Unigene0070003;Unigene0019794;Unigene0082114;Unigene00…
GO:0005737	cytoplasm	369	9620	0.000293372	0.0118001	Unigene0066420;Unigene0015007;Unigene0015928;Unigene0106788;Unigene0095359;Unigene0057341;Unigene0105026;Unigene0109474;Unigene0006213;Unigene0022260;Unigene0081056;Unigene0080733;Unigene0015982;Unigene0003598;Unigene0081847;Unigene0091943;Unigene0001454;Unigene0012809;Unigene0001672;Unigene0110215;Unigene0063687;Unigene0013710;Unigene0013654;Unigene0070003;Unigene0019794;Unigene0082114;Unigene00…
GO:0036477	somatodendritic compartment	14	153	0.000564333	0.0204289	Unigene0112528;Unigene0095359;Unigene0055132;Unigene0072071;Unigene0114181;Unigene0064727;Unigene0015007;Unigene0107394;Unigene0020012;Unigene0005807;Unigene0006820;Unigene0110134;Unigene0078671;Unigene0098994
GO:0044424	intracellular part	875	25213	0.000756867	0.0235507	Unigene0090297;Unigene0088031;Unigene0066420;Unigene0015007;Unigene0015928;Unigene0106788;Unigene0095359;Unigene0057341;Unigene0105026;Unigene0109474;Unigene0006213;Unigene0022260;Unigene0081056;Unigene0080733;Unigene0015982;Unigene0003598;Unigene0081847;Unigene0091943;Unigene0001454;Unigene0012809;Unigene0001672;Unigene0110215;Unigene0063687;Unigene0013710;Unigene0013654;Unigene0070003;Unigene00…
GO:0031967	organelle envelope	56	1094	0.000845745	0.0235507	Unigene0074548;Unigene0081761;Unigene0023556;Unigene0062018;Unigene0003746;Unigene0103496;Unigene0063867;Unigene0019874;Unigene0067408;Unigene0066780;Unigene0023257;Unigene0048850;Unigene0010244;Unigene0067393;Unigene0020588;Unigene0008181;Unigene0075450;Unigene0062207;Unigene0062981;Unigene0076128;Unigene0088484;Unigene0095187;Unigene0084927;Unigene0082292;Unigene0079543;Unigene0088834;Unigene00…
GO:0031975	envelope	56	1094	0.000845745	0.0235507	Unigene0074548;Unigene0081761;Unigene0023556;Unigene0062018;Unigene0003746;Unigene0103496;Unigene0063867;Unigene0019874;Unigene0067408;Unigene0066780;Unigene0023257;Unigene0048850;Unigene0010244;Unigene0067393;Unigene0020588;Unigene0008181;Unigene0075450;Unigene0062207;Unigene0062981;Unigene0076128;Unigene0088484;Unigene0095187;Unigene0084927;Unigene0082292;Unigene0079543;Unigene0088834;Unigene00…
GO:0005622	intracellular	875	25289	0.00136914	0.0354021	Unigene0090297;Unigene0088031;Unigene0066420;Unigene0015007;Unigene0015928;Unigene0106788;Unigene0095359;Unigene0057341;Unigene0105026;Unigene0109474;Unigene0006213;Unigene0022260;Unigene0081056;Unigene0080733;Unigene0015982;Unigene0003598;Unigene0081847;Unigene0091943;Unigene0001454;Unigene0012809;Unigene0001672;Unigene0110215;Unigene0063687;Unigene0013710;Unigene0013654;Unigene0070003;Unigene00…

## Sheet: GO molecular function
Table S5. GO and KEGG enrichment data of group 1 (1,504 genes) and group 2 (1,764 genes)
1,504 genes from group1 (cluster 12, 15 and 16) significantly enriched GO molecular function category
GO ID	Description	GeneRatio (916)	BgRatio (30808)	pvalue	fdr	Gene ID
GO:0046873	metal ion transmembrane transporter activity	41	464	3.54867e-12	9.83935e-10	Unigene0014540;Unigene0021627;Unigene0086190;Unigene0018713;Unigene0090160;Unigene0013134;Unigene0104568;Unigene0060721;Unigene0094441;Unigene0087588;Unigene0014956;Unigene0087592;Unigene0022890;Unigene0095147;Unigene0021157;Unigene0021156;Unigene0006614;Unigene0007970;Unigene0109731;Unigene0020049;Unigene0081990;Unigene0089757;Unigene0106586;Unigene0105983;Unigene0069706;Unigene0093456;Unigene00…
GO:0022857	transmembrane transporter activity	89	1629	3.82111e-12	9.83935e-10	Unigene0012308;Unigene0067048;Unigene0106581;Unigene0081990;Unigene0080657;Unigene0019927;Unigene0060721;Unigene0022995;Unigene0105983;Unigene0002690;Unigene0093456;Unigene0090160;Unigene0104568;Unigene0018976;Unigene0004065;Unigene0015811;Unigene0017864;Unigene0006614;Unigene0091235;Unigene0083753;Unigene0018713;Unigene0017972;Unigene0014956;Unigene0087588;Unigene0007970;Unigene0019236;Unigene00…
GO:0022890	inorganic cation transmembrane transporter activity	47	613	1.40582e-11	2.41333e-09	Unigene0012308;Unigene0067048;Unigene0014540;Unigene0021627;Unigene0086190;Unigene0018713;Unigene0090160;Unigene0013134;Unigene0104568;Unigene0060721;Unigene0094441;Unigene0087588;Unigene0014956;Unigene0087592;Unigene0022890;Unigene0095147;Unigene0021157;Unigene0021156;Unigene0015811;Unigene0106586;Unigene0083535;Unigene0086443;Unigene0105983;Unigene0106883;Unigene0081990;Unigene0014664;Unigene00…
GO:0022891	substrate-specific transmembrane transporter activity	81	1466	2.25318e-11	2.90097e-09	Unigene0012308;Unigene0067048;Unigene0106581;Unigene0081990;Unigene0080657;Unigene0019927;Unigene0060721;Unigene0022995;Unigene0105983;Unigene0002690;Unigene0093456;Unigene0090160;Unigene0104568;Unigene0018976;Unigene0004065;Unigene0015811;Unigene0017864;Unigene0006614;Unigene0091235;Unigene0083753;Unigene0018713;Unigene0017972;Unigene0014956;Unigene0087588;Unigene0007970;Unigene0019236;Unigene00…
GO:0005215	transporter activity	101	2053	5.27381e-11	4.61841e-09	Unigene0012308;Unigene0067048;Unigene0106581;Unigene0081990;Unigene0080657;Unigene0019927;Unigene0060721;Unigene0022995;Unigene0105983;Unigene0002690;Unigene0093456;Unigene0090160;Unigene0104568;Unigene0018976;Unigene0004065;Unigene0015811;Unigene0017864;Unigene0006614;Unigene0091235;Unigene0083753;Unigene0018713;Unigene0017972;Unigene0014956;Unigene0087588;Unigene0007970;Unigene0019236;Unigene00…
GO:0008324	cation transmembrane transporter activity	59	921	5.38067e-11	4.61841e-09	Unigene0012308;Unigene0067048;Unigene0069706;Unigene0011109;Unigene0014540;Unigene0021627;Unigene0086190;Unigene0018713;Unigene0090160;Unigene0013134;Unigene0104568;Unigene0060721;Unigene0094441;Unigene0087588;Unigene0014956;Unigene0087592;Unigene0095147;Unigene0083535;Unigene0106581;Unigene0014294;Unigene0013861;Unigene0015811;Unigene0006614;Unigene0111981;Unigene0018976;Unigene0093456;Unigene00…
GO:0015075	ion transmembrane transporter activity	76	1378	1.07025e-10	7.87395e-09	Unigene0012308;Unigene0067048;Unigene0106581;Unigene0081990;Unigene0080657;Unigene0019927;Unigene0060721;Unigene0022995;Unigene0105983;Unigene0002690;Unigene0093456;Unigene0090160;Unigene0104568;Unigene0018976;Unigene0004065;Unigene0015811;Unigene0017864;Unigene0006614;Unigene0091235;Unigene0083753;Unigene0018713;Unigene0017972;Unigene0014956;Unigene0087588;Unigene0007970;Unigene0019236;Unigene00…
GO:0015077	monovalent inorganic cation transmembrane transporter activity	33	374	4.79626e-10	3.0876e-08	Unigene0012308;Unigene0067048;Unigene0014540;Unigene0021627;Unigene0086190;Unigene0018713;Unigene0090160;Unigene0013134;Unigene0104568;Unigene0060721;Unigene0094441;Unigene0087588;Unigene0014956;Unigene0087592;Unigene0022890;Unigene0095147;Unigene0021157;Unigene0021156;Unigene0006614;Unigene0007970;Unigene0109731;Unigene0020049;Unigene0081990;Unigene0089757;Unigene0106586;Unigene0105983;Unigene00…
GO:0022892	substrate-specific transporter activity	86	1782	4.14585e-09	2.37235e-07	Unigene0012308;Unigene0067048;Unigene0106581;Unigene0081990;Unigene0080657;Unigene0019927;Unigene0060721;Unigene0022995;Unigene0105983;Unigene0002690;Unigene0093456;Unigene0090160;Unigene0104568;Unigene0018976;Unigene0004065;Unigene0015811;Unigene0017864;Unigene0006614;Unigene0091235;Unigene0083753;Unigene0018713;Unigene0017972;Unigene0014956;Unigene0087588;Unigene0007970;Unigene0019236;Unigene00…
GO:0015081	sodium ion transmembrane transporter activity	17	149	2.15696e-07	1.11083e-05	Unigene0022890;Unigene0095147;Unigene0021157;Unigene0021156;Unigene0006614;Unigene0007970;Unigene0086190;Unigene0109731;Unigene0020049;Unigene0081990;Unigene0014540;Unigene0089757;Unigene0106586;Unigene0105983;Unigene0069706;Unigene0093456;Unigene0018332
GO:0005261	cation channel activity	29	447	3.52869e-06	0.000165207	Unigene0006614;Unigene0106883;Unigene0104568;Unigene0014664;Unigene0015811;Unigene0022995;Unigene0106581;Unigene0083753;Unigene0079879;Unigene0019927;Unigene0007970;Unigene0105983;Unigene0093456;Unigene0018332;Unigene0081990;Unigene0087588;Unigene0087592;Unigene0013134;Unigene0014956;Unigene0018713;Unigene0060721;Unigene0090160;Unigene0087053;Unigene0023564;Unigene0014294;Unigene0018976;Unigene00…
GO:0022803	passive transmembrane transporter activity	38	689	5.66926e-06	0.000243306	Unigene0106581;Unigene0081990;Unigene0080657;Unigene0019927;Unigene0060721;Unigene0022995;Unigene0105983;Unigene0002690;Unigene0093456;Unigene0090160;Unigene0104568;Unigene0018976;Unigene0004065;Unigene0015811;Unigene0017864;Unigene0006614;Unigene0091235;Unigene0083753;Unigene0018713;Unigene0017972;Unigene0014956;Unigene0087588;Unigene0007970;Unigene0019236;Unigene0079879;Unigene0090006;Unigene00…
GO:0022804	active transmembrane transporter activity	32	551	1.11028e-05	0.000423812	Unigene0069706;Unigene0011109;Unigene0013861;Unigene0014540;Unigene0021627;Unigene0080388;Unigene0012853;Unigene0086190;Unigene0013859;Unigene0111981;Unigene0094441;Unigene0004100;Unigene0020049;Unigene0012308;Unigene0017537;Unigene0021156;Unigene0003973;Unigene0022890;Unigene0016635;Unigene0091673;Unigene0109731;Unigene0095147;Unigene0083535;Unigene0090322;Unigene0103908;Unigene0067048;Unigene00…
GO:0015267	channel activity	37	684	1.15211e-05	0.000423812	Unigene0106581;Unigene0081990;Unigene0080657;Unigene0019927;Unigene0060721;Unigene0022995;Unigene0105983;Unigene0002690;Unigene0093456;Unigene0090160;Unigene0104568;Unigene0018976;Unigene0004065;Unigene0015811;Unigene0017864;Unigene0006614;Unigene0091235;Unigene0083753;Unigene0018713;Unigene0017972;Unigene0014956;Unigene0087588;Unigene0007970;Unigene0019236;Unigene0079879;Unigene0090006;Unigene00…
GO:0015079	potassium ion transmembrane transporter activity	12	106	1.40343e-05	0.000481843	Unigene0014540;Unigene0021627;Unigene0086190;Unigene0018713;Unigene0090160;Unigene0013134;Unigene0104568;Unigene0060721;Unigene0094441;Unigene0087588;Unigene0014956;Unigene0087592
GO:0005216	ion channel activity	36	671	1.79635e-05	0.000544189	Unigene0106581;Unigene0081990;Unigene0080657;Unigene0019927;Unigene0060721;Unigene0022995;Unigene0105983;Unigene0002690;Unigene0093456;Unigene0090160;Unigene0104568;Unigene0018976;Unigene0004065;Unigene0015811;Unigene0017864;Unigene0006614;Unigene0091235;Unigene0083753;Unigene0018713;Unigene0017972;Unigene0014956;Unigene0087588;Unigene0007970;Unigene0019236;Unigene0079879;Unigene0090006;Unigene00…
GO:0022838	substrate-specific channel activity	36	671	1.79635e-05	0.000544189	Unigene0106581;Unigene0081990;Unigene0080657;Unigene0019927;Unigene0060721;Unigene0022995;Unigene0105983;Unigene0002690;Unigene0093456;Unigene0090160;Unigene0104568;Unigene0018976;Unigene0004065;Unigene0015811;Unigene0017864;Unigene0006614;Unigene0091235;Unigene0083753;Unigene0018713;Unigene0017972;Unigene0014956;Unigene0087588;Unigene0007970;Unigene0019236;Unigene0079879;Unigene0090006;Unigene00…
GO:0015291	secondary active transmembrane transporter activity	20	310	0.000120157	0.00343782	Unigene0069706;Unigene0011109;Unigene0004100;Unigene0020049;Unigene0012308;Unigene0017537;Unigene0021157;Unigene0103908;Unigene0095147;Unigene0021156;Unigene0022890;Unigene0090849;Unigene0083535;Unigene0090322;Unigene0003973;Unigene0109731;Unigene0106586;Unigene0004709;Unigene0012636;Unigene0109728
GO:0005244	voltage-gated ion channel activity	9	81	0.000190278	0.00489966	Unigene0087588;Unigene0006614;Unigene0014664;Unigene0019927;Unigene0014294;Unigene0104568;Unigene0087592;Unigene0022995;Unigene0081990
GO:0022832	voltage-gated channel activity	9	81	0.000190278	0.00489966	Unigene0087588;Unigene0006614;Unigene0014664;Unigene0019927;Unigene0014294;Unigene0104568;Unigene0087592;Unigene0022995;Unigene0081990
GO:0022836	gated channel activity	19	310	0.000336118	0.00824289	Unigene0014294;Unigene0106883;Unigene0095294;Unigene0071572;Unigene0090006;Unigene0017864;Unigene0017972;Unigene0023564;Unigene0019236;Unigene0087588;Unigene0006614;Unigene0014664;Unigene0019927;Unigene0104568;Unigene0087592;Unigene0022995;Unigene0081990;Unigene0018332;Unigene0007970
GO:0005267	potassium channel activity	8	75	0.000566543	0.0132623	Unigene0104568;Unigene0087588;Unigene0087592;Unigene0013134;Unigene0014956;Unigene0018713;Unigene0060721;Unigene0090160
GO:0046943	carboxylic acid transmembrane transporter activity	12	165	0.000949392	0.0212581	Unigene0021157;Unigene0103908;Unigene0095147;Unigene0021156;Unigene0022890;Unigene0000532;Unigene0089363;Unigene0093315;Unigene0090322;Unigene0087960;Unigene0019244;Unigene0012636
GO:0005416	cation:amino acid symporter activity	5	32	0.00110748	0.0232172	Unigene0021157;Unigene0103908;Unigene0095147;Unigene0021156;Unigene0022890
GO:0015293	symporter activity	9	103	0.00112705	0.0232172	Unigene0069706;Unigene0011109;Unigene0021157;Unigene0103908;Unigene0095147;Unigene0021156;Unigene0022890;Unigene0090849;Unigene0083535
GO:0005342	organic acid transmembrane transporter activity	12	172	0.00135877	0.0269141	Unigene0021157;Unigene0103908;Unigene0095147;Unigene0021156;Unigene0022890;Unigene0087960;Unigene0000532;Unigene0089363;Unigene0019244;Unigene0090322;Unigene0093315;Unigene0012636
GO:0016820	hydrolase activity, acting on acid anhydrides, catalyzing transmembrane movement of substances	11	154	0.00176051	0.0312642	Unigene0013861;Unigene0014540;Unigene0021627;Unigene0080388;Unigene0012853;Unigene0086190;Unigene0013859;Unigene0111981;Unigene0094441;Unigene0067048;Unigene0091673
GO:0042626	ATPase activity, coupled to transmembrane movement of substances	11	154	0.00176051	0.0312642	Unigene0013861;Unigene0014540;Unigene0021627;Unigene0080388;Unigene0012853;Unigene0086190;Unigene0013859;Unigene0111981;Unigene0094441;Unigene0067048;Unigene0091673
GO:0043492	ATPase activity, coupled to movement of substances	11	154	0.00176051	0.0312642	Unigene0013861;Unigene0014540;Unigene0021627;Unigene0080388;Unigene0012853;Unigene0086190;Unigene0013859;Unigene0111981;Unigene0094441;Unigene0091673;Unigene0067048
GO:0005272	sodium channel activity	6	56	0.00268401	0.0460754	Unigene0006614;Unigene0007970;Unigene0105983;Unigene0093456;Unigene0018332;Unigene0081990
1,764 genes from group 2 (cluster 9, 13 and 14) significantly enriched GO molecular function category
NONE

## Sheet: GO biological process
Table S5. GO and KEGG enrichment data of group 1 (1,504 genes) and group 2 (1,764 genes)
1,504 genes from group1 (cluster 12, 15 and 16) significantly enriched GO biological process category
GO ID	Description	GeneRatio (1025)	BgRatio (34115)	pvalue	fdr	Gene ID
GO:0050877	neurological system process	80	1346	5.19484e-12	9.13517e-09	Unigene0014294;Unigene0002924;Unigene0015811;Unigene0083784;Unigene0017802;Unigene0101403;Unigene0090440;Unigene0047722;Unigene0021156;Unigene0111869;Unigene0000138;Unigene0015333;Unigene0099018;Unigene0021655;Unigene0084626;Unigene0011109;Unigene0097955;Unigene0020606;Unigene0086190;Unigene0007970;Unigene0107384;Unigene0014117;Unigene0002021;Unigene0014540;Unigene0014743;Unigene0006730;Unigene00…
GO:0050804	modulation of synaptic transmission	41	458	7.16765e-12	9.13517e-09	Unigene0002021;Unigene0101403;Unigene0090440;Unigene0011236;Unigene0015049;Unigene0016223;Unigene0016706;Unigene0015811;Unigene0021148;Unigene0065201;Unigene0021655;Unigene0078245;Unigene0002924;Unigene0099018;Unigene0093067;Unigene0013263;Unigene0084626;Unigene0063393;Unigene0099086;Unigene0079521;Unigene0074222;Unigene0013266;Unigene0001769;Unigene0014294;Unigene0016953;Unigene0089526;Unigene00…
GO:0007610	behavior	69	1149	1.05074e-10	8.92782e-08	Unigene0014294;Unigene0002924;Unigene0015811;Unigene0083784;Unigene0017802;Unigene0101403;Unigene0090440;Unigene0047722;Unigene0021156;Unigene0111869;Unigene0000138;Unigene0015333;Unigene0099018;Unigene0021655;Unigene0084626;Unigene0011109;Unigene0097955;Unigene0020606;Unigene0086190;Unigene0007970;Unigene0107384;Unigene0014117;Unigene0002021;Unigene0014540;Unigene0014743;Unigene0006730;Unigene00…
GO:0007267	cell-cell signaling	49	685	2.01721e-10	1.28546e-07	Unigene0084626;Unigene0000237;Unigene0013486;Unigene0013482;Unigene0013481;Unigene0013266;Unigene0013263;Unigene0013484;Unigene0003198;Unigene0011236;Unigene0014294;Unigene0019236;Unigene0099224;Unigene0086025;Unigene0018211;Unigene0022408;Unigene0111869;Unigene0004796;Unigene0106883;Unigene0014094;Unigene0018332;Unigene0017802;Unigene0113649;Unigene0019915;Unigene0073219;Unigene0069577;Unigene01…
GO:0007611	learning or memory	30	323	1.98815e-09	7.50468e-07	Unigene0014294;Unigene0002924;Unigene0015811;Unigene0083784;Unigene0017802;Unigene0101403;Unigene0090440;Unigene0047722;Unigene0021156;Unigene0111869;Unigene0000138;Unigene0015333;Unigene0099018;Unigene0021655;Unigene0084626;Unigene0011109;Unigene0097955;Unigene0020606;Unigene0086190;Unigene0007970;Unigene0107384;Unigene0014117;Unigene0002021;Unigene0014540;Unigene0014743;Unigene0006730;Unigene00…
GO:0044708	single-organism behavior	50	759	2.14943e-09	7.50468e-07	Unigene0014294;Unigene0002924;Unigene0015811;Unigene0083784;Unigene0017802;Unigene0101403;Unigene0090440;Unigene0047722;Unigene0021156;Unigene0111869;Unigene0000138;Unigene0015333;Unigene0099018;Unigene0021655;Unigene0084626;Unigene0011109;Unigene0097955;Unigene0020606;Unigene0086190;Unigene0007970;Unigene0107384;Unigene0014117;Unigene0002021;Unigene0014540;Unigene0014743;Unigene0006730;Unigene00…
GO:0050890	cognition	30	325	2.29863e-09	7.50468e-07	Unigene0014294;Unigene0002924;Unigene0015811;Unigene0083784;Unigene0017802;Unigene0101403;Unigene0090440;Unigene0047722;Unigene0021156;Unigene0111869;Unigene0000138;Unigene0015333;Unigene0099018;Unigene0021655;Unigene0084626;Unigene0011109;Unigene0097955;Unigene0020606;Unigene0086190;Unigene0007970;Unigene0107384;Unigene0014117;Unigene0002021;Unigene0014540;Unigene0014743;Unigene0006730;Unigene00…
GO:0007399	nervous system development	135	3132	2.35533e-09	7.50468e-07	Unigene0111129;Unigene0017951;Unigene0003497;Unigene0015049;Unigene0111981;Unigene0013859;Unigene0080388;Unigene0023411;Unigene0086768;Unigene0085224;Unigene0093492;Unigene0085322;Unigene0101403;Unigene0102037;Unigene0113538;Unigene0002021;Unigene0019204;Unigene0093067;Unigene0100088;Unigene0074222;Unigene0017691;Unigene0015751;Unigene0090440;Unigene0100684;Unigene0063283;Unigene0002924;Unigene00…
GO:0006812	cation transport	74	1378	3.04648e-09	8.62832e-07	Unigene0061513;Unigene0012636;Unigene0109728;Unigene0011597;Unigene0069706;Unigene0104568;Unigene0080388;Unigene0020054;Unigene0082710;Unigene0083753;Unigene0014540;Unigene0108995;Unigene0111981;Unigene0014956;Unigene0021627;Unigene0061565;Unigene0018590;Unigene0019927;Unigene0094441;Unigene0104271;Unigene0056905;Unigene0093067;Unigene0013861;Unigene0006397;Unigene0022995;Unigene0014664;Unigene00…
GO:0050803	regulation of synapse structure or activity	24	222	4.23729e-09	1.08009e-06	Unigene0015049;Unigene0016223;Unigene0090440;Unigene0002021;Unigene0103668;Unigene0093067;Unigene0016706;Unigene0015811;Unigene0021148;Unigene0065201;Unigene0021655;Unigene0078245;Unigene0002924;Unigene0099018;Unigene0013263;Unigene0084626;Unigene0063393;Unigene0099086;Unigene0079521;Unigene0074222;Unigene0013266;Unigene0001769;Unigene0014294;Unigene0016953
GO:0022008	neurogenesis	104	2276	1.16359e-08	2.69636e-06	Unigene0017951;Unigene0003497;Unigene0015049;Unigene0013859;Unigene0080388;Unigene0086768;Unigene0111981;Unigene0085224;Unigene0093492;Unigene0085322;Unigene0101403;Unigene0102037;Unigene0113538;Unigene0002021;Unigene0019204;Unigene0093067;Unigene0100088;Unigene0074222;Unigene0017691;Unigene0015751;Unigene0090440;Unigene0100684;Unigene0063283;Unigene0002924;Unigene0006614;Unigene0017692;Unigene00…
GO:0048699	generation of neurons	100	2172	1.5809e-08	3.35809e-06	Unigene0017951;Unigene0003497;Unigene0015049;Unigene0013859;Unigene0080388;Unigene0086768;Unigene0111981;Unigene0085224;Unigene0093492;Unigene0085322;Unigene0101403;Unigene0113538;Unigene0002021;Unigene0019204;Unigene0093067;Unigene0100088;Unigene0074222;Unigene0017691;Unigene0015751;Unigene0090440;Unigene0100684;Unigene0063283;Unigene0002924;Unigene0006614;Unigene0017692;Unigene0021148;Unigene00…
GO:0048167	regulation of synaptic plasticity	22	204	1.94434e-08	3.8124e-06	Unigene0015049;Unigene0016223;Unigene0090440;Unigene0016706;Unigene0015811;Unigene0021148;Unigene0065201;Unigene0021655;Unigene0078245;Unigene0002924;Unigene0099018;Unigene0093067;Unigene0013263;Unigene0084626;Unigene0063393;Unigene0099086;Unigene0079521;Unigene0074222;Unigene0013266;Unigene0001769;Unigene0014294;Unigene0016953
GO:1902578	single-organism localization	188	4962	2.61767e-08	4.76603e-06	Unigene0109731;Unigene0013266;Unigene0016326;Unigene0013263;Unigene0084626;Unigene0091235;Unigene0109728;Unigene0020054;Unigene0080657;Unigene0092986;Unigene0079339;Unigene0069706;Unigene0011109;Unigene0104535;Unigene0019236;Unigene0095294;Unigene0076247;Unigene0099615;Unigene0047722;Unigene0086936;Unigene0091373;Unigene0085030;Unigene0062554;Unigene0099224;Unigene0018211;Unigene0006289;Unigene00…
GO:0006811	ion transport	96	2116	6.31558e-08	1.07323e-05	Unigene0109731;Unigene0091235;Unigene0109728;Unigene0020054;Unigene0080657;Unigene0092986;Unigene0079339;Unigene0069706;Unigene0011109;Unigene0104535;Unigene0019236;Unigene0095294;Unigene0021627;Unigene0061513;Unigene0012636;Unigene0011597;Unigene0104568;Unigene0080388;Unigene0082710;Unigene0083753;Unigene0014540;Unigene0108995;Unigene0111981;Unigene0014956;Unigene0061565;Unigene0018590;Unigene00…
GO:0030001	metal ion transport	55	1008	2.08832e-07	3.32695e-05	Unigene0014540;Unigene0021627;Unigene0086190;Unigene0097260;Unigene0083535;Unigene0104568;Unigene0105983;Unigene0061513;Unigene0104271;Unigene0092190;Unigene0021156;Unigene0013861;Unigene0018332;Unigene0082710;Unigene0019927;Unigene0011109;Unigene0087588;Unigene0006397;Unigene0094441;Unigene0109728;Unigene0069706;Unigene0060721;Unigene0019462;Unigene0016953;Unigene0014294;Unigene0014664;Unigene01…
GO:0048666	neuron development	74	1534	2.32151e-07	3.48091e-05	Unigene0017951;Unigene0003497;Unigene0015049;Unigene0063642;Unigene0002924;Unigene0006181;Unigene0018743;Unigene0017961;Unigene0086513;Unigene0050083;Unigene0000237;Unigene0086768;Unigene0018700;Unigene0022943;Unigene0013793;Unigene0019927;Unigene0083535;Unigene0085224;Unigene0070004;Unigene0081776;Unigene0013774;Unigene0019226;Unigene0071774;Unigene0085322;Unigene0019465;Unigene0099917;Unigene00…
GO:0003008	system process	100	2319	3.60029e-07	5.09842e-05	Unigene0084626;Unigene0093067;Unigene0106883;Unigene0014294;Unigene0020054;Unigene0017802;Unigene0090251;Unigene0091373;Unigene0021627;Unigene0002924;Unigene0015811;Unigene0083784;Unigene0101403;Unigene0090440;Unigene0047722;Unigene0021156;Unigene0111869;Unigene0000138;Unigene0015333;Unigene0099018;Unigene0021655;Unigene0011109;Unigene0097955;Unigene0020606;Unigene0086190;Unigene0007970;Unigene01…
GO:0044765	single-organism transport	167	4524	1.0259e-06	0.000135592	Unigene0109731;Unigene0013266;Unigene0016326;Unigene0013263;Unigene0084626;Unigene0091235;Unigene0109728;Unigene0020054;Unigene0080657;Unigene0092986;Unigene0079339;Unigene0069706;Unigene0011109;Unigene0104535;Unigene0019236;Unigene0095294;Unigene0076247;Unigene0099615;Unigene0047722;Unigene0086936;Unigene0091373;Unigene0085030;Unigene0062554;Unigene0099224;Unigene0018211;Unigene0006289;Unigene00…
GO:0030182	neuron differentiation	77	1685	1.06389e-06	0.000135592	Unigene0017951;Unigene0003497;Unigene0015049;Unigene0013859;Unigene0080388;Unigene0086768;Unigene0111981;Unigene0085224;Unigene0063642;Unigene0002924;Unigene0006181;Unigene0018743;Unigene0017961;Unigene0086513;Unigene0050083;Unigene0000237;Unigene0018700;Unigene0022943;Unigene0013793;Unigene0019927;Unigene0083535;Unigene0070004;Unigene0081776;Unigene0013774;Unigene0019226;Unigene0071774;Unigene00…
GO:0031175	neuron projection development	65	1353	1.48425e-06	0.00018016	Unigene0017951;Unigene0003497;Unigene0015049;Unigene0006181;Unigene0018743;Unigene0017961;Unigene0086513;Unigene0050083;Unigene0000237;Unigene0086768;Unigene0018700;Unigene0022943;Unigene0013793;Unigene0019927;Unigene0083535;Unigene0085224;Unigene0070004;Unigene0081776;Unigene0013774;Unigene0019226;Unigene0071774;Unigene0085322;Unigene0019465;Unigene0099917;Unigene0021232;Unigene0008692;Unigene01…
GO:0007613	memory	11	79	5.90643e-06	0.000684341	Unigene0015333;Unigene0017802;Unigene0014294;Unigene0083784;Unigene0109890;Unigene0001769;Unigene0006730;Unigene0021655;Unigene0099018;Unigene0101403;Unigene0111869
GO:0006814	sodium ion transport	18	210	1.00847e-05	0.00108807	Unigene0108995;Unigene0021156;Unigene0020049;Unigene0018332;Unigene0069706;Unigene0106586;Unigene0086190;Unigene0021627;Unigene0019462;Unigene0012308;Unigene0105983;Unigene0089757;Unigene0014540;Unigene0093456;Unigene0020054;Unigene0094441;Unigene0109731;Unigene0007970
GO:0051179	localization	309	9712	1.02447e-05	0.00108807	Unigene0109731;Unigene0013266;Unigene0016326;Unigene0013263;Unigene0084626;Unigene0091235;Unigene0109728;Unigene0020054;Unigene0080657;Unigene0092986;Unigene0079339;Unigene0069706;Unigene0011109;Unigene0104535;Unigene0019236;Unigene0095294;Unigene0076247;Unigene0099615;Unigene0047722;Unigene0086936;Unigene0091373;Unigene0085030;Unigene0062554;Unigene0017555;Unigene0081312;Unigene0015333;Unigene00…
GO:0034220	ion transmembrane transport	27	414	1.28404e-05	0.00130921	Unigene0021627;Unigene0089363;Unigene0092190;Unigene0018713;Unigene0067048;Unigene0083753;Unigene0022995;Unigene0014956;Unigene0087588;Unigene0013134;Unigene0087053;Unigene0106586;Unigene0019927;Unigene0086190;Unigene0097260;Unigene0014540;Unigene0014664;Unigene0104568;Unigene0060721;Unigene0079879;Unigene0012853;Unigene0105983;Unigene0091673;Unigene0094441;Unigene0093456;Unigene0087592;Unigene00…
GO:0032501	multicellular organismal process	319	10132	1.65332e-05	0.00159321	Unigene0017231;Unigene0086513;Unigene0017233;Unigene0111129;Unigene0047722;Unigene0091296;Unigene0107205;Unigene0017951;Unigene0003497;Unigene0015049;Unigene0013205;Unigene0090805;Unigene0106883;Unigene0111981;Unigene0013859;Unigene0080388;Unigene0023411;Unigene0096594;Unigene0084626;Unigene0010952;Unigene0086768;Unigene0085224;Unigene0073161;Unigene0103991;Unigene0020054;Unigene0072460;Unigene00…
GO:0051234	establishment of localization	239	7253	1.75825e-05	0.00159321	Unigene0109731;Unigene0013266;Unigene0016326;Unigene0013263;Unigene0084626;Unigene0091235;Unigene0109728;Unigene0020054;Unigene0080657;Unigene0092986;Unigene0079339;Unigene0069706;Unigene0011109;Unigene0104535;Unigene0019236;Unigene0095294;Unigene0076247;Unigene0099615;Unigene0047722;Unigene0086936;Unigene0091373;Unigene0085030;Unigene0062554;Unigene0099224;Unigene0018211;Unigene0006289;Unigene00…
GO:0048812	neuron projection morphogenesis	58	1257	1.78553e-05	0.00159321	Unigene0017951;Unigene0003497;Unigene0015049;Unigene0006181;Unigene0018743;Unigene0017961;Unigene0086513;Unigene0050083;Unigene0000237;Unigene0086768;Unigene0018700;Unigene0022943;Unigene0013793;Unigene0019927;Unigene0083535;Unigene0085224;Unigene0070004;Unigene0081776;Unigene0013774;Unigene0019226;Unigene0071774;Unigene0085322;Unigene0019465;Unigene0099917;Unigene0021232;Unigene0008692;Unigene01…
GO:0007600	sensory perception	40	754	1.8126e-05	0.00159321	Unigene0111981;Unigene0016545;Unigene0013859;Unigene0089757;Unigene0021226;Unigene0080388;Unigene0019465;Unigene0004065;Unigene0055450;Unigene0013154;Unigene0021225;Unigene0085884;Unigene0075121;Unigene0111129;Unigene0019464;Unigene0044699;Unigene0109890;Unigene0079730;Unigene0107874;Unigene0013058;Unigene0019462;Unigene0021380;Unigene0019236;Unigene0066477;Unigene0090251;Unigene0018332;Unigene00…
GO:0055085	transmembrane transport	28	448	1.94039e-05	0.00164869	Unigene0021627;Unigene0089363;Unigene0092190;Unigene0018713;Unigene0067048;Unigene0083753;Unigene0022995;Unigene0014956;Unigene0087588;Unigene0013134;Unigene0087053;Unigene0106586;Unigene0019927;Unigene0086190;Unigene0097260;Unigene0014540;Unigene0014664;Unigene0104568;Unigene0060721;Unigene0079879;Unigene0012853;Unigene0105983;Unigene0091673;Unigene0094441;Unigene0093456;Unigene0087592;Unigene00…
GO:0030030	cell projection organization	89	2204	2.13173e-05	0.00175284	Unigene0017951;Unigene0003497;Unigene0015049;Unigene0003198;Unigene0085322;Unigene0014842;Unigene0006614;Unigene0075255;Unigene0083535;Unigene0074425;Unigene0086768;Unigene0113049;Unigene0071774;Unigene0101407;Unigene0006181;Unigene0010715;Unigene0019464;Unigene0019226;Unigene0019927;Unigene0112348;Unigene0087467;Unigene0008692;Unigene0101403;Unigene0115097;Unigene0005178;Unigene0109890;Unigene00…
GO:0007270	neuron-neuron synaptic transmission	11	94	3.17688e-05	0.00253058	Unigene0000237;Unigene0013486;Unigene0013482;Unigene0013481;Unigene0013266;Unigene0013263;Unigene0013484;Unigene0003198;Unigene0011236;Unigene0014294;Unigene0019236
GO:0044707	single-multicellular organism process	283	8964	5.70075e-05	0.0044034	Unigene0017231;Unigene0086513;Unigene0017233;Unigene0111129;Unigene0047722;Unigene0091296;Unigene0107205;Unigene0017951;Unigene0003497;Unigene0015049;Unigene0013205;Unigene0090805;Unigene0106883;Unigene0111981;Unigene0013859;Unigene0080388;Unigene0023411;Unigene0096594;Unigene0084626;Unigene0010952;Unigene0086768;Unigene0085224;Unigene0073161;Unigene0103991;Unigene0020054;Unigene0072460;Unigene00…
GO:0048468	cell development	105	2804	8.12138e-05	0.00608865	Unigene0073161;Unigene0090685;Unigene0001229;Unigene0058417;Unigene0086768;Unigene0085224;Unigene0016803;Unigene0017951;Unigene0003497;Unigene0015049;Unigene0063642;Unigene0002924;Unigene0006181;Unigene0018743;Unigene0017961;Unigene0086513;Unigene0050083;Unigene0000237;Unigene0018700;Unigene0022943;Unigene0013793;Unigene0019927;Unigene0083535;Unigene0070004;Unigene0081776;Unigene0013774;Unigene00…
GO:0048731	system development	213	6538	0.000121968	0.00888276	Unigene0111129;Unigene0047722;Unigene0091296;Unigene0107205;Unigene0017951;Unigene0003497;Unigene0015049;Unigene0013205;Unigene0090805;Unigene0106883;Unigene0111981;Unigene0013859;Unigene0080388;Unigene0023411;Unigene0096594;Unigene0084626;Unigene0010952;Unigene0086768;Unigene0085224;Unigene0103991;Unigene0020054;Unigene0072460;Unigene0083784;Unigene0018217;Unigene0008548;Unigene0079730;Unigene00…
GO:0006810	transport	210	6440	0.000131479	0.00930941	Unigene0109731;Unigene0013266;Unigene0016326;Unigene0013263;Unigene0084626;Unigene0091235;Unigene0109728;Unigene0020054;Unigene0080657;Unigene0092986;Unigene0079339;Unigene0069706;Unigene0011109;Unigene0104535;Unigene0019236;Unigene0095294;Unigene0076247;Unigene0099615;Unigene0047722;Unigene0086936;Unigene0091373;Unigene0085030;Unigene0062554;Unigene0099224;Unigene0018211;Unigene0006289;Unigene00…
GO:0006865	amino acid transport	13	151	0.000159647	0.0109984	Unigene0089363;Unigene0000532;Unigene0019244;Unigene0061565;Unigene0004709;Unigene0022890;Unigene0095147;Unigene0090322;Unigene0087960;Unigene0021156;Unigene0012636;Unigene0103908;Unigene0021157
GO:0015672	monovalent inorganic cation transport	26	460	0.000192964	0.0129439	Unigene0014540;Unigene0021627;Unigene0086190;Unigene0097260;Unigene0011109;Unigene0108995;Unigene0021156;Unigene0020049;Unigene0018332;Unigene0069706;Unigene0106586;Unigene0019462;Unigene0012308;Unigene0105983;Unigene0089757;Unigene0093456;Unigene0020054;Unigene0094441;Unigene0109731;Unigene0007970;Unigene0091673;Unigene0067048;Unigene0012853;Unigene0018590;Unigene0083535;Unigene0056905
GO:0007268	synaptic transmission	16	222	0.00023741	0.01476	Unigene0000237;Unigene0013486;Unigene0013482;Unigene0013481;Unigene0013266;Unigene0013263;Unigene0013484;Unigene0003198;Unigene0011236;Unigene0014294;Unigene0019236;Unigene0099224;Unigene0018211;Unigene0111869;Unigene0022408;Unigene0004796
GO:0099536	synaptic signaling	16	222	0.00023741	0.01476	Unigene0000237;Unigene0013486;Unigene0013482;Unigene0013481;Unigene0013266;Unigene0013263;Unigene0013484;Unigene0003198;Unigene0011236;Unigene0014294;Unigene0019236;Unigene0099224;Unigene0018211;Unigene0022408;Unigene0111869;Unigene0004796
GO:0099537	trans-synaptic signaling	16	222	0.00023741	0.01476	Unigene0000237;Unigene0013486;Unigene0013482;Unigene0013481;Unigene0013266;Unigene0013263;Unigene0013484;Unigene0003198;Unigene0011236;Unigene0014294;Unigene0019236;Unigene0099224;Unigene0018211;Unigene0111869;Unigene0022408;Unigene0004796
GO:0032990	cell part morphogenesis	65	1616	0.000314608	0.0186497	Unigene0017951;Unigene0003497;Unigene0015049;Unigene0003198;Unigene0085322;Unigene0014842;Unigene0006614;Unigene0075255;Unigene0083535;Unigene0074425;Unigene0086768;Unigene0113049;Unigene0071774;Unigene0101407;Unigene0006181;Unigene0010715;Unigene0019464;Unigene0019226;Unigene0019927;Unigene0112348;Unigene0087467;Unigene0008692;Unigene0101403;Unigene0115097;Unigene0005178;Unigene0109890;Unigene00…
GO:0048858	cell projection morphogenesis	65	1616	0.000314608	0.0186497	Unigene0017951;Unigene0003497;Unigene0015049;Unigene0003198;Unigene0085322;Unigene0014842;Unigene0006614;Unigene0075255;Unigene0083535;Unigene0074425;Unigene0086768;Unigene0113049;Unigene0071774;Unigene0101407;Unigene0006181;Unigene0010715;Unigene0019464;Unigene0019226;Unigene0019927;Unigene0112348;Unigene0087467;Unigene0008692;Unigene0101403;Unigene0115097;Unigene0005178;Unigene0109890;Unigene00…
GO:0042391	regulation of membrane potential	27	511	0.000424362	0.0245841	Unigene0021627;Unigene0006614;Unigene0081990;Unigene0106883;Unigene0096594;Unigene0093456;Unigene0080283;Unigene0055450;Unigene0012088;Unigene0015166;Unigene0065201;Unigene0017864;Unigene0014294;Unigene0002021;Unigene0031329;Unigene0015333;Unigene0099018;Unigene0090440;Unigene0109890;Unigene0101403;Unigene0107384;Unigene0022995;Unigene0079879;Unigene0071572;Unigene0086190;Unigene0014540;Unigene00…
GO:0045838	positive regulation of membrane potential	7	55	0.000519653	0.0294355	Unigene0014294;Unigene0015333;Unigene0099018;Unigene0002021;Unigene0090440;Unigene0109890;Unigene0101403
GO:0048168	regulation of neuronal synaptic plasticity	8	72	0.000537345	0.0297759	Unigene0016223;Unigene0090440;Unigene0014294;Unigene0078245;Unigene0093067;Unigene0013263;Unigene0013266;Unigene0065201
GO:0050433	regulation of catecholamine secretion	5	27	0.000574473	0.031156	Unigene0001485;Unigene0001488;Unigene0084626;Unigene0085322;Unigene0075201
GO:0043473	pigmentation	12	159	0.000921763	0.0489495	Unigene0062397;Unigene0044699;Unigene0072039;Unigene0080016;Unigene0083841;Unigene0089526;Unigene0090685;Unigene0014692;Unigene0095408;Unigene0081776;Unigene0006181;Unigene0112348
1,764 genes from group 2 (cluster 9, 13 and 14) significantly enriched GO biological process category
NONE

## Sheet: KEGG pathway
Table S5. GO and KEGG enrichment data of group 1 (1,504 genes) and group 2 (1,764 genes)
1,504 genes from group1 (cluster 12, 15 and 16) significantly enriched kegg pathways
KEGG_A_class	KEGG_B_class	Pathway	out (457)	All (20014)	Pvalue	Qvalue	Pathway ID	Genes	K_IDs
Organismal Systems	Nervous system	Glutamatergic synapse	37	487	1.78202e-10	4.81144e-08	ko04724	Unigene0002103;Unigene0002105;Unigene0002107;Unigene0002108;Unigene0006740;Unigene0006741;Unigene0012579;Unigene0013026;Unigene0013071;Unigene0013953;Unigene0014294;Unigene0015333;Unigene0015414;Unigene0015587;Unigene0017802;Unigene0017863;Unigene0017864;Unigene0017972;Unigene0020606;Unigene0022276;Unigene0022890;Unigene0023564;Unigene0023565;Unigene0069577;Unigene0087723;Unigene0090322;Unigene00…	K04344+K04344+K04344+K04344+K04603+K04603+K01115+K05197+K04607+K05198+K05208+K15009+K04344+K04534+K08048+K05211+K05211+K04958+K04607+K05858+K05613+K04958+K04958+K04541+K05200+K05617+K15009+K15010+K04964+K05200+K04540+K19663+K11828+K04605+K15010+K15009+K05208
Human Diseases	Substance dependence	Nicotine addiction	17	139	1.96981e-08	2.65924e-06	ko05033	Unigene0002103;Unigene0002105;Unigene0002107;Unigene0002108;Unigene0013026;Unigene0013953;Unigene0014294;Unigene0015414;Unigene0017863;Unigene0017864;Unigene0071572;Unigene0087723;Unigene0090006;Unigene0095294;Unigene0095922;Unigene0103908;Unigene0111504	K04344+K04344+K04344+K04344+K05197+K05198+K05208+K04344+K05211+K05211+K04808+K05200+K05184+K05175+K05200+K15015+K05208
Organismal Systems	Nervous system	GABAergic synapse	22	299	1.62494e-06	0.000146245	ko04727	Unigene0001485;Unigene0001488;Unigene0002103;Unigene0002105;Unigene0002107;Unigene0002108;Unigene0014927;Unigene0015414;Unigene0015587;Unigene0017802;Unigene0020295;Unigene0021156;Unigene0021157;Unigene0069577;Unigene0090006;Unigene0095294;Unigene0097916;Unigene0103908;Unigene0104726;Unigene0107792;Unigene0110473;Unigene0114575	K04615+K04615+K04344+K04344+K04344+K04344+K06027+K04344+K04534+K08048+K04615+K05034+K05034+K04541+K05184+K05175+K04540+K15015+K19663+K13524+K01580+K04615
Organismal Systems	Nervous system	Long-term depression	20	263	2.92694e-06	0.00016368	ko04730	Unigene0002103;Unigene0002105;Unigene0002107;Unigene0002108;Unigene0006740;Unigene0006741;Unigene0013026;Unigene0013953;Unigene0015414;Unigene0015587;Unigene0015886;Unigene0017972;Unigene0022276;Unigene0023564;Unigene0023565;Unigene0080319;Unigene0083592;Unigene0084626;Unigene0087379;Unigene0104726	K04344+K04344+K04344+K04344+K04603+K04603+K05197+K05198+K04344+K04534+K05207+K04958+K05858+K04958+K04958+K08067+K05459+K04578+K04346+K19663
Organismal Systems	Excretory system	Endocrine and other factor-regulated calcium reabsorption	18	222	3.74069e-06	0.00016368	ko04961	Unigene0011236;Unigene0011937;Unigene0013828;Unigene0013859;Unigene0013861;Unigene0014540;Unigene0021627;Unigene0022276;Unigene0080388;Unigene0080621;Unigene0083784;Unigene0086190;Unigene0094441;Unigene0104726;Unigene0106586;Unigene0108995;Unigene0111981;Unigene0113318	K01528+K01528+K01528+K05850+K05850+K01539+K01539+K05858+K05850+K14756+K14757+K01539+K01540+K19663+K05849+K05849+K05850+K01528
Organismal Systems	Nervous system	Retrograde endocannabinoid signaling	25	390	3.90001e-06	0.00016368	ko04723	Unigene0002103;Unigene0002105;Unigene0002107;Unigene0002108;Unigene0006740;Unigene0006741;Unigene0013026;Unigene0013953;Unigene0015414;Unigene0015587;Unigene0017802;Unigene0017972;Unigene0022276;Unigene0023564;Unigene0023565;Unigene0069577;Unigene0079521;Unigene0087723;Unigene0090006;Unigene0095294;Unigene0095922;Unigene0097916;Unigene0103908;Unigene0104726;Unigene0109915	K04344+K04344+K04344+K04344+K04603+K04603+K05197+K05198+K04344+K04534+K08048+K04958+K05858+K04958+K04958+K04541+K01054+K05200+K05184+K05175+K05200+K04540+K15015+K19663+K13806
Organismal Systems	Nervous system	Synaptic vesicle cycle	18	224	4.24355e-06	0.00016368	ko04721	Unigene0002103;Unigene0002105;Unigene0002107;Unigene0002108;Unigene0011236;Unigene0011937;Unigene0012853;Unigene0013263;Unigene0013266;Unigene0013828;Unigene0014927;Unigene0015414;Unigene0020650;Unigene0067048;Unigene0091673;Unigene0095541;Unigene0103908;Unigene0113318	K04344+K04344+K04344+K04344+K01528+K01528+K02148+K15293+K15293+K01528+K06027+K04344+K15290+K02151+K02153+K13504+K15015+K01528
Organismal Systems	Sensory system	Taste transduction	18	231	6.51978e-06	0.000220043	ko04742	Unigene0001485;Unigene0001488;Unigene0002103;Unigene0002105;Unigene0002107;Unigene0002108;Unigene0006740;Unigene0006741;Unigene0013071;Unigene0015414;Unigene0017802;Unigene0018332;Unigene0020295;Unigene0020606;Unigene0022276;Unigene0092033;Unigene0095294;Unigene0114575	K04615+K04615+K04344+K04344+K04344+K04344+K04603+K04603+K04607+K04344+K08048+K04828+K04615+K04607+K05858+K04841+K05175+K04615
Organismal Systems	Digestive system	Mineral absorption	14	160	1.9014e-05	0.000570419	ko04978	Unigene0013859;Unigene0013861;Unigene0014540;Unigene0018350;Unigene0021627;Unigene0061513;Unigene0080388;Unigene0082710;Unigene0083535;Unigene0086190;Unigene0094441;Unigene0106586;Unigene0108995;Unigene0111981	K05850+K05850+K01539+K14739+K01539+K14739+K05850+K14736+K12347+K01539+K01540+K05849+K05849+K05850
Organismal Systems	Environmental adaptation	Circadian entrainment	26	464	2.68355e-05	0.000724559	ko04713	Unigene0013026;Unigene0013953;Unigene0014294;Unigene0014664;Unigene0015587;Unigene0016953;Unigene0017802;Unigene0017863;Unigene0017864;Unigene0017972;Unigene0018535;Unigene0019208;Unigene0022276;Unigene0022443;Unigene0022995;Unigene0022996;Unigene0023564;Unigene0023565;Unigene0069577;Unigene0087723;Unigene0093067;Unigene0095922;Unigene0097916;Unigene0104726;Unigene0106883;Unigene0111504	K05197+K05198+K05208+K04856+K04534+K04515+K08048+K05211+K05211+K04958+K04962+K04587+K05858+K02633+K04854+K04854+K04958+K04958+K04541+K05200+K04515+K05200+K04540+K19663+K04962+K05208
Organismal Systems	Nervous system	Long-term potentiation	19	299	6.31269e-05	0.00154948	ko04720	Unigene0006740;Unigene0006741;Unigene0013026;Unigene0013953;Unigene0014294;Unigene0016953;Unigene0017802;Unigene0017863;Unigene0017864;Unigene0017972;Unigene0022276;Unigene0023463;Unigene0023564;Unigene0023565;Unigene0076116;Unigene0093067;Unigene0104726;Unigene0111504;Unigene0111869	K04603+K04603+K05197+K05198+K05208+K04515+K08048+K05211+K05211+K04958+K05858+K04373+K04958+K04958+K08050+K04515+K19663+K05208+K05869
Organismal Systems	Nervous system	Dopaminergic synapse	24	435	6.94308e-05	0.00156219	ko04728	Unigene0001654;Unigene0002103;Unigene0002105;Unigene0002107;Unigene0002108;Unigene0009128;Unigene0013026;Unigene0013953;Unigene0014256;Unigene0015414;Unigene0015587;Unigene0016953;Unigene0017972;Unigene0022276;Unigene0023316;Unigene0023564;Unigene0023565;Unigene0069577;Unigene0087723;Unigene0093067;Unigene0093456;Unigene0095922;Unigene0097916;Unigene0104726	K04833+K04344+K04344+K04344+K04344+K10396+K05197+K05198+K04456+K04344+K04534+K04515+K04958+K05858+K04354+K04958+K04958+K04541+K05200+K04515+K04833+K05200+K04540+K19663
Organismal Systems	Circulatory system	Adrenergic signaling in cardiomyocytes	28	568	0.000124547	0.00258675	ko04261	Unigene0006614;Unigene0010183;Unigene0013595;Unigene0013859;Unigene0013861;Unigene0014256;Unigene0014540;Unigene0016953;Unigene0017802;Unigene0018535;Unigene0019927;Unigene0021627;Unigene0022276;Unigene0023316;Unigene0071945;Unigene0076116;Unigene0079879;Unigene0080388;Unigene0081990;Unigene0086190;Unigene0087053;Unigene0093067;Unigene0094441;Unigene0105983;Unigene0106586;Unigene0106883;Unigene01…	K04845+K04859+K02649+K05850+K05850+K04456+K01539+K04515+K08048+K04962+K04864+K01539+K05858+K04354+K09290+K08050+K04867+K05850+K04848+K01539+K04872+K04515+K01540+K04839+K05849+K04962+K05849+K05850
Environmental Information Processing	Signal transduction	Calcium signaling pathway	35	843	0.000509472	0.00982553	ko04020	Unigene0002103;Unigene0002105;Unigene0002107;Unigene0002108;Unigene0005978;Unigene0006740;Unigene0006741;Unigene0013859;Unigene0013861;Unigene0014294;Unigene0014664;Unigene0015414;Unigene0016953;Unigene0017802;Unigene0017863;Unigene0017864;Unigene0017972;Unigene0018535;Unigene0022276;Unigene0022995;Unigene0022996;Unigene0023564;Unigene0023565;Unigene0080388;Unigene0080422;Unigene0084089;Unigene00…	K04344+K04344+K04344+K04344+K06856+K04603+K04603+K05850+K05850+K05208+K04856+K04344+K04515+K08048+K05211+K05211+K04958+K04962+K05858+K04854+K04854+K04958+K04958+K05850+K00911+K04718+K05863+K04515+K19663+K05849+K04962+K05849+K05208+K05869+K05850
Human Diseases	Substance dependence	Morphine addiction	17	302	0.000619164	0.0111449	ko05032	Unigene0001485;Unigene0001488;Unigene0002103;Unigene0002105;Unigene0002107;Unigene0002108;Unigene0015414;Unigene0015587;Unigene0017802;Unigene0020295;Unigene0069577;Unigene0090006;Unigene0095294;Unigene0097916;Unigene0103908;Unigene0104726;Unigene0114575	K04615+K04615+K04344+K04344+K04344+K04344+K04344+K04534+K08048+K04615+K04541+K05184+K05175+K04540+K15015+K19663+K04615
Human Diseases	Substance dependence	Amphetamine addiction	12	188	0.00132829	0.0214967	ko05031	Unigene0013026;Unigene0013953;Unigene0014294;Unigene0016953;Unigene0017863;Unigene0017864;Unigene0087723;Unigene0093067;Unigene0095922;Unigene0104726;Unigene0111504;Unigene0111869	K05197+K05198+K05208+K04515+K05211+K05211+K05200+K04515+K05200+K19663+K05208+K05869
Organismal Systems	Nervous system	Cholinergic synapse	21	442	0.00135349	0.0214967	ko04725	Unigene0002103;Unigene0002105;Unigene0002107;Unigene0002108;Unigene0013595;Unigene0014256;Unigene0015414;Unigene0015587;Unigene0016953;Unigene0017802;Unigene0017972;Unigene0022276;Unigene0023564;Unigene0023565;Unigene0069577;Unigene0071572;Unigene0093067;Unigene0097916;Unigene0104568;Unigene0104726;Unigene0111869	K04344+K04344+K04344+K04344+K02649+K04456+K04344+K04534+K04515+K08048+K04958+K05858+K04958+K04958+K04541+K04808+K04515+K04540+K05005+K19663+K05869
Environmental Information Processing	Signaling molecules and interaction	Neuroactive ligand-receptor interaction	25	573	0.00162424	0.0243636	ko04080	Unigene0001485;Unigene0001488;Unigene0006740;Unigene0006741;Unigene0013026;Unigene0013071;Unigene0013953;Unigene0014294;Unigene0015886;Unigene0016602;Unigene0017863;Unigene0017864;Unigene0019208;Unigene0019236;Unigene0020295;Unigene0020606;Unigene0071572;Unigene0084626;Unigene0087723;Unigene0090006;Unigene0095294;Unigene0095922;Unigene0107645;Unigene0111504;Unigene0114575	K04615+K04615+K04603+K04603+K05197+K04607+K05198+K05208+K05207+K05206+K05211+K05211+K04587+K05196+K04615+K04607+K04808+K04578+K05200+K05184+K05175+K05200+K04605+K05208+K04615
Organismal Systems	Endocrine system	Insulin secretion	17	343	0.00244117	0.0346904	ko04911	Unigene0002690;Unigene0014540;Unigene0014707;Unigene0016953;Unigene0017802;Unigene0018211;Unigene0018535;Unigene0019208;Unigene0021627;Unigene0022276;Unigene0062310;Unigene0086190;Unigene0093067;Unigene0094441;Unigene0095541;Unigene0104726;Unigene0106883	K04979+K01539+K16882+K04515+K08048+K15297+K04962+K04587+K01539+K05858+K16882+K01539+K04515+K01540+K13504+K19663+K04962
Environmental Information Processing	Signaling molecules and interaction	Cell adhesion molecules (CAMs)	27	668	0.00315032	0.042001	ko04514	Unigene0002021;Unigene0002488;Unigene0004441;Unigene0004442;Unigene0011335;Unigene0013042;Unigene0013236;Unigene0013237;Unigene0013274;Unigene0013618;Unigene0014117;Unigene0014743;Unigene0015764;Unigene0017709;Unigene0018436;Unigene0019744;Unigene0063283;Unigene0063752;Unigene0068537;Unigene0071147;Unigene0085977;Unigene0088906;Unigene0100088;Unigene0101070;Unigene0101556;Unigene0106454;Unigene01…	K07378+K06756+K07377+K07377+K06751+K06757+K16351+K16351+K07377+K07377+K06584+K07380+K16351+K06797+K06759+K16351+K06759+K06747+K06751+K06491+K06809+K06087+K06775+K07522+K16360+K06771+K06756
Environmental Information Processing	Signal transduction	cAMP signaling pathway	30	770	0.00326675	0.042001	ko04024	Unigene0001485;Unigene0001488;Unigene0012579;Unigene0013026;Unigene0013595;Unigene0013859;Unigene0013861;Unigene0013953;Unigene0014256;Unigene0014294;Unigene0014540;Unigene0016953;Unigene0017802;Unigene0017863;Unigene0017864;Unigene0018535;Unigene0019208;Unigene0020295;Unigene0021627;Unigene0080388;Unigene0086190;Unigene0087723;Unigene0093067;Unigene0094441;Unigene0095922;Unigene0106883;Unigene01…	K04615+K04615+K01115+K05197+K02649+K05850+K05850+K05198+K04456+K05208+K01539+K04515+K08048+K05211+K05211+K04962+K04587+K04615+K01539+K05850+K01539+K05200+K04515+K01540+K05200+K04962+K05208+K05869+K05850+K04615
Organismal Systems	Circulatory system	Cardiac muscle contraction	15	299	0.00383112	0.0470182	ko04260	Unigene0010183;Unigene0014540;Unigene0018535;Unigene0018590;Unigene0019927;Unigene0021627;Unigene0056905;Unigene0071945;Unigene0079879;Unigene0086190;Unigene0087053;Unigene0094441;Unigene0106586;Unigene0106883;Unigene0108995	K04859+K01539+K04962+K02270+K04864+K01539+K02270+K09290+K04867+K01539+K04872+K01540+K05849+K04962+K05849
1,764 genes from group 2 (cluster 9, 13 and 14) significantly enriched kegg pathways
KEGG_A_class	KEGG_B_class	Pathway	out (622)	All (20014)	Pvalue	Qvalue	Pathway ID	Genes	K_IDs
Organismal Systems	Nervous system	Retrograde endocannabinoid signaling	30	390	5.3809e-06	0.00161427	ko04723	Unigene0007724;Unigene0012573;Unigene0013691;Unigene0013692;Unigene0013693;Unigene0013694;Unigene0015019;Unigene0015413;Unigene0015537;Unigene0015818;Unigene0020449;Unigene0022277;Unigene0023552;Unigene0023555;Unigene0023556;Unigene0023557;Unigene0023563;Unigene0065888;Unigene0070458;Unigene0073851;Unigene0074201;Unigene0075233;Unigene0081029;Unigene0081067;Unigene0094332;Unigene0095686;Unigene00…	K05189+K05858+K05858+K05858+K05858+K05858+K15291+K04344+K05200+K12302+K05175+K05858+K04958+K04958+K04958+K04958+K04958+K13700+K04545+K05199+K08041+K04441+K05000+K15528+K04997+K04440+K04539+K04630+K12302+K04958
Organismal Systems	Sensory system	Phototransduction - fly	13	110	3.72573e-05	0.00558859	ko04745	Unigene0012573;Unigene0013691;Unigene0013692;Unigene0013693;Unigene0013694;Unigene0022277;Unigene0023552;Unigene0023555;Unigene0023556;Unigene0023557;Unigene0023563;Unigene0084035;Unigene0114740	K05858+K05858+K05858+K05858+K05858+K05858+K04958+K04958+K04958+K04958+K04958+K04515+K04958
Human Diseases	Neurodegenerative diseases	Alzheimer's disease	35	575	0.000130091	0.013009	ko05010	Unigene0004259;Unigene0012573;Unigene0013691;Unigene0013692;Unigene0013693;Unigene0013694;Unigene0015828;Unigene0016247;Unigene0020248;Unigene0022277;Unigene0023552;Unigene0023555;Unigene0023556;Unigene0023557;Unigene0023563;Unigene0055105;Unigene0055132;Unigene0056680;Unigene0057457;Unigene0058748;Unigene0060268;Unigene0061087;Unigene0062207;Unigene0062769;Unigene0067348;Unigene0067393;Unigene00…	K05853+K05858+K05858+K05858+K05858+K05858+K04505+K02270+K01389+K05858+K04958+K04958+K04958+K04958+K04958+K03955+K04520+K02265+K02134+K03960+K03956+K03950+K11351+K02263+K06170+K03940+K03961+K00237+K02158+K03935+K00415+K00236+K00414+K02136+K04958
Organismal Systems	Nervous system	Dopaminergic synapse	28	435	0.000245856	0.0184392	ko04728	Unigene0004357;Unigene0012573;Unigene0013691;Unigene0013692;Unigene0013693;Unigene0013694;Unigene0015413;Unigene0015537;Unigene0015915;Unigene0018855;Unigene0022277;Unigene0023552;Unigene0023555;Unigene0023556;Unigene0023557;Unigene0023563;Unigene0070458;Unigene0073851;Unigene0075233;Unigene0081029;Unigene0084035;Unigene0094332;Unigene0095686;Unigene0097197;Unigene0097794;Unigene0099230;Unigene01…	K10396+K05858+K05858+K05858+K05858+K05858+K04344+K05200+K04354+K11584+K05858+K04958+K04958+K04958+K04958+K04958+K04545+K05199+K04441+K05000+K04515+K04997+K04440+K15494+K04539+K04354+K04630+K04958
Organismal Systems	Digestive system	Gastric acid secretion	22	330	0.000694515	0.0337348	ko04971	Unigene0012573;Unigene0013691;Unigene0013692;Unigene0013693;Unigene0013694;Unigene0022277;Unigene0023552;Unigene0023555;Unigene0023556;Unigene0023557;Unigene0023563;Unigene0064151;Unigene0073965;Unigene0074201;Unigene0084035;Unigene0094896;Unigene0102235;Unigene0108583;Unigene0112076;Unigene0112527;Unigene0112528;Unigene0114740	K05858+K05858+K05858+K05858+K05858+K05858+K04958+K04958+K04958+K04958+K04958+K01539+K05009+K08041+K04515+K04926+K04630+K01539+K05742+K01539+K01539+K04958
Human Diseases	Neurodegenerative diseases	Huntington's disease	32	559	0.000719089	0.0337348	ko05016	Unigene0003598;Unigene0012573;Unigene0013691;Unigene0013692;Unigene0013693;Unigene0013694;Unigene0016247;Unigene0022277;Unigene0023552;Unigene0023555;Unigene0023556;Unigene0023557;Unigene0023563;Unigene0055105;Unigene0056680;Unigene0057457;Unigene0058748;Unigene0060268;Unigene0061087;Unigene0061665;Unigene0062207;Unigene0062769;Unigene0067393;Unigene0067408;Unigene0067642;Unigene0071435;Unigene00…	K11825+K05858+K05858+K05858+K05858+K05858+K02270+K05858+K04958+K04958+K04958+K04958+K04958+K03955+K02265+K02134+K03960+K03956+K03950+K04648+K11351+K02263+K03940+K03961+K00237+K03935+K00415+K00236+K00432+K00414+K02136+K04958
Organismal Systems	Digestive system	Pancreatic secretion	25	401	0.000822297	0.0337348	ko04972	Unigene0004259;Unigene0012573;Unigene0013691;Unigene0013692;Unigene0013693;Unigene0013694;Unigene0018903;Unigene0022277;Unigene0023552;Unigene0023555;Unigene0023556;Unigene0023557;Unigene0023563;Unigene0064151;Unigene0074201;Unigene0090872;Unigene0094418;Unigene0094896;Unigene0100241;Unigene0108583;Unigene0112076;Unigene0112527;Unigene0112528;Unigene0114740;Unigene0115456	K05853+K05858+K05858+K05858+K05858+K05858+K04936+K05858+K04958+K04958+K04958+K04958+K04958+K01539+K08041+K04392+K07884+K04926+K04962+K01539+K05742+K01539+K01539+K04958+K05850
Cellular Processes	Cellular commiunity	Gap junction	24	381	0.000899593	0.0337348	ko04540	Unigene0005453;Unigene0012573;Unigene0013691;Unigene0013692;Unigene0013693;Unigene0013694;Unigene0014732;Unigene0014734;Unigene0014737;Unigene0014740;Unigene0015499;Unigene0022277;Unigene0023552;Unigene0023555;Unigene0023556;Unigene0023557;Unigene0023563;Unigene0069820;Unigene0074201;Unigene0085499;Unigene0098446;Unigene0102235;Unigene0109756;Unigene0114740	K07374+K05858+K05858+K05858+K05858+K05858+K07375+K07375+K07375+K07375+K04289+K05858+K04958+K04958+K04958+K04958+K04958+K07375+K08041+K07375+K04635+K04630+K07375+K04958

## Sheet: 1,504 genes information
Gene ID	Tame-1_rpkm	Tame-2_rpkm	Tame-3_rpkm	Role-1_rpkm	Role-2_rpkm	Role-3_rpkm	Asst-1_rpkm	Asst-2_rpkm	Asst-3_rpkm	Rhsi-1_rpkm	Rhsi-2_rpkm	Rhsi-3_rpkm	geneLength	unique-mapped-reads(278526950)	RPKM	Nr-ID	Nr-Score	Nr-Evalue	Nr-annotation	Swissprot-ID	Swissprot-Score	Swissprot-Evalue	Swissprot-annotation	KOG-Protein-or-Domain	KOG-Score	KOG-Evalue	KOG-ID	KOG-Function-Description	KO-ID	KEGG-Evalue	KEGG-Score	KEGG-Gene	Pathway	GO-BiologicalProcess	GO-MolecularFunction	GO-CellularComponent
Unigene0000034	1.7435	1.5651	1.3473	1.3723	1.7209	1.1424	24.439	19.6949	26.3759	5.4087	4.747	5.1197	4047	7269	6.4487	XP_019498024.1	2084	0	PREDICTED: autophagy-related protein 2 homolog B isoform X1 [Hipposideros armiger]	sp|Q96BY7|ATG2B_HUMAN	1977	0	Autophagy-related protein 2 homolog B OS=Homo sapiens GN=ATG2B PE=1 SV=5	Hs21361678	1249	0	KOG2993	Cytoplasm to vacuole targeting protein	K17906//autophagy-related protein 2	0	2019	fca:101090948	--	-	-	-
Unigene0000055	6.6867	12.6925	16.0671	3.9154	4.5502	2.342	77.7614	74.0384	42.0926	79.4591	75.5319	88.5345	4092	38806	34.0483	XP_010605143.1	2341	0	PREDICTED: sodium-driven chloride bicarbonate exchanger isoform X4 [Fukomys damarensis]	sp|Q6U841|S4A10_HUMAN	2210	0	Sodium-driven chloride bicarbonate exchanger OS=Homo sapiens GN=SLC4A10 PE=2 SV=1	Hs11545763	2211	0	KOG1172	Na+-independent Cl/HCO3 exchanger AE1 and related transporters (SLC4 family)	K13861//solute carrier family 4 (sodium bicarbonate transporter), member 10	0	2243	cfa:478766	--	-	-	-
Unigene0000061	2.6892	3.0702	6.1772	1.2984	2.308	0.5136	16.9132	5.669	3.8075	19.6521	13.9801	18.7696	4126	7680	6.6829	XP_016001400.1	2795	0	PREDICTED: reelin isoform X1 [Rousettus aegyptiacus]	sp|P78509|RELN_HUMAN	2778	0	Reelin OS=Homo sapiens GN=RELN PE=1 SV=3	--	--	--	--	--	K06249//reelin [EC:3.4.21.-]	0	2789	pale:102898395	ko04151//PI3K-Akt signaling pathway//Signal transduction//Environmental Information Processing;ko04510//Focal adhesion//Cellular commiunity//Cellular Processes;ko04512//ECM-receptor interaction//Signaling molecules and interaction//Environmental Information Processing	GO:0019538//protein metabolic process;GO:0009966//regulation of signal transduction;GO:0008104//protein localization;GO:0048518//positive regulation of biological process;GO:0065009//regulation of molecular function;GO:0007417//central nervous system development;GO:0032502//developmental process;GO:0050793//regulation of developmental process;GO:0016043//cellular component organization;GO:0044237…	-	-
Unigene0000138	4.4722	6.7375	7.9107	2.687	2.8268	1.2782	22.7464	29.4594	25.0168	20.7605	21.351	19.8269	4408	14181	11.5504	XP_019521064.1	1980	0	PREDICTED: catenin delta-2 isoform X2 [Hipposideros armiger]	sp|O35927|CTND2_MOUSE	1946	0	Catenin delta-2 OS=Mus musculus GN=Ctnnd2 PE=1 SV=1	Hs11034811	1890	0	KOG1048	Neural adherens junction protein Plakophilin and related Armadillo repeat proteins	--	--	--	--	--	GO:0022610//biological adhesion;GO:0010468//regulation of gene expression;GO:0071704//organic substance metabolic process;GO:0009653//anatomical structure morphogenesis;GO:0050789//regulation of biological process;GO:0007610//behavior;GO:0009058//biosynthetic process;GO:0044249//cellular biosynthetic process;GO:0009987//cellular process;GO:0050877//neurological system process;GO:0019222//regulati…	GO:0005488//binding	GO:0044464//cell part;GO:0043227//membrane-bounded organelle;GO:0043226//organelle;GO:0097458//neuron part;GO:0044424//intracellular part;GO:0043229//intracellular organelle;GO:0070161//anchoring junction;GO:0030054//cell junction;GO:0043231//intracellular membrane-bounded organelle;GO:0005623//cell;GO:0005622//intracellular
Unigene0000237	0.2429	0.3628	0.6945	0.0317	0.3053	0	30.4716	50.4741	26.311	6.8347	5.564	6.3805	1552	3740	8.6519	XP_015414580.1	269	2e-83	PREDICTED: alsin-like, partial [Myotis davidii]	sp|P0C5Y8|ALS2_RAT	270	5e-77	Alsin OS=Rattus norvegicus GN=Als2 PE=2 SV=1	Hs16716337_2	267	1e-79	KOG0231	Junctional membrane complex protein Junctophilin and related MORN repeat proteins	K04575//amyotrophic lateral sclerosis 2 protein	6e-81	270	lve:103078628	--	GO:0032268//regulation of cellular protein metabolic process;GO:0042325//regulation of phosphorylation;GO:0044767//single-organism developmental process;GO:0044237//cellular metabolic process;GO:0007270//neuron-neuron synaptic transmission;GO:0065008//regulation of biological quality;GO:0048869//cellular developmental process;GO:0051338//regulation of transferase activity;GO:0031175//neuron proje…	GO:0019207//kinase regulator activity;GO:0019887//protein kinase regulator activity;GO:0019209//kinase activator activity;GO:0019899//enzyme binding;GO:0008047//enzyme activator activity;GO:0031267//small GTPase binding;GO:0051020//GTPase binding;GO:0005088//Ras guanyl-nucleotide exchange factor activity;GO:0005488//binding;GO:0046983//protein dimerization activity;GO:0005515//protein binding;GO:…	GO:0043231//intracellular membrane-bounded organelle;GO:0005815//microtubule organizing center;GO:0005856//cytoskeleton;GO:0044309//neuron spine;GO:0005622//intracellular;GO:0043232//intracellular non-membrane-bounded organelle;GO:0044446//intracellular organelle part;GO:0043005//neuron projection;GO:0044422//organelle part;GO:0043227//membrane-bounded organelle;GO:0005768//endosome;GO:0044444//c…
Unigene0000241	0.9813	1.7729	2.3529	0.0995	0.1918	0.1625	11.1029	11.2683	14.9509	14.7397	12.5702	16.9618	1482	2545	6.1656	XP_019595080.1	493	3e-171	PREDICTED: calfacilitin isoform X1 [Rhinolophus sinicus]	sp|Q5U2T1|TLCD1_RAT	461	5e-160	Calfacilitin OS=Rattus norvegicus GN=Tlcd1 PE=2 SV=1	Hs19923999	444	3e-154	KOG4474	Uncharacterized conserved protein	--	--	--	--	--	-	-	GO:0044425//membrane part;GO:0031224//intrinsic component of membrane;GO:0016020//membrane
Unigene0000268	1.7463	1.949	4.3038	1.2947	1.9681	0.6343	30.1941	20.042	23.5896	11.9085	13.2956	13.6089	1974	4701	8.5502	XP_019504143.1	1296	0	PREDICTED: C-Jun-amino-terminal kinase-interacting protein 3 isoform X14 [Hipposideros armiger]	sp|Q9UPT6|JIP3_HUMAN	1226	0	C-Jun-amino-terminal kinase-interacting protein 3 OS=Homo sapiens GN=MAPK8IP3 PE=1 SV=3	Hs14719398	1220	0	KOG2077	JNK/SAPK-associated protein-1	K04436//mitogen-activated protein kinase 8 interacting protein 3	0	1282	pale:102887004	ko04010//MAPK signaling pathway//Signal transduction//Environmental Information Processing	-	-	-
Unigene0000288	4.0095	7.4344	6.8884	2.7976	3.6564	2.6754	16.3442	19.0451	17.9814	16.1509	13.5688	15.9408	3654	9038	8.8805	XP_019585277.1	1813	0	PREDICTED: CAS1 domain-containing protein 1 [Rhinolophus sinicus]	sp|Q96PB1|CASD1_HUMAN	1602	0	CAS1 domain-containing protein 1 OS=Homo sapiens GN=CASD1 PE=2 SV=1	Hs21217557	1600	0	KOG1699	O-acetyltransferase	--	--	--	--	--	-	-	-
Unigene0000308	1.444	2.4738	3.1729	12.1367	13.7039	9.3246	57.8313	58.1101	49.0373	21.3957	22.862	24.4156	3357	17882	19.1248	XP_016065748.1	101	1e-19	PREDICTED: neuronal-specific septin-3 isoform X3 [Miniopterus natalensis]	sp|Q9Z1S5|SEPT3_MOUSE	54.7	2e-06	Neuronal-specific septin-3 OS=Mus musculus GN=Sept3 PE=1 SV=2	Hs19923553	54.7	4e-07	KOG1547	Septin CDC10 and related P-loop GTPases	K16938//septin 3/9/12	2e-09	67.4	pon:100457064	--	-	-	GO:0005623//cell;GO:0044464//cell part
Unigene0000352	4.4682	4.1398	8.1283	1.5196	3.3586	3.1234	36.4239	20.5795	25.1226	23.3887	18.4759	15.7403	1326	4209	11.3964	XP_019515282.1	837	0	PREDICTED: tensin-2 isoform X5 [Hipposideros armiger]	sp|Q63HR2|TNS2_HUMAN	710	0	Tensin-2 OS=Homo sapiens GN=TNS2 PE=1 SV=2	Hs22057421_1	707	0	KOG2283	Clathrin coat dissociation kinase GAK/PTEN/Auxilin and related tyrosine phosphatases	K18080//tensin	0	763	bta:540153	--	GO:0050896//response to stimulus;GO:0044236//multicellular organism metabolic process;GO:0044259//multicellular organismal macromolecule metabolic process;GO:0008152//metabolic process;GO:0014823//response to activity;GO:0007154//cell communication;GO:0050789//regulation of biological process;GO:0044763//single-organism cellular process;GO:0040007//growth;GO:0042592//homeostatic process;GO:007170…	GO:0043167//ion binding;GO:0005488//binding;GO:0043169//cation binding	GO:0030055//cell-substrate junction;GO:0005924//cell-substrate adherens junction;GO:0070161//anchoring junction;GO:0005912//adherens junction;GO:0030054//cell junction
Unigene0000369	0.2767	0.8034	1.0856	0.6592	1.7713	1.0445	7.0946	5.7431	3.0668	8.6456	8.0024	7.3043	3504	3160	3.2378	XP_019479644.1	1776	0	PREDICTED: prickle-like protein 2 isoform X4 [Hipposideros armiger]	sp|Q7Z3G6|PRIC2_HUMAN	1723	0	Prickle-like protein 2 OS=Homo sapiens GN=PRICKLE2 PE=1 SV=2	Hs18556581	1055	0	KOG1704	FOG: LIM domain	K04511//prickle	0	1750	mcf:102129030	ko04310//Wnt signaling pathway//Signal transduction//Environmental Information Processing	GO:0035088//establishment or maintenance of apical/basal cell polarity;GO:0044699//single-organism process;GO:0071840//cellular component organization or biogenesis;GO:0009987//cellular process;GO:0007163//establishment or maintenance of cell polarity;GO:0016043//cellular component organization;GO:0030030//cell projection organization;GO:0061245//establishment or maintenance of bipolar cell polar…	GO:0043169//cation binding;GO:0043167//ion binding;GO:0046914//transition metal ion binding;GO:0005488//binding;GO:0046872//metal ion binding	GO:0005886//plasma membrane;GO:0016020//membrane;GO:0044425//membrane part;GO:0005623//cell;GO:0044459//plasma membrane part;GO:0071944//cell periphery;GO:0044464//cell part
Unigene0000376	2.1865	2.2732	3.6437	1.5017	2.7918	1.8218	53.8065	17.6138	46.0564	8.3708	12.5006	12.4721	6873	21355	11.1554	EDM00140.1	824	0	rCG36021, isoform CRA_b [Rattus norvegicus]	sp|Q58DH2|PISD_BOVIN	714	0	Phosphatidylserine decarboxylase proenzyme OS=Bos taurus GN=PISD PE=2 SV=1	Hs13489112	751	0	KOG2420	Phosphatidylserine decarboxylase	K01613//phosphatidylserine decarboxylase [EC:4.1.1.65]	0	766	fca:101099405	ko00564//Glycerophospholipid metabolism//Lipid metabolism//Metabolism	GO:0044255//cellular lipid metabolic process;GO:0009987//cellular process;GO:0044710//single-organism metabolic process;GO:0008152//metabolic process;GO:0044699//single-organism process;GO:0071704//organic substance metabolic process;GO:0044763//single-organism cellular process;GO:0006796//phosphate-containing compound metabolic process;GO:0044238//primary metabolic process;GO:0044237//cellular m…	-	GO:0043229//intracellular organelle;GO:0005622//intracellular;GO:0043227//membrane-bounded organelle;GO:0043226//organelle;GO:0044464//cell part;GO:0043231//intracellular membrane-bounded organelle;GO:0044424//intracellular part;GO:0005623//cell
Unigene0000404	3.445	2.4736	3.2879	0.3398	0.9009	1.2487	37.1913	69.8004	20.4774	11.6155	7.0442	8.0761	1157	3630	11.2643	XP_005971721.1	389	2e-131	PREDICTED: follistatin-related protein 1 isoform X3 [Pantholops hodgsonii]	sp|Q58D84|FSTL1_BOVIN	389	2e-132	Follistatin-related protein 1 OS=Bos taurus GN=FSTL1 PE=2 SV=1	--	--	--	--	--	--	--	--	--	--	GO:0006950//response to stress;GO:0051716//cellular response to stimulus;GO:0065007//biological regulation;GO:0044699//single-organism process;GO:0007178//transmembrane receptor protein serine/threonine kinase signaling pathway;GO:0044700//single organism signaling;GO:0050794//regulation of cellular process;GO:0023052//signaling;GO:0007166//cell surface receptor signaling pathway;GO:0044763//sing…	GO:0005539//glycosaminoglycan binding;GO:0046872//metal ion binding;GO:0097367//carbohydrate derivative binding;GO:0005488//binding;GO:0043169//cation binding;GO:0043167//ion binding	GO:0044421//extracellular region part;GO:0043227//membrane-bounded organelle;GO:0005576//extracellular region;GO:0031982//vesicle;GO:0043226//organelle;GO:0031988//membrane-bounded vesicle
Unigene0000405	1.0267	2.339	2.4542	1.8881	2.9038	1.7936	35.1662	52.4641	45.0188	12.2451	14.8527	15.1305	3410	12247	12.8946	XP_019514425.1	1010	0	PREDICTED: hepatocyte cell adhesion molecule isoform X1 [Hipposideros armiger]	sp|A4FUY1|HECAM_BOVIN	743	0	Hepatocyte cell adhesion molecule OS=Bos taurus GN=HEPACAM PE=2 SV=1	Hs14727577	63.2	2e-09	KOG4194	Membrane glycoprotein LIG-1	--	--	--	--	--	GO:0044699//single-organism process;GO:0007049//cell cycle;GO:0040007//growth;GO:0033036//macromolecule localization;GO:0044763//single-organism cellular process;GO:0022402//cell cycle process;GO:0022610//biological adhesion;GO:0009987//cellular process;GO:0051179//localization;GO:0008104//protein localization	-	GO:0044425//membrane part;GO:0044464//cell part;GO:0042995//cell projection;GO:0030054//cell junction;GO:0016020//membrane;GO:0031224//intrinsic component of membrane;GO:0043005//neuron projection;GO:0005623//cell;GO:0097458//neuron part
Unigene0000519	0.2641	0.3724	0.2516	0	0	0.0225	45.8807	25.6453	33.489	6.349	7.1586	8.0033	4283	10194	8.5453	XP_019495643.1	2042	0	PREDICTED: pro-interleukin-16 isoform X1 [Hipposideros armiger]	sp|Q14005|IL16_HUMAN	1667	0	Pro-interleukin-16 OS=Homo sapiens GN=IL16 PE=1 SV=4	Hs4505231	95.9	4e-19	KOG3528	FOG: PDZ domain	--	--	--	--	--	-	-	-
Unigene0000532	2.602	1.4733	2.7183	3.2943	3.3474	3.0244	19.2292	19.4052	25.6784	14.4666	13.593	16.7742	1656	4058	8.798	XP_016060031.1	442	3e-144	PREDICTED: calcium-binding mitochondrial carrier protein Aralar1 isoform X2 [Miniopterus natalensis]	sp|Q5RBC8|CMC1_PONAB	427	6e-140	Calcium-binding mitochondrial carrier protein Aralar1 OS=Pongo abelii GN=SLC25A12 PE=2 SV=1	Hs21361103	427	9e-141	KOG0751	Mitochondrial aspartate/glutamate carrier protein Aralar/Citrin (contains EF-hand Ca2+-binding domains)	K15105//solute carrier family 25 (mitochondrial aspartate/glutamate transporter), member 12/13	3e-143	437	cfr:102519786	--	GO:0044763//single-organism cellular process;GO:0006865//amino acid transport;GO:0051649//establishment of localization in cell;GO:0015800//acidic amino acid transport;GO:0006820//anion transport;GO:0046907//intracellular transport;GO:0006835//dicarboxylic acid transport;GO:0015849//organic acid transport;GO:0006839//mitochondrial transport;GO:0071702//organic substance transport;GO:0042221//resp…	GO:0043169//cation binding;GO:0015172//acidic amino acid transmembrane transporter activity;GO:0005342//organic acid transmembrane transporter activity;GO:0046872//metal ion binding;GO:0005215//transporter activity;GO:0022891//substrate-specific transmembrane transporter activity;GO:0015075//ion transmembrane transporter activity;GO:0008509//anion transmembrane transporter activity;GO:0043167//io…	GO:0043227//membrane-bounded organelle;GO:0005623//cell;GO:0016020//membrane;GO:0031967//organelle envelope;GO:0044464//cell part;GO:0019866//organelle inner membrane;GO:0044422//organelle part;GO:0031090//organelle membrane;GO:0044424//intracellular part;GO:0005622//intracellular;GO:0031224//intrinsic component of membrane;GO:0044446//intracellular organelle part;GO:0031975//envelope;GO:0043226/…
Unigene0000584	2.168	1.8295	2.3127	0.8037	0.1192	1.8173	3.9459	10.6686	5.6642	9.894	14.0962	19.291	795	1147	5.18	XP_010954875.1	428	2e-148	PREDICTED: oligodendrocyte transcription factor 2, partial [Camelus bactrianus]	sp|Q13516|OLIG2_HUMAN	416	8e-145	Oligodendrocyte transcription factor 2 OS=Homo sapiens GN=OLIG2 PE=2 SV=2	Hs17978475	416	1e-145	KOG3898	Transcription factor NeuroD and related HTH proteins	K09085//class B basic helix-loop-helix protein 1/6/7	4e-146	419	lve:103075031	--	GO:0044767//single-organism developmental process;GO:0030154//cell differentiation;GO:0007275//multicellular organism development;GO:1901576//organic substance biosynthetic process;GO:0045595//regulation of cell differentiation;GO:0006351//transcription, DNA-templated;GO:0090304//nucleic acid metabolic process;GO:0050767//regulation of neurogenesis;GO:0044699//single-organism process;GO:0044271//…	GO:0097159//organic cyclic compound binding;GO:0005515//protein binding;GO:0001071//nucleic acid binding transcription factor activity;GO:0019904//protein domain specific binding;GO:1901363//heterocyclic compound binding;GO:0003676//nucleic acid binding;GO:0005488//binding;GO:0046983//protein dimerization activity;GO:0003700//transcription factor activity, sequence-specific DNA binding;GO:0000981…	GO:0043231//intracellular membrane-bounded organelle;GO:0044464//cell part;GO:0005622//intracellular;GO:0043226//organelle;GO:0044424//intracellular part;GO:0005623//cell;GO:0043227//membrane-bounded organelle;GO:0043229//intracellular organelle
Unigene0000588	3.5144	4.0604	5.6018	2.2269	2.6834	1.3529	18.049	12.1974	6.6544	16.3333	14.3539	16.3369	2207	4456	7.249	XP_019515922.1	1375	0	PREDICTED: calmodulin-binding transcription activator 1 isoform X4 [Hipposideros armiger]	sp|Q9Y6Y1|CMTA1_HUMAN	1304	0	Calmodulin-binding transcription activator 1 OS=Homo sapiens GN=CAMTA1 PE=1 SV=4	Hs22041855	1304	0	KOG0520	Uncharacterized conserved protein, contains IPT/TIG domain	--	--	--	--	--	-	-	-
Unigene0000744	1.2033	1.3679	3.0488	1.0421	1.2378	0.3282	25.5716	18.4112	14.6674	22.0395	27.9947	26.9584	2641	7448	10.1252	XP_019595413.1	959	0	PREDICTED: ankyrin repeat domain-containing protein 34A [Rhinolophus sinicus]	sp|Q69YU3|AN34A_HUMAN	917	0	Ankyrin repeat domain-containing protein 34A OS=Homo sapiens GN=ANKRD34A PE=2 SV=2	Hs16076877	74.3	6e-13	KOG0504	FOG: Ankyrin repeat	--	--	--	--	--	-	-	-
Unigene0000827	1.4058	1.8193	1.7257	2.9136	2.5438	2.5857	25.0041	24.317	25.0705	7.2063	7.3801	5.8129	2682	5525	7.3962	AAI50287.1	334	3e-94	KIAA0232 [Homo sapiens]	sp|Q92628|K0232_HUMAN	334	8e-96	Uncharacterized protein KIAA0232 OS=Homo sapiens GN=KIAA0232 PE=1 SV=5	--	--	--	--	--	--	--	--	--	--	-	-	-
Unigene0000885	1.0657	1.3554	2.9605	0.7196	1.2937	0.4764	16.4427	7.1088	12.5954	10.9388	13.3233	11.2136	2527	3904	5.5467	XP_019580560.1	1664	0	PREDICTED: PH and SEC7 domain-containing protein 1 [Rhinolophus sinicus]	sp|A5PKW4|PSD1_HUMAN	1447	0	PH and SEC7 domain-containing protein 1 OS=Homo sapiens GN=PSD PE=1 SV=2	Hs4506161	1209	0	KOG0932	Guanine nucleotide exchange factor EFA6	K12494//PH and SEC7 domain-containing protein	0	1636	cfr:102516363	ko04144//Endocytosis//Transport and catabolism//Cellular Processes	GO:0065007//biological regulation;GO:0050789//regulation of biological process;GO:0065009//regulation of molecular function;GO:0051336//regulation of hydrolase activity;GO:0050790//regulation of catalytic activity;GO:0043087//regulation of GTPase activity;GO:0019222//regulation of metabolic process	GO:0008289//lipid binding;GO:0005488//binding	-
Unigene0001195	2.0407	1.402	1.9961	2.0194	3.3119	1.6447	11.8757	6.3531	12.9976	15.47	13.099	12.655	1874	3154	6.0426	XP_019498952.1	956	0	PREDICTED: teashirt homolog 1 isoform X2 [Hipposideros armiger]	sp|Q6ZSZ6|TSH1_HUMAN	898	0	Teashirt homolog 1 OS=Homo sapiens GN=TSHZ1 PE=2 SV=2	--	--	--	--	--	K09236//teashirt	0	933	umr:103658464	--	GO:0007275//multicellular organism development;GO:0048856//anatomical structure development;GO:0048598//embryonic morphogenesis;GO:0003002//regionalization;GO:0009653//anatomical structure morphogenesis;GO:0032502//developmental process;GO:0071704//organic substance metabolic process;GO:0044767//single-organism developmental process;GO:0009790//embryo development;GO:0043170//macromolecule metabol…	GO:0005488//binding;GO:0043169//cation binding;GO:0043167//ion binding	-
Unigene0001229	1.0992	0.9575	1.4152	0.7836	1.4806	1.2899	11.3244	13.2037	26.4668	16.8265	27.3195	30.6704	1568	4137	9.4727	XP_019566701.1	694	0	PREDICTED: hyaluronan and proteoglycan link protein 2 [Rhinolophus sinicus]	sp|Q9GZV7|HPLN2_HUMAN	629	0	Hyaluronan and proteoglycan link protein 2 OS=Homo sapiens GN=HAPLN2 PE=2 SV=1	Hs22045824_1	73.6	1e-14	KOG1218	Proteins containing Ca2+-binding EGF-like domains	K06851//hyaluronan and proteoglycan link protein 2	0	649	bacu:102999867	--	GO:0048468//cell development;GO:0044085//cellular component biogenesis;GO:0071840//cellular component organization or biogenesis;GO:0044767//single-organism developmental process;GO:0003158//endothelium development;GO:0060429//epithelium development;GO:0016043//cellular component organization;GO:0044699//single-organism process;GO:0030154//cell differentiation;GO:0009888//tissue development;GO:00…	-	-
Unigene0001349	1.6196	1.9415	1.9252	0.8047	0.8745	0.5305	7.0308	3.9993	3.1687	15.7361	15.136	12.639	3359	4418	4.7222	XP_019591935.1	2176	0	PREDICTED: peripheral-type benzodiazepine receptor-associated protein 1 isoform X8 [Rhinolophus sinicus]	sp|Q7TNF8|RIMB1_MOUSE	1763	0	Peripheral-type benzodiazepine receptor-associated protein 1 OS=Mus musculus GN=Bzrap1 PE=2 SV=2	Hs4758956	1757	0	KOG3632	Peripheral benzodiazepine receptor PRAX-1	--	--	--	--	--	-	-	-
Unigene0001351	1.1163	0.8508	1.1498	1.1459	1.5956	0.8733	5.0602	4.5038	7.9541	6.055	7.6666	5.6571	386	333	3.0973	XP_004451630.1	261	2e-85	PREDICTED: ataxin-7-like protein 3 isoform X1 [Dasypus novemcinctus]	sp|Q14CW9|AT7L3_HUMAN	210	4e-66	Ataxin-7-like protein 3 OS=Homo sapiens GN=ATXN7L3 PE=1 SV=1	--	--	--	--	--	K11363//SAGA-associated factor 11	4e-84	258	ptg:102948873	--	GO:0009987//cellular process;GO:0006355//regulation of transcription, DNA-templated;GO:0008152//metabolic process;GO:2001141//regulation of RNA biosynthetic process;GO:0044710//single-organism metabolic process;GO:0031326//regulation of cellular biosynthetic process;GO:0016569//covalent chromatin modification;GO:0044763//single-organism cellular process;GO:0065007//biological regulation;GO:001953…	GO:0043169//cation binding;GO:0003712//transcription cofactor activity;GO:0005488//binding;GO:0003713//transcription coactivator activity;GO:0046914//transition metal ion binding;GO:0000988//transcription factor activity, protein binding;GO:0043167//ion binding;GO:0046872//metal ion binding;GO:0000989//transcription factor activity, transcription factor binding	GO:0044424//intracellular part;GO:0044451//nucleoplasm part;GO:0005623//cell;GO:0043227//membrane-bounded organelle;GO:0043233//organelle lumen;GO:0031981//nuclear lumen;GO:0043229//intracellular organelle;GO:0043226//organelle;GO:1902494//catalytic complex;GO:0070013//intracellular organelle lumen;GO:0043231//intracellular membrane-bounded organelle;GO:0005634//nucleus;GO:0070461//SAGA-type comp…
Unigene0001433	0.2626	0.1982	0.3091	0	0.0308	0	1.6928	2.5681	1.53	12.1972	15.451	11.6518	3077	2896	3.3791	XP_004841068.1	729	0	PREDICTED: CDK5 and ABL1 enzyme substrate 2 [Heterocephalus glaber]	sp|Q8K3M5|CABL2_MOUSE	719	0	CDK5 and ABL1 enzyme substrate 2 OS=Mus musculus GN=Cables2 PE=1 SV=2	Hs14786774	604	0	KOG4164	Cyclin ik3-1/CABLES	--	--	--	--	--	GO:0042325//regulation of phosphorylation;GO:0044699//single-organism process;GO:0031399//regulation of protein modification process;GO:0044763//single-organism cellular process;GO:0051246//regulation of protein metabolic process;GO:0050794//regulation of cellular process;GO:0080090//regulation of primary metabolic process;GO:0001932//regulation of protein phosphorylation;GO:0031323//regulation o…	-	-
Unigene0001450	0.3069	0.6468	0.7692	0.2801	0.4877	0.1151	7.638	4.8129	3.7532	45.3932	46.9435	42.2971	5440	17160	11.3253	XP_019519250.1	538	5e-174	PREDICTED: calcium-binding protein 8 isoform X1 [Hipposideros armiger]	sp|Q9BXU9|CABP8_HUMAN	450	3e-144	Calcium-binding protein 8 OS=Homo sapiens GN=CALN1 PE=2 SV=1	Hs13899315	450	5e-145	KOG0027	Calmodulin and related proteins (EF-Hand superfamily)	--	--	--	--	--	-	GO:0043167//ion binding;GO:0005488//binding;GO:0043169//cation binding	GO:0016020//membrane;GO:0044464//cell part;GO:0043229//intracellular organelle;GO:0043227//membrane-bounded organelle;GO:0044444//cytoplasmic part;GO:0098588//bounding membrane of organelle;GO:0012505//endomembrane system;GO:0000139//Golgi membrane;GO:0005623//cell;GO:0044424//intracellular part;GO:0044431//Golgi apparatus part;GO:0005794//Golgi apparatus;GO:0043231//intracellular membrane-bounde…
Unigene0001482	0.9756	0.8792	1.7028	0.0614	0.8582	0.1203	8.6879	5.4293	5.8171	10.0506	9.4844	7.2637	1601	1619	3.6307	XP_019611750.1	888	0	PREDICTED: rhomboid-related protein 1 isoform X1 [Rhinolophus sinicus]	sp|O75783|RHBL1_HUMAN	735	0	Rhomboid-related protein 1 OS=Homo sapiens GN=RHBDL1 PE=2 SV=1	Hs4506525_2	599	0	KOG2289	Rhomboid family proteins	K02857//rhomboid-related protein 1/2/3 [EC:3.4.21.105]	0	770	cfr:102508789	--	-	-	-
Unigene0001485	27.967	25.4715	47.0816	12.723	22.2873	8.0501	205.585	124.765	174.028	165.825	185.297	184.951	676	15613	82.9225	XP_017365971.1	481	2e-159	PREDICTED: gamma-aminobutyric acid type B receptor subunit 1 isoform X2 [Cebus capucinus imitator]	sp|Q9WV18|GABR1_MOUSE	464	6e-156	Gamma-aminobutyric acid type B receptor subunit 1 OS=Mus musculus GN=Gabbr1 PE=1 SV=1	Hs11497612	464	4e-158	KOG1055	GABA-B ion channel receptor subunit GABABR1 and related subunits, G-protein coupled receptor superfamily	K04615//gamma-aminobutyric acid type B receptor	9e-157	464	pon:100172928	ko04024//cAMP signaling pathway//Signal transduction//Environmental Information Processing;ko04080//Neuroactive ligand-receptor interaction//Signaling molecules and interaction//Environmental Information Processing;ko04915//Estrogen signaling pathway//Endocrine system//Organismal Systems;ko04727//GABAergic synapse//Nervous system//Organismal Systems;ko04742//Taste transduction//Sensory system//Or…	GO:0008283//cell proliferation;GO:0014060//regulation of epinephrine secretion;GO:0007187//G-protein coupled receptor signaling pathway, coupled to cyclic nucleotide second messenger;GO:0019219//regulation of nucleobase-containing compound metabolic process;GO:0010033//response to organic substance;GO:0031324//negative regulation of cellular metabolic process;GO:0090087//regulation of peptide tra…	GO:0005515//protein binding;GO:0004871//signal transducer activity;GO:0038023//signaling receptor activity;GO:0060089//molecular transducer activity;GO:0005488//binding;GO:0099600//transmembrane receptor activity;GO:0004930//G-protein coupled receptor activity;GO:0004888//transmembrane signaling receptor activity;GO:0004872//receptor activity	GO:0032589//neuron projection membrane;GO:0098797//plasma membrane protein complex;GO:0005887//integral component of plasma membrane;GO:0098805//whole membrane;GO:0032991//macromolecular complex;GO:0036477//somatodendritic compartment;GO:0031253//cell projection membrane;GO:0005737//cytoplasm;GO:0031256//leading edge membrane;GO:0043235//receptor complex;GO:0031252//cell leading edge;GO:0044422//…
Unigene0001488	9.4296	10.2912	19.9099	18.4469	30.0147	11.3834	229.055	158.149	167.004	257.986	283.511	283.455	1468	42963	105.076	NP_001248205.1	854	0	gamma-aminobutyric acid type B receptor subunit 1 precursor [Macaca mulatta]	sp|Q9WV18|GABR1_MOUSE	773	0	Gamma-aminobutyric acid type B receptor subunit 1 OS=Mus musculus GN=Gabbr1 PE=1 SV=1	Hs11497612	850	0	KOG1055	GABA-B ion channel receptor subunit GABABR1 and related subunits, G-protein coupled receptor superfamily	K04615//gamma-aminobutyric acid type B receptor	0	854	mcc:708987	ko04024//cAMP signaling pathway//Signal transduction//Environmental Information Processing;ko04080//Neuroactive ligand-receptor interaction//Signaling molecules and interaction//Environmental Information Processing;ko04915//Estrogen signaling pathway//Endocrine system//Organismal Systems;ko04727//GABAergic synapse//Nervous system//Organismal Systems;ko04742//Taste transduction//Sensory system//Or…	GO:0044763//single-organism cellular process;GO:0008283//cell proliferation;GO:0014048//regulation of glutamate secretion;GO:0014060//regulation of epinephrine secretion;GO:0042221//response to chemical;GO:0044699//single-organism process;GO:0080090//regulation of primary metabolic process;GO:1900372//negative regulation of purine nucleotide biosynthetic process;GO:0030814//regulation of cAMP met…	GO:0004930//G-protein coupled receptor activity;GO:0060089//molecular transducer activity;GO:0004871//signal transducer activity;GO:0005488//binding;GO:0005515//protein binding;GO:0004888//transmembrane signaling receptor activity;GO:0004872//receptor activity;GO:0038023//signaling receptor activity;GO:0099600//transmembrane receptor activity	GO:0005886//plasma membrane;GO:0044424//intracellular part;GO:0005737//cytoplasm;GO:0044444//cytoplasmic part;GO:0016020//membrane;GO:0044297//cell body;GO:0032589//neuron projection membrane;GO:0043005//neuron projection;GO:0031982//vesicle;GO:0097060//synaptic membrane;GO:0044463//cell projection part;GO:0043227//membrane-bounded organelle;GO:0044425//membrane part;GO:0044464//cell part;GO:0043…
Unigene0001589	1.3045	2.1494	1.9425	0.4446	0.6498	0.2248	7.2194	5.6262	7.436	8.8661	11.693	9.9283	3427	3893	4.0785	XP_019610706.1	1367	0	PREDICTED: PDZ domain-containing protein 4 isoform X3 [Rhinolophus sinicus]	sp|Q9QY39|PDZD4_MOUSE	1212	0	PDZ domain-containing protein 4 OS=Mus musculus GN=Pdzd4 PE=2 SV=2	Hs22043512_3	439	7e-140	KOG0312	Uncharacterized conserved protein	K15682//ligand of Numb protein X 3/4 [EC:2.3.2.27]	0	1250	myb:102261576	--	-	-	-
Unigene0001654	1.3747	2.5763	3.6775	1.2923	1.0993	0.149	15.0147	5.9077	4.0367	20.6485	19.4728	18.5771	1293	2408	6.6864	XP_019582903.1	896	0	PREDICTED: sodium channel protein type 1 subunit alpha isoform X3 [Rhinolophus sinicus]	sp|P35498|SCN1A_HUMAN	870	0	Sodium channel protein type 1 subunit alpha OS=Homo sapiens GN=SCN1A PE=1 SV=2	Hs21914836	873	0	KOG2301	Voltage-gated Ca2+ channels, alpha1 subunits	K04833//voltage-gated sodium channel type I alpha	0	882	bacu:102998353	ko04728//Dopaminergic synapse//Nervous system//Organismal Systems	-	-	-
Unigene0001655	2.1075	4.2716	4.2458	0.8875	1.1764	0.2174	18.4826	8.7999	6.1991	21.1714	18.6898	24.4551	1329	2901	7.8371	XP_016007945.1	746	0	PREDICTED: LOW QUALITY PROTEIN: sodium channel protein type 2 subunit alpha-like [Rousettus aegyptiacus]	sp|Q99250|SCN2A_HUMAN	737	0	Sodium channel protein type 2 subunit alpha OS=Homo sapiens GN=SCN2A PE=1 SV=3	Hs10337597	737	0	KOG2301	Voltage-gated Ca2+ channels, alpha1 subunits	K04834//voltage-gated sodium channel type II alpha	0	739	pon:100447884	--	-	-	-
Unigene0001731	0.8248	1.5232	1.9224	0.3613	0.4789	0.6785	23.8568	29.6398	27.1921	5.9608	8.4396	8.1968	3265	6774	7.4489	XP_019484730.1	862	0	PREDICTED: immunoglobulin superfamily member 11 isoform X2 [Hipposideros armiger]	sp|Q08DK1|IGS11_BOVIN	788	0	Immunoglobulin superfamily member 11 OS=Bos taurus GN=IGSF11 PE=2 SV=1	Hs7657359	64.7	7e-10	KOG3513	Neural cell adhesion molecule L1	K06791//immunoglobulin superfamily, member 11	0	822	ecb:100071118	--	-	-	-
Unigene0001737	1.0488	2.2348	2.868	1.1337	1.7174	0.6059	22.3953	18.3071	20.7567	9.7219	12.7605	15.2439	3338	6996	7.5248	XP_005962876.1	885	0	PREDICTED: AP-3 complex subunit mu-2 [Pantholops hodgsonii]	sp|P53677|AP3M2_HUMAN	860	0	AP-3 complex subunit mu-2 OS=Homo sapiens GN=AP3M2 PE=2 SV=1	Hs5803000	860	0	KOG2740	Clathrin-associated protein medium chain	K12398//AP-3 complex subunit mu	0	885	phd:102332948	ko04142//Lysosome//Transport and catabolism//Cellular Processes	GO:0051179//localization;GO:0097480//establishment of synaptic vesicle localization;GO:0010970//establishment of localization by movement along microtubule;GO:0033036//macromolecule localization;GO:0044763//single-organism cellular process;GO:1902580//single-organism cellular localization;GO:0045184//establishment of protein localization;GO:0046907//intracellular transport;GO:0007017//microtubule…	-	GO:0030119//AP-type membrane coat adaptor complex;GO:0098796//membrane protein complex;GO:0031982//vesicle;GO:0044422//organelle part;GO:0044424//intracellular part;GO:0032991//macromolecular complex;GO:0043234//protein complex;GO:0044464//cell part;GO:0043226//organelle;GO:0030117//membrane coat;GO:0043231//intracellular membrane-bounded organelle;GO:0031988//membrane-bounded vesicle;GO:0044444/…
Unigene0001745	5.2595	7.9484	10.9646	2.7175	1.3935	3.5127	37.5327	31.1124	37.2648	20.4641	24.1995	20.9105	850	3329	14.0614	XP_014957759.1	527	0	PREDICTED: protein-cysteine N-palmitoyltransferase HHAT-like protein isoform X3 [Ovis aries]	sp|Q9HCP6|HHATL_HUMAN	469	9e-163	Protein-cysteine N-palmitoyltransferase HHAT-like protein OS=Homo sapiens GN=HHATL PE=2 SV=1	HsM14149736	469	1e-163	KOG3860	Acyltransferase required for palmitoylation of Hedgehog (Hh) family of secreted signaling proteins	--	--	--	--	--	GO:0010605//negative regulation of macromolecule metabolic process;GO:0009892//negative regulation of metabolic process;GO:0048519//negative regulation of biological process;GO:0010558//negative regulation of macromolecule biosynthetic process;GO:0019222//regulation of metabolic process;GO:0065007//biological regulation;GO:0060255//regulation of macromolecule metabolic process;GO:0010556//regulat…	-	GO:0044422//organelle part;GO:0031090//organelle membrane;GO:0044464//cell part;GO:0043226//organelle;GO:0044424//intracellular part;GO:0005622//intracellular;GO:0044444//cytoplasmic part;GO:0043227//membrane-bounded organelle;GO:0044425//membrane part;GO:0016020//membrane;GO:0005737//cytoplasm;GO:0043231//intracellular membrane-bounded organelle;GO:0043229//intracellular organelle;GO:0031224//in…
Unigene0001769	3.4147	4.9574	6.7749	1.5481	2.0591	0.3072	43.5893	22.6013	26.6466	20.771	24.7788	25.0066	2508	8800	12.5976	XP_006870959.1	1415	0	PREDICTED: ras-specific guanine nucleotide-releasing factor 1 [Chrysochloris asiatica]	sp|Q13972|RGRF1_HUMAN	1373	0	Ras-specific guanine nucleotide-releasing factor 1 OS=Homo sapiens GN=RASGRF1 PE=1 SV=2	Hs19923151	1365	0	KOG3417	Ras1 guanine nucleotide exchange factor	K04349//Ras-specific guanine nucleotide-releasing factor 1	0	1392	bta:520039	ko04510//Focal adhesion//Cellular commiunity//Cellular Processes;ko04010//MAPK signaling pathway//Signal transduction//Environmental Information Processing;ko04014//Ras signaling pathway//Signal transduction//Environmental Information Processing	GO:0016043//cellular component organization;GO:0044699//single-organism process;GO:0044707//single-multicellular organism process;GO:0065008//regulation of biological quality;GO:0010646//regulation of cell communication;GO:0051345//positive regulation of hydrolase activity;GO:0043547//positive regulation of GTPase activity;GO:0023051//regulation of signaling;GO:0071840//cellular component organiz…	GO:0005088//Ras guanyl-nucleotide exchange factor activity;GO:0005488//binding;GO:0005102//receptor binding;GO:0005085//guanyl-nucleotide exchange factor activity;GO:0005515//protein binding;GO:0098772//molecular function regulator	GO:0043005//neuron projection;GO:0097458//neuron part;GO:0042995//cell projection;GO:0005737//cytoplasm;GO:0044444//cytoplasmic part;GO:0044424//intracellular part;GO:0005623//cell;GO:0044464//cell part;GO:0016020//membrane;GO:0005622//intracellular
Unigene0001833	0.8436	1.5009	1.2887	1.4248	1.3735	1.1875	8.1456	5.4418	8.0312	13.3897	10.7825	15.9573	3001	4151	4.9661	XP_019593669.1	868	0	PREDICTED: potassium channel subfamily K member 2 isoform X1 [Rhinolophus sinicus]	sp|O95069|KCNK2_HUMAN	863	0	Potassium channel subfamily K member 2 OS=Homo sapiens GN=KCNK2 PE=1 SV=2	Hs14589851	830	0	KOG1418	Tandem pore domain K+ channel	K04913//potassium channel subfamily K member 2	0	865	fca:101096695	ko04971//Gastric acid secretion//Digestive system//Organismal Systems	-	-	-
Unigene0001889	1.0221	1.5291	2.5894	0.5272	0.4691	0	16.1402	16.517	14.7983	3.6343	3.3423	4.1481	2424	2957	4.3798	XP_019480693.1	1420	0	PREDICTED: OTU domain-containing protein 7A [Hipposideros armiger]	sp|Q8TE49|OTU7A_HUMAN	1358	0	OTU domain-containing protein 7A OS=Homo sapiens GN=OTUD7A PE=1 SV=1	Hs18702331	1358	0	KOG4345	NF-kappa B regulator AP20/Cezanne	K11860//OTU domain-containing protein 7 [EC:3.4.19.12]	0	1393	fca:101086908	--	GO:0019538//protein metabolic process;GO:0071704//organic substance metabolic process;GO:0044237//cellular metabolic process;GO:0070646//protein modification by small protein removal;GO:0036211//protein modification process;GO:0008152//metabolic process;GO:0043170//macromolecule metabolic process;GO:0009987//cellular process;GO:0006464//cellular protein modification process;GO:0044260//cellular m…	GO:0043167//ion binding;GO:0036459//thiol-dependent ubiquitinyl hydrolase activity;GO:0005488//binding;GO:0043169//cation binding;GO:0008234//cysteine-type peptidase activity;GO:0016787//hydrolase activity;GO:0046872//metal ion binding;GO:0008233//peptidase activity;GO:0019783//ubiquitin-like protein-specific protease activity;GO:0101005//ubiquitinyl hydrolase activity;GO:0070011//peptidase activ…	-
Unigene0001897	3.7038	4.9761	3.9164	2.1194	1.7118	2.638	47.4385	44.105	42.9807	28.3756	20.4117	26.7723	2574	11399	15.8998	EAW72471.1	75.5	1e-12	hCG2008112 [Homo sapiens]	--	--	--	--	--	--	--	--	--	--	--	--	--	--	-	-	-
Unigene0001899	12.1133	17.2407	15.0308	3.9162	6.4897	3.0921	53.0303	42.8971	47.0433	38.2427	39.7913	41.5859	3037	18920	22.3671	XP_019572940.1	1477	0	PREDICTED: epithelial discoidin domain-containing receptor 1 isoform X1 [Rhinolophus sinicus]	sp|Q08345|DDR1_HUMAN	1434	0	Epithelial discoidin domain-containing receptor 1 OS=Homo sapiens GN=DDR1 PE=1 SV=1	Hs7669483	1246	0	KOG1094	Discoidin domain receptor DDR1	K05124//discoidin domain receptor family member 1 [EC:2.7.10.1]	0	1465	pale:102883149	--	-	-	-
Unigene0001932	0.2583	0.18	0.2433	0.1886	0.4772	0.0462	27.1105	27.4393	33.6725	2.1557	2.001	2.1677	2085	3745	6.4488	XP_019504266.1	562	9e-178	PREDICTED: ATP-binding cassette sub-family A member 3 [Hipposideros armiger]	sp|Q99758|ABCA3_HUMAN	540	2e-171	ATP-binding cassette sub-family A member 3 OS=Homo sapiens GN=ABCA3 PE=1 SV=2	Hs4501849	540	4e-172	KOG0059	Lipid exporter ABCA1 and related proteins, ABC superfamily	K05643//ATP-binding cassette, subfamily A (ABC1), member 3	5e-175	552	ecb:100068313	ko02010//ABC transporters//Membrane transport//Environmental Information Processing	-	-	GO:0099503//secretory vesicle;GO:0005622//intracellular;GO:0012505//endomembrane system;GO:0043226//organelle;GO:0031988//membrane-bounded vesicle;GO:0044424//intracellular part;GO:0005623//cell;GO:0042599//lamellar body;GO:0044444//cytoplasmic part;GO:0043227//membrane-bounded organelle;GO:0031982//vesicle;GO:0044464//cell part;GO:0030141//secretory granule;GO:0043229//intracellular organelle;GO…
Unigene0001935	1.1755	1.4977	1.1978	0.6243	0.8488	0.2353	7.4998	4.5988	3.5503	11.8297	12.8947	12.2738	3070	3571	4.1762	XP_019568735.1	1665	0	PREDICTED: LOW QUALITY PROTEIN: ATP-binding cassette sub-family A member 3 [Rhinolophus sinicus]	sp|Q99758|ABCA3_HUMAN	1523	0	ATP-binding cassette sub-family A member 3 OS=Homo sapiens GN=ABCA3 PE=1 SV=2	Hs4501849	1500	0	KOG0059	Lipid exporter ABCA1 and related proteins, ABC superfamily	K05643//ATP-binding cassette, subfamily A (ABC1), member 3	0	1578	ecb:100068313	ko02010//ABC transporters//Membrane transport//Environmental Information Processing	GO:0051234//establishment of localization;GO:0051179//localization	GO:0016818//hydrolase activity, acting on acid anhydrides, in phosphorus-containing anhydrides;GO:0017111//nucleoside-triphosphatase activity;GO:0005488//binding;GO:0032550//purine ribonucleoside binding;GO:0032549//ribonucleoside binding;GO:0001882//nucleoside binding;GO:0097159//organic cyclic compound binding;GO:0016817//hydrolase activity, acting on acid anhydrides;GO:0016462//pyrophosphatase…	GO:0044422//organelle part;GO:0031982//vesicle;GO:0044464//cell part;GO:0005622//intracellular;GO:0005737//cytoplasm;GO:0005576//extracellular region;GO:0044425//membrane part;GO:0098588//bounding membrane of organelle;GO:0044421//extracellular region part;GO:0044444//cytoplasmic part;GO:0044446//intracellular organelle part;GO:0016020//membrane;GO:0030141//secretory granule;GO:0031988//membrane-…
Unigene0001955	0.7713	1.2177	1.551	0.4692	0.8481	0.3161	43.8266	31.9194	40.7447	5.2295	5.6299	4.6359	3352	8601	9.2125	XP_019570341.1	1898	0	PREDICTED: N-acetyl-beta-glucosaminyl-glycoprotein 4-beta-N-acetylgalactosaminyltransferase 1 isoform X1 [Rhinolophus sinicus]	sp|Q76KP1|B4GN4_HUMAN	1648	0	N-acetyl-beta-glucosaminyl-glycoprotein 4-beta-N-acetylgalactosaminyltransferase 1 OS=Homo sapiens GN=B4GALNT4 PE=1 SV=1	Hs8922960_2	84.7	3e-17	KOG3588	Chondroitin synthase 1	K09657//beta-1,4-N-acetylgalactosaminyltransferase 4 [EC:2.4.1.244]	0	1665	aml:100474848	--	-	GO:0008194//UDP-glycosyltransferase activity;GO:0003824//catalytic activity;GO:0016740//transferase activity;GO:0016757//transferase activity, transferring glycosyl groups	GO:0043229//intracellular organelle;GO:0044424//intracellular part;GO:0012505//endomembrane system;GO:0043227//membrane-bounded organelle;GO:0005622//intracellular;GO:0044431//Golgi apparatus part;GO:0044422//organelle part;GO:0043226//organelle;GO:0005794//Golgi apparatus;GO:0031090//organelle membrane;GO:0000139//Golgi membrane;GO:0044464//cell part;GO:0098588//bounding membrane of organelle;GO…
Unigene0001967	0.2826	0.2203	0.6303	0	0.0523	0	56.8678	56.6231	55.5522	13.6666	9.097	9.8592	3621	13863	13.7455	XP_019568919.1	202	6e-57	PREDICTED: noncompact myelin-associated protein [Rhinolophus sinicus]	sp|Q5T1S8|NCMAP_HUMAN	130	4e-33	Noncompact myelin-associated protein OS=Homo sapiens GN=NCMAP PE=3 SV=1	--	--	--	--	--	--	--	--	--	--	-	-	-
Unigene0001968	1.2191	1.4802	2.2612	1.2809	1.0074	0.4624	10.5549	7.1541	12.0733	5.8265	8.8841	8.011	1458	1702	4.1912	XP_019594972.1	342	9e-113	PREDICTED: zinc finger protein 436-like [Rhinolophus sinicus]	sp|P51523|ZNF84_HUMAN	145	9e-36	Zinc finger protein 84 OS=Homo sapiens GN=ZNF84 PE=1 SV=2	Hs4508037	145	1e-36	KOG1721	FOG: Zn-finger	--	--	--	--	--	-	GO:0043167//ion binding;GO:0043169//cation binding;GO:0005488//binding	-
Unigene0001971	0.4894	0.8526	2.2551	1.3871	1.4196	0.7075	33.6048	15.5913	22.4351	9.297	10.5316	11.2207	5173	10777	7.4798	XP_019580420.1	1925	0	PREDICTED: metal transporter CNNM1 isoform X1 [Rhinolophus sinicus]	sp|Q9NRU3|CNNM1_HUMAN	1685	0	Metal transporter CNNM1 OS=Homo sapiens GN=CNNM1 PE=2 SV=3	Hs9966789	1094	0	KOG2118	Predicted membrane protein, contains two CBS domains	K16302//metal transporter CNNM	0	1738	mcf:101867148	--	-	-	-
Unigene0002021	1.9828	2.7141	3.6843	0.4911	1.2333	0.152	15.7816	16.6089	13.7919	11.3224	10.3455	12.2049	3803	6651	6.279	BAD32460.1	1728	0	mKIAA1480 protein, partial [Mus musculus]	sp|Q9NZ94|NLGN3_HUMAN	1691	0	Neuroligin-3 OS=Homo sapiens GN=NLGN3 PE=1 SV=2	Hs9506787	1696	0	KOG1516	Carboxylesterase and related proteins	K07378//neuroligin	0	1701	pps:100994057	ko04514//Cell adhesion molecules (CAMs)//Signaling molecules and interaction//Environmental Information Processing	GO:0045595//regulation of cell differentiation;GO:0050807//regulation of synapse organization;GO:0032879//regulation of localization;GO:0044802//single-organism membrane organization;GO:0050890//cognition;GO:0007632//visual behavior;GO:0007610//behavior;GO:0022603//regulation of anatomical structure morphogenesis;GO:0050896//response to stimulus;GO:0009416//response to light stimulus;GO:0010975//…	GO:0005102//receptor binding;GO:0005488//binding;GO:0005515//protein binding	GO:0045202//synapse;GO:0016020//membrane;GO:0005623//cell;GO:0031224//intrinsic component of membrane;GO:0016021//integral component of membrane;GO:0044464//cell part;GO:0044425//membrane part
Unigene0002027	2.3853	3.1406	5.0539	1.0799	1.8561	1.1976	8.1056	8.4167	6.3365	14.9287	13.4938	13.4503	5871	9233	5.6463	XP_019582168.1	3507	0	PREDICTED: tight junction protein ZO-1 isoform X1 [Rhinolophus sinicus]	sp|O97758|ZO1_CANFA	3172	0	Tight junction protein ZO-1 OS=Canis familiaris GN=TJP1 PE=1 SV=1	Hs4507517	3006	0	KOG3580	Tight junction proteins	K05701//tight junction protein 1	0	3172	cfa:403752	ko04530//Tight junction//Cellular commiunity//Cellular Processes;ko04520//Adherens junction//Cellular commiunity//Cellular Processes;ko04540//Gap junction//Cellular commiunity//Cellular Processes	GO:0051592//response to calcium ion;GO:0044699//single-organism process;GO:0050954//sensory perception of mechanical stimulus;GO:0050877//neurological system process;GO:0044085//cellular component biogenesis;GO:0003008//system process;GO:0007043//cell-cell junction assembly;GO:0022607//cellular component assembly;GO:0034330//cell junction organization;GO:0044763//single-organism cellular process;…	GO:0005515//protein binding;GO:0005488//binding	GO:0043231//intracellular membrane-bounded organelle;GO:0043296//apical junction complex;GO:0043227//membrane-bounded organelle;GO:0005622//intracellular;GO:0070161//anchoring junction;GO:0031982//vesicle;GO:0044291//cell-cell contact zone;GO:0043226//organelle;GO:0044464//cell part;GO:0044424//intracellular part;GO:0005911//cell-cell junction;GO:0071944//cell periphery;GO:0005623//cell;GO:000588…
Unigene0002100	1.4648	1.6082	1.4189	1.3227	2.0669	1.0095	26.6434	19.923	27.7601	5.8317	5.4148	6.5169	3530	6767	6.8826	XP_019524101.1	1143	0	PREDICTED: gamma-tubulin complex component 6 isoform X2 [Hipposideros armiger]	sp|Q96RT7|GCP6_HUMAN	904	0	Gamma-tubulin complex component 6 OS=Homo sapiens GN=TUBGCP6 PE=1 SV=3	Hs15982588	903	0	KOG2000	Gamma-tubulin complex, DGRIP91/SPC98 component	K16573//gamma-tubulin complex component 6	0	1018	ecb:100056192	--	GO:0016043//cellular component organization;GO:0071840//cellular component organization or biogenesis;GO:0007010//cytoskeleton organization;GO:0044763//single-organism cellular process;GO:0007017//microtubule-based process;GO:0000226//microtubule cytoskeleton organization;GO:1902589//single-organism organelle organization;GO:0009987//cellular process;GO:0006996//organelle organization;GO:0044699/…	GO:0015631//tubulin binding;GO:0005488//binding;GO:0005515//protein binding;GO:0008092//cytoskeletal protein binding	GO:0044430//cytoskeletal part;GO:0005815//microtubule organizing center;GO:0044450//microtubule organizing center part;GO:0043226//organelle;GO:0031982//vesicle;GO:0044424//intracellular part;GO:0000930//gamma-tubulin complex;GO:0043232//intracellular non-membrane-bounded organelle;GO:0044422//organelle part;GO:0043234//protein complex;GO:0043229//intracellular organelle;GO:0031988//membrane-boun…
Unigene0002103	2.1169	2.7044	5.0942	1.8028	1.3655	0.0841	20.2121	16.1952	10.0555	18.6461	16.1004	16.1883	1145	2468	7.7388	EPQ17254.1	792	0	Voltage-dependent P/Q-type calcium channel subunit alpha-1A [Myotis brandtii]	sp|O00555|CAC1A_HUMAN	791	0	Voltage-dependent P/Q-type calcium channel subunit alpha-1A OS=Homo sapiens GN=CACNA1A PE=1 SV=2	Hs13386500	764	0	KOG2301	Voltage-gated Ca2+ channels, alpha1 subunits	K04344//voltage-dependent calcium channel P/Q type alpha-1A	0	796	pale:102891789	ko04020//Calcium signaling pathway//Signal transduction//Environmental Information Processing;ko04010//MAPK signaling pathway//Signal transduction//Environmental Information Processing;ko04724//Glutamatergic synapse//Nervous system//Organismal Systems;ko04725//Cholinergic synapse//Nervous system//Organismal Systems;ko04728//Dopaminergic synapse//Nervous system//Organismal Systems;ko04723//Retrogr…	-	-	-
Unigene0002105	3.1106	4.1118	6.1345	1.1204	1.8001	0.0488	19.3998	15.612	10.3172	20.6975	21.16	16.7732	1974	4652	8.4611	XP_019601659.1	888	0	PREDICTED: voltage-dependent P/Q-type calcium channel subunit alpha-1A isoform X13 [Rhinolophus sinicus]	sp|P97445|CAC1A_MOUSE	773	0	Voltage-dependent P/Q-type calcium channel subunit alpha-1A OS=Mus musculus GN=Cacna1a PE=1 SV=2	Hs13386500	840	0	KOG2301	Voltage-gated Ca2+ channels, alpha1 subunits	K04344//voltage-dependent calcium channel P/Q type alpha-1A	0	872	mcf:102130052	ko04020//Calcium signaling pathway//Signal transduction//Environmental Information Processing;ko04010//MAPK signaling pathway//Signal transduction//Environmental Information Processing;ko04724//Glutamatergic synapse//Nervous system//Organismal Systems;ko04725//Cholinergic synapse//Nervous system//Organismal Systems;ko04728//Dopaminergic synapse//Nervous system//Organismal Systems;ko04723//Retrogr…	-	-	-
Unigene0002107	1.8336	2.7854	5.3525	1.2046	1.2903	0.0525	15.6032	10.6164	5.5463	19.0217	17.3204	16.6095	3672	7020	6.8638	XP_019519696.1	2354	0	PREDICTED: voltage-dependent P/Q-type calcium channel subunit alpha-1A isoform X12 [Hipposideros armiger]	sp|O00555|CAC1A_HUMAN	2306	0	Voltage-dependent P/Q-type calcium channel subunit alpha-1A OS=Homo sapiens GN=CACNA1A PE=1 SV=2	Hs13386500	2313	0	KOG2301	Voltage-gated Ca2+ channels, alpha1 subunits	K04344//voltage-dependent calcium channel P/Q type alpha-1A	0	2306	hsa:773	ko04020//Calcium signaling pathway//Signal transduction//Environmental Information Processing;ko04010//MAPK signaling pathway//Signal transduction//Environmental Information Processing;ko04724//Glutamatergic synapse//Nervous system//Organismal Systems;ko04725//Cholinergic synapse//Nervous system//Organismal Systems;ko04728//Dopaminergic synapse//Nervous system//Organismal Systems;ko04723//Retrogr…	-	-	-
Unigene0002108	2.168	3.718	7.3369	1.4425	2.0461	0.1413	20.0274	14.1585	8.8182	25.1213	21.1342	20.9944	2385	5958	8.969	XP_019601663.1	1655	0	PREDICTED: voltage-dependent P/Q-type calcium channel subunit alpha-1A isoform X17 [Rhinolophus sinicus]	sp|O00555|CAC1A_HUMAN	1596	0	Voltage-dependent P/Q-type calcium channel subunit alpha-1A OS=Homo sapiens GN=CACNA1A PE=1 SV=2	Hs13386500	1600	0	KOG2301	Voltage-gated Ca2+ channels, alpha1 subunits	K04344//voltage-dependent calcium channel P/Q type alpha-1A	0	1609	hsa:773	ko04020//Calcium signaling pathway//Signal transduction//Environmental Information Processing;ko04010//MAPK signaling pathway//Signal transduction//Environmental Information Processing;ko04724//Glutamatergic synapse//Nervous system//Organismal Systems;ko04725//Cholinergic synapse//Nervous system//Organismal Systems;ko04728//Dopaminergic synapse//Nervous system//Organismal Systems;ko04723//Retrogr…	-	-	-
Unigene0002114	0.8114	0.7611	1.4326	0.1708	0.2745	1.1161	10.4249	16.8785	13.8157	20.5465	20.2934	18.5359	1726	3612	7.5135	XP_019609011.1	730	0	PREDICTED: LOW QUALITY PROTEIN: collagen alpha-3(IX) chain [Rhinolophus sinicus]	sp|Q14050|CO9A3_HUMAN	516	5e-174	Collagen alpha-3(IX) chain OS=Homo sapiens GN=COL9A3 PE=1 SV=2	Hs17921995	517	3e-175	KOG3544	Collagens (type IV and type XIII), and related proteins	K08131//collagen, type IX, alpha	0	595	mdo:100025683	ko04151//PI3K-Akt signaling pathway//Signal transduction//Environmental Information Processing;ko04510//Focal adhesion//Cellular commiunity//Cellular Processes;ko04512//ECM-receptor interaction//Signaling molecules and interaction//Environmental Information Processing;ko04974//Protein digestion and absorption//Digestive system//Organismal Systems	GO:0003006//developmental process involved in reproduction;GO:0022414//reproductive process;GO:0045137//development of primary sexual characteristics;GO:0044767//single-organism developmental process;GO:0061458//reproductive system development;GO:0032501//multicellular organismal process;GO:0044707//single-multicellular organism process;GO:0044702//single organism reproductive process;GO:0008406/…	-	-
Unigene0002161	0	0	0.6691	0.5187	0	0	22.0201	23.6297	9.0461	0.7116	1.792	4.0197	379	436	4.1303	XP_019518773.1	185	9e-54	PREDICTED: G-rich sequence factor 1 isoform X1 [Hipposideros armiger]	sp|Q12849|GRSF1_HUMAN	125	3e-33	G-rich sequence factor 1 OS=Homo sapiens GN=GRSF1 PE=1 SV=3	Hs4504161	90.5	1e-21	KOG4211	Splicing factor hnRNP-F and related RNA-binding proteins	--	--	--	--	--	GO:0031124//mRNA 3'-end processing;GO:0003002//regionalization;GO:0006725//cellular aromatic compound metabolic process;GO:0071704//organic substance metabolic process;GO:0009888//tissue development;GO:0031123//RNA 3'-end processing;GO:0034641//cellular nitrogen compound metabolic process;GO:0044260//cellular macromolecule metabolic process;GO:0032501//multicellular organismal process;GO:0006807/…	GO:0003676//nucleic acid binding;GO:1901363//heterocyclic compound binding;GO:0044822//poly(A) RNA binding;GO:0005488//binding;GO:0097159//organic cyclic compound binding;GO:0036094//small molecule binding;GO:0003723//RNA binding	GO:0043231//intracellular membrane-bounded organelle;GO:0043226//organelle;GO:0005623//cell;GO:0043227//membrane-bounded organelle;GO:0005622//intracellular;GO:0043229//intracellular organelle;GO:0044424//intracellular part;GO:0009295//nucleoid;GO:0044464//cell part
Unigene0002242	6.4403	8.2615	13.6702	5.6838	5.1077	2.8476	35.2504	27.0716	29.9071	25.2708	25.6433	28.9001	3061	12700	14.8961	XP_019586755.1	1589	0	PREDICTED: BMP/retinoic acid-inducible neural-specific protein 1 [Rhinolophus sinicus]	sp|O60477|BRNP1_HUMAN	1580	0	BMP/retinoic acid-inducible neural-specific protein 1 OS=Homo sapiens GN=BRINP1 PE=1 SV=2	--	--	--	--	--	--	--	--	--	--	GO:0045595//regulation of cell differentiation;GO:0051094//positive regulation of developmental process;GO:1901700//response to oxygen-containing compound;GO:0048518//positive regulation of biological process;GO:0032526//response to retinoic acid;GO:0007049//cell cycle;GO:0045597//positive regulation of cell differentiation;GO:0050789//regulation of biological process;GO:0001101//response to acid…	-	-
Unigene0002315	8.036	9.4498	18.6941	3.3768	3.7575	0.9643	113.684	66.8278	87.154	85.5352	85.8455	96.8797	2547	28749	40.5253	XP_019595409.1	1481	0	PREDICTED: synaptic vesicle glycoprotein 2A [Rhinolophus sinicus]	sp|Q29397|SV2A_BOVIN	1471	0	Synaptic vesicle glycoprotein 2A OS=Bos taurus GN=SV2A PE=2 SV=1	Hs7662272	1471	0	KOG0255	Synaptic vesicle transporter SVOP and related transporters (major facilitator superfamily)	K06258//MFS transporter, VNT family, synaptic vesicle glycoprotein 2	0	1472	phd:102316234	ko04512//ECM-receptor interaction//Signaling molecules and interaction//Environmental Information Processing	GO:0055082//cellular chemical homeostasis;GO:0006873//cellular ion homeostasis;GO:0051234//establishment of localization;GO:0048878//chemical homeostasis;GO:0051179//localization;GO:0065008//regulation of biological quality;GO:0055080//cation homeostasis;GO:0006875//cellular metal ion homeostasis;GO:0019725//cellular homeostasis;GO:0006810//transport;GO:0065007//biological regulation;GO:0042592//…	GO:0019900//kinase binding;GO:0005488//binding;GO:0019899//enzyme binding;GO:0005515//protein binding;GO:0005215//transporter activity	GO:0044433//cytoplasmic vesicle part;GO:0043226//organelle;GO:0045202//synapse;GO:0005623//cell;GO:0005622//intracellular;GO:0042995//cell projection;GO:0016023//cytoplasmic, membrane-bounded vesicle;GO:0044464//cell part;GO:0031982//vesicle;GO:0043227//membrane-bounded organelle;GO:0016020//membrane;GO:0044444//cytoplasmic part;GO:0043231//intracellular membrane-bounded organelle;GO:0031224//int…
Unigene0002316	3.4543	3.8876	7.6642	0.5857	0.9411	0.0547	136.887	108.321	147.793	83.6188	94.6308	106.638	1762	23736	48.3654	NP_001265648.1	122	9e-29	synaptic vesicle glycoprotein 2A isoform 2 [Homo sapiens]	sp|Q5R4L9|SV2A_PONAB	123	5e-28	Synaptic vesicle glycoprotein 2A OS=Pongo abelii GN=SV2A PE=2 SV=1	Hs7662272	123	8e-29	KOG0255	Synaptic vesicle transporter SVOP and related transporters (major facilitator superfamily)	K06258//MFS transporter, VNT family, synaptic vesicle glycoprotein 2	1e-29	122	hsa:9900	ko04512//ECM-receptor interaction//Signaling molecules and interaction//Environmental Information Processing	GO:0051234//establishment of localization;GO:0030003//cellular cation homeostasis;GO:0019725//cellular homeostasis;GO:0044765//single-organism transport;GO:0051179//localization;GO:0051704//multi-organism process;GO:0023052//signaling;GO:0065007//biological regulation;GO:0055080//cation homeostasis;GO:0065008//regulation of biological quality;GO:0006875//cellular metal ion homeostasis;GO:0044700/…	GO:0005488//binding;GO:0019899//enzyme binding;GO:0005515//protein binding;GO:0019900//kinase binding;GO:0060089//molecular transducer activity;GO:0005215//transporter activity	GO:0043227//membrane-bounded organelle;GO:0031988//membrane-bounded vesicle;GO:0043005//neuron projection;GO:0097458//neuron part;GO:0031982//vesicle;GO:0044456//synapse part;GO:0044464//cell part;GO:0031224//intrinsic component of membrane;GO:0033267//axon part;GO:0043229//intracellular organelle;GO:0016020//membrane;GO:0045202//synapse;GO:0005622//intracellular;GO:0044425//membrane part;GO:0042…
Unigene0002379	9.7063	7.0968	14.9178	7.5717	11.6344	7.4043	118.82	116.346	145.631	82.256	84.1165	98.3725	3213	43963	49.1258	XP_016000448.1	1132	0	PREDICTED: microtubule-associated protein 1A isoform X2 [Rousettus aegyptiacus]	sp|P78559|MAP1A_HUMAN	866	0	Microtubule-associated protein 1A OS=Homo sapiens GN=MAP1A PE=1 SV=6	Hs21536458	861	0	KOG3592	Microtubule-associated proteins	K10429//microtubule-associated protein 1	0	991	pale:102880791	--	GO:0032501//multicellular organismal process;GO:0050877//neurological system process;GO:0003008//system process;GO:0050954//sensory perception of mechanical stimulus;GO:0007600//sensory perception	GO:0015631//tubulin binding;GO:0005488//binding;GO:0005515//protein binding;GO:0008092//cytoskeletal protein binding	GO:0044444//cytoplasmic part;GO:0043226//organelle;GO:0005856//cytoskeleton;GO:0044464//cell part;GO:0005623//cell;GO:0005737//cytoplasm;GO:0043228//non-membrane-bounded organelle;GO:0005622//intracellular;GO:0043229//intracellular organelle;GO:0044424//intracellular part;GO:0043232//intracellular non-membrane-bounded organelle;GO:0015630//microtubule cytoskeleton
Unigene0002488	3.6041	4.8281	5.9393	1.3154	2.7985	1.289	23.4352	17.1144	14.5462	28.0841	24.7602	27.723	2167	6636	10.9946	XP_019600910.1	1405	0	PREDICTED: neuronal cell adhesion molecule isoform X9 [Rhinolophus sinicus]	sp|P97686|NRCAM_RAT	1329	0	Neuronal cell adhesion molecule OS=Rattus norvegicus GN=Nrcam PE=1 SV=2	Hs4826864	1330	0	KOG3513	Neural cell adhesion molecule L1	K06756//neuronal cell adhesion molecule	0	1370	pon:100459396	ko04514//Cell adhesion molecules (CAMs)//Signaling molecules and interaction//Environmental Information Processing	GO:0065007//biological regulation;GO:0009987//cellular process;GO:0071840//cellular component organization or biogenesis;GO:0032989//cellular component morphogenesis;GO:0033036//macromolecule localization;GO:0000902//cell morphogenesis;GO:0007275//multicellular organism development;GO:0098602//single organism cell adhesion;GO:0003008//system process;GO:0048699//generation of neurons;GO:0061564//a…	GO:0005515//protein binding;GO:0008092//cytoskeletal protein binding;GO:0005488//binding	GO:0044464//cell part;GO:0097458//neuron part;GO:0016020//membrane;GO:0005623//cell;GO:0042995//cell projection;GO:0043005//neuron projection
Unigene0002583	1.7904	2.548	2.7307	1.8177	1.3974	1.5106	17.2911	16.1297	16.2905	13.5725	14.4676	13.3138	2136	4288	7.2075	XP_019494896.1	1025	0	PREDICTED: cholesterol 24-hydroxylase isoform X2 [Hipposideros armiger]	sp|Q9WVK8|CP46A_MOUSE	936	0	Cholesterol 24-hydroxylase OS=Mus musculus GN=Cyp46a1 PE=2 SV=1	Hs5729796	920	0	KOG0157	Cytochrome P450 CYP4/CYP19/CYP26 subfamilies	K07440//cholesterol 24(S)-hydroxylase [EC:1.14.13.98]	0	1005	ssc:100512793	ko00120//Primary bile acid biosynthesis//Lipid metabolism//Metabolism	GO:1902652//secondary alcohol metabolic process;GO:0009987//cellular process;GO:0044699//single-organism process;GO:0044281//small molecule metabolic process;GO:0008203//cholesterol metabolic process;GO:1901360//organic cyclic compound metabolic process;GO:0044237//cellular metabolic process;GO:0008202//steroid metabolic process;GO:1901615//organic hydroxy compound metabolic process;GO:0071704//o…	GO:0004497//monooxygenase activity;GO:0016709//oxidoreductase activity, acting on paired donors, with incorporation or reduction of molecular oxygen, NAD(P)H as one donor, and incorporation of one atom of oxygen;GO:0097159//organic cyclic compound binding;GO:0005488//binding;GO:0046914//transition metal ion binding;GO:0043167//ion binding;GO:0003824//catalytic activity;GO:0016705//oxidoreductase …	-
Unigene0002690	1.1627	1.6292	2.2611	1.2223	1.0894	0.8136	8.777	9.4929	10.2535	7.9939	7.4898	7.0538	2131	2465	4.153	XP_019597071.1	1219	0	PREDICTED: transient receptor potential cation channel subfamily M member 4 isoform X1 [Rhinolophus sinicus]	sp|Q7TN37|TRPM4_MOUSE	884	0	Transient receptor potential cation channel subfamily M member 4 OS=Mus musculus GN=Trpm4 PE=1 SV=1	Hs21314671	830	0	KOG3614	Ca2+/Mg2+-permeable cation channels (LTRPC family)	K04979//transient receptor potential cation channel subfamily M member 4	0	955	lve:103090686	ko04911//Insulin secretion//Endocrine system//Organismal Systems	GO:0048583//regulation of response to stimulus;GO:0048522//positive regulation of cellular process;GO:0018193//peptidyl-amino acid modification;GO:0003013//circulatory system process;GO:0051234//establishment of localization;GO:0018205//peptidyl-lysine modification;GO:0044763//single-organism cellular process;GO:0051239//regulation of multicellular organismal process;GO:0090066//regulation of ana…	GO:0005216//ion channel activity;GO:0022838//substrate-specific channel activity;GO:0005215//transporter activity;GO:0022857//transmembrane transporter activity;GO:0022892//substrate-specific transporter activity;GO:0005261//cation channel activity;GO:0022803//passive transmembrane transporter activity;GO:0008324//cation transmembrane transporter activity;GO:0015267//channel activity;GO:0022891//…	GO:0043226//organelle;GO:0005623//cell;GO:0044425//membrane part;GO:0031224//intrinsic component of membrane;GO:0044464//cell part;GO:0043231//intracellular membrane-bounded organelle;GO:0044424//intracellular part;GO:0043229//intracellular organelle;GO:0043227//membrane-bounded organelle;GO:0016020//membrane;GO:0005622//intracellular
Unigene0002726	0.0865	0.1004	0.2261	0.0438	0.1605	0.1202	22.6009	14.5536	18.4899	2.8458	1.6699	1.7027	5607	6531	4.182	XP_019567237.1	1323	0	PREDICTED: sushi, nidogen and EGF-like domain-containing protein 1 [Rhinolophus sinicus]	sp|Q8TER0|SNED1_HUMAN	1110	0	Sushi, nidogen and EGF-like domain-containing protein 1 OS=Homo sapiens GN=SNED1 PE=2 SV=2	Hs20537979_2	1109	0	KOG1217	Fibrillins and related proteins containing Ca2+-binding EGF-like domains	--	--	--	--	--	-	-	-
Unigene0002730	1.9174	1.6702	2.4306	2.6427	3.1845	2.2658	13.3938	10.2554	15.3119	12.062	13.816	14.0072	4017	7340	6.5603	XP_019579917.1	2344	0	PREDICTED: trafficking protein particle complex subunit 9 isoform X1 [Rhinolophus sinicus]	sp|Q96Q05|TPPC9_HUMAN	2209	0	Trafficking protein particle complex subunit 9 OS=Homo sapiens GN=TRAPPC9 PE=1 SV=2	7298694	399	3e-116	KOG1953	Targeting complex (TRAPP) subunit	--	--	--	--	--	GO:0044763//single-organism cellular process;GO:0032502//developmental process;GO:0009987//cellular process;GO:0044699//single-organism process;GO:0044767//single-organism developmental process;GO:0048869//cellular developmental process	-	GO:0043231//intracellular membrane-bounded organelle;GO:0005622//intracellular;GO:0044424//intracellular part;GO:0043227//membrane-bounded organelle;GO:0043229//intracellular organelle;GO:0043226//organelle;GO:0044464//cell part;GO:0005623//cell
Unigene0002768	2.4415	2.8891	2.7112	0.9773	1.7322	0.9576	3.9611	4.4942	4.267	11.7917	11.4929	13.0404	4677	5695	4.3718	XP_019586819.1	1315	0	PREDICTED: kelch-like protein 8 [Rhinolophus sinicus]	sp|Q9P2G9|KLHL8_HUMAN	1256	0	Kelch-like protein 8 OS=Homo sapiens GN=KLHL8 PE=1 SV=4	Hs22043456	1256	0	KOG4441	Proteins containing BTB/POZ and Kelch domains, involved in regulatory/signal transduction processes	K10446//kelch-like protein 8	0	1287	pale:102883201	--	GO:0070647//protein modification by small protein conjugation or removal;GO:0043170//macromolecule metabolic process;GO:0044260//cellular macromolecule metabolic process;GO:0044238//primary metabolic process;GO:0008152//metabolic process;GO:0016567//protein ubiquitination;GO:0044237//cellular metabolic process;GO:0036211//protein modification process;GO:0071704//organic substance metabolic proces…	-	GO:0043234//protein complex;GO:0032991//macromolecular complex;GO:1990234//transferase complex;GO:0005622//intracellular;GO:0044464//cell part;GO:0031461//cullin-RING ubiquitin ligase complex;GO:0005623//cell;GO:0044424//intracellular part;GO:0000151//ubiquitin ligase complex;GO:1902494//catalytic complex
Unigene0002788	0.0451	0.4317	0.3447	0.1644	0.1783	0.1611	2.0547	1.8067	1.4767	6.899	7.4261	7.6885	2391	1391	2.0887	XP_019596349.1	717	0	PREDICTED: zinc finger protein 396 [Rhinolophus sinicus]	sp|Q96N95|ZN396_HUMAN	454	6e-152	Zinc finger protein 396 OS=Homo sapiens GN=ZNF396 PE=1 SV=2	Hs20554549	405	1e-133	KOG1721	FOG: Zn-finger	K09230//SCAN domain-containing zinc finger protein	3e-177	521	pale:102883681	--	-	-	-
Unigene0002829	3.6667	3.7544	3.0476	3.3184	3.7781	3.5727	42.2003	37.8087	36.0432	40.7008	38.8482	39.4803	3599	18129	18.0853	XP_019608037.1	542	0	PREDICTED: ras association domain-containing protein 5 isoform X2 [Rhinolophus sinicus]	sp|Q8WWW0|RASF5_HUMAN	435	4e-139	Ras association domain-containing protein 5 OS=Homo sapiens GN=RASSF5 PE=1 SV=1	Hs13899265	366	2e-114	KOG4239	Ras GTPase effector RASSF2	K08015//Ras association domain-containing protein 5	9e-173	519	myd:102752605	ko04015//Rap1 signaling pathway//Signal transduction//Environmental Information Processing;ko04014//Ras signaling pathway//Signal transduction//Environmental Information Processing;ko04670//Leukocyte transendothelial migration//Immune system//Organismal Systems	GO:0007165//signal transduction;GO:0060255//regulation of macromolecule metabolic process;GO:0023052//signaling;GO:0031323//regulation of cellular metabolic process;GO:0050789//regulation of biological process;GO:0007154//cell communication;GO:0044763//single-organism cellular process;GO:0008283//cell proliferation;GO:0032879//regulation of localization;GO:0031396//regulation of protein ubiquitin…	-	-
Unigene0002880	0.3359	1.5174	2.1609	0.613	0.9208	0.1746	11.6575	3.7667	4.4306	7.3597	6.9375	6.8864	6895	6245	3.2519	XP_019582551.1	3738	0	PREDICTED: protein unc-80 homolog isoform X13 [Rhinolophus sinicus]	sp|Q8N2C7|UNC80_HUMAN	3660	0	Protein unc-80 homolog OS=Homo sapiens GN=UNC80 PE=2 SV=2	--	--	--	--	--	--	--	--	--	--	-	-	-
Unigene0002924	3.9067	7.5086	7.0165	2.5643	6.6733	2.8845	64.4929	85.8121	39.462	44.8524	51.3621	48.5845	4274	30350	25.4951	XP_019605667.1	986	0	PREDICTED: BDNF/NT-3 growth factors receptor isoform X5 [Rhinolophus sinicus]	sp|Q16620|NTRK2_HUMAN	921	0	BDNF/NT-3 growth factors receptor OS=Homo sapiens GN=NTRK2 PE=1 SV=1	HsM5453812	921	0	KOG1026	Nerve growth factor receptor TRKA and related tyrosine kinases	K04360//neurotrophic tyrosine kinase receptor type 2 [EC:2.7.10.1]	0	956	cfa:484147	ko04010//MAPK signaling pathway//Signal transduction//Environmental Information Processing;ko04722//Neurotrophin signaling pathway//Nervous system//Organismal Systems	GO:0015849//organic acid transport;GO:0050794//regulation of cellular process;GO:0007611//learning or memory;GO:0044767//single-organism developmental process;GO:0042327//positive regulation of phosphorylation;GO:0051234//establishment of localization;GO:0001934//positive regulation of protein phosphorylation;GO:0007399//nervous system development;GO:1902531//regulation of intracellular signal tr…	GO:0016773//phosphotransferase activity, alcohol group as acceptor;GO:0043121//neurotrophin binding;GO:0019199//transmembrane receptor protein kinase activity;GO:1901363//heterocyclic compound binding;GO:0016772//transferase activity, transferring phosphorus-containing groups;GO:0032549//ribonucleoside binding;GO:0016740//transferase activity;GO:0016301//kinase activity;GO:0004672//protein kinase…	GO:0043227//membrane-bounded organelle;GO:0044464//cell part;GO:0042995//cell projection;GO:0097060//synaptic membrane;GO:0031224//intrinsic component of membrane;GO:0030424//axon;GO:0005737//cytoplasm;GO:0098589//membrane region;GO:0043228//non-membrane-bounded organelle;GO:0097458//neuron part;GO:0043005//neuron projection;GO:0098590//plasma membrane region;GO:0098794//postsynapse;GO:0005623//c…
Unigene0003198	4.7204	5.927	8.7965	2.0784	3.0352	1.0139	15.2419	24.2404	7.8732	38.1366	38.9362	37.943	5557	20841	13.4651	XP_019582373.1	3388	0	PREDICTED: alsin isoform X1 [Rhinolophus sinicus]	sp|Q96Q42|ALS2_HUMAN	3221	0	Alsin OS=Homo sapiens GN=ALS2 PE=1 SV=2	Hs16716337_1	1820	0	KOG1426	FOG: RCC1 domain	K04575//amyotrophic lateral sclerosis 2 protein	0	3246	umr:103659750	--	GO:0060255//regulation of macromolecule metabolic process;GO:0043085//positive regulation of catalytic activity;GO:0048858//cell projection morphogenesis;GO:0050789//regulation of biological process;GO:0031399//regulation of protein modification process;GO:0032270//positive regulation of cellular protein metabolic process;GO:0042327//positive regulation of phosphorylation;GO:0032268//regulation o…	GO:0019207//kinase regulator activity;GO:0005515//protein binding;GO:0098772//molecular function regulator;GO:0005088//Ras guanyl-nucleotide exchange factor activity;GO:0017016//Ras GTPase binding;GO:0005085//guanyl-nucleotide exchange factor activity;GO:0005488//binding;GO:0005089//Rho guanyl-nucleotide exchange factor activity;GO:0019899//enzyme binding;GO:0051020//GTPase binding;GO:0008047//en…	GO:0005856//cytoskeleton;GO:0045202//synapse;GO:0043227//membrane-bounded organelle;GO:0044430//cytoskeletal part;GO:0005623//cell;GO:0044456//synapse part;GO:0043226//organelle;GO:0097458//neuron part;GO:0043231//intracellular membrane-bounded organelle;GO:0044309//neuron spine;GO:0031252//cell leading edge;GO:0044422//organelle part;GO:0044464//cell part;GO:0032991//macromolecular complex;GO:00…
Unigene0003339	1.447	1.9327	2.6307	0.6749	0.9334	0.5319	13.958	12.3288	11.6396	15.4162	15.3214	13.9463	3350	5979	6.4079	XP_019598762.1	951	0	PREDICTED: estrogen-related receptor gamma isoform X1 [Rhinolophus sinicus]	sp|P62510|ERR3_RAT	950	0	Estrogen-related receptor gamma OS=Rattus norvegicus GN=Esrrg PE=2 SV=1	Hs14741342	950	0	KOG3575	FOG: Hormone receptors	K08554//estrogen-related receptor gamma	0	950	tup:102489797	--	GO:0044260//cellular macromolecule metabolic process;GO:0018130//heterocycle biosynthetic process;GO:0032774//RNA biosynthetic process;GO:0071704//organic substance metabolic process;GO:0051716//cellular response to stimulus;GO:0006357//regulation of transcription from RNA polymerase II promoter;GO:0034645//cellular macromolecule biosynthetic process;GO:0050789//regulation of biological process;G…	GO:0097159//organic cyclic compound binding;GO:0001067//regulatory region nucleic acid binding;GO:0003676//nucleic acid binding;GO:0005515//protein binding;GO:0008289//lipid binding;GO:0004871//signal transducer activity;GO:0004879//RNA polymerase II transcription factor activity, ligand-activated sequence-specific DNA binding;GO:0038023//signaling receptor activity;GO:0000975//regulatory region …	GO:0044428//nuclear part;GO:0031981//nuclear lumen;GO:0044464//cell part;GO:0043229//intracellular organelle;GO:0031974//membrane-enclosed lumen;GO:0005623//cell;GO:0044424//intracellular part;GO:0043231//intracellular membrane-bounded organelle;GO:0044446//intracellular organelle part;GO:0044422//organelle part;GO:0043226//organelle;GO:0005622//intracellular;GO:0043227//membrane-bounded organell…
Unigene0003388	2.569	3.8414	4.9894	1.8948	1.8454	0.5551	5.6931	6.3024	8.8472	25.3318	31.1016	37.9658	2516	6639	9.4738	EAX01668.1	113	1e-69	hCG1994435 [Homo sapiens]	--	--	--	--	--	--	--	--	--	--	--	--	--	--	-	-	-
Unigene0003442	0.7434	1.2389	0.6595	1.4256	1.7154	0.8863	6.2042	5.4377	5.1079	11.4008	11.4029	10.8087	4999	5718	4.1067	XP_019598334.1	280	1e-74	PREDICTED: low-density lipoprotein receptor-related protein 8 [Rhinolophus sinicus]	sp|Q14114|LRP8_HUMAN	196	9e-50	Low-density lipoprotein receptor-related protein 8 OS=Homo sapiens GN=LRP8 PE=1 SV=4	Hs15451868	196	8e-51	KOG1215	Low-density lipoprotein receptors containing Ca2+-binding EGF-like domains	--	--	--	--	--	GO:0048513//animal organ development;GO:0050794//regulation of cellular process;GO:0010604//positive regulation of macromolecule metabolic process;GO:0019222//regulation of metabolic process;GO:0007275//multicellular organism development;GO:0048646//anatomical structure formation involved in morphogenesis;GO:0048731//system development;GO:0044699//single-organism process;GO:0010562//positive regu…	GO:0004872//receptor activity;GO:0038024//cargo receptor activity;GO:0060089//molecular transducer activity;GO:0030228//lipoprotein particle receptor activity	GO:0031224//intrinsic component of membrane;GO:0044464//cell part;GO:0044425//membrane part;GO:0005886//plasma membrane;GO:0005623//cell;GO:0043234//protein complex;GO:0016020//membrane;GO:0044459//plasma membrane part;GO:0071944//cell periphery;GO:0032991//macromolecular complex
Unigene0003486	1.3378	1.2208	1.8747	0.3488	0.5043	0.4272	8.1555	9.2214	7.5047	2.2859	2.7541	1.6517	1691	1195	2.5372	XP_019599427.1	455	4e-155	PREDICTED: PACRG-like protein isoform X2 [Rhinolophus sinicus]	sp|Q8N7B6|PACRL_HUMAN	423	4e-144	PACRG-like protein OS=Homo sapiens GN=PACRGL PE=1 SV=2	Hs21450808	358	5e-120	KOG3961	Uncharacterized conserved protein	--	--	--	--	--	-	-	-
Unigene0003497	0.1264	0.1394	0.0992	0	0.0296	0	1.5737	2.7848	2.641	13.6303	9.4386	10.6505	6394	5410	3.0378	XP_019582622.1	597	0	PREDICTED: ras-associated and pleckstrin homology domains-containing protein 1-like, partial [Rhinolophus sinicus]	sp|Q70E73|RAPH1_HUMAN	430	3e-124	Ras-associated and pleckstrin homology domains-containing protein 1 OS=Homo sapiens GN=RAPH1 PE=1 SV=3	Hs17437061	430	5e-125	KOG3751	Growth factor receptor-bound proteins (GRB7, GRB10, GRB14)	--	--	--	--	--	GO:0048812//neuron projection morphogenesis;GO:0007275//multicellular organism development;GO:0016049//cell growth;GO:0048869//cellular developmental process;GO:0000902//cell morphogenesis;GO:0030182//neuron differentiation;GO:0031175//neuron projection development;GO:0048856//anatomical structure development;GO:0048588//developmental cell growth;GO:0030030//cell projection organization;GO:004885…	-	GO:0044464//cell part;GO:0005623//cell
Unigene0003635	0.6979	0.2146	0.0966	1.4235	1.1556	1.4682	2.2557	2.3289	0.9751	15.5191	10.1315	14.2052	1312	1362	3.7271	CCQ43435.1	74.3	3e-13	alternative protein AFF4 [Homo sapiens]	--	--	--	--	--	--	--	--	--	--	--	--	--	--	-	-	-
Unigene0003968	0.8282	2.7745	2.437	1.4532	2.3815	1.5379	9.2756	9.0345	6.7785	9.8346	8.2911	8.7991	1691	2111	4.4821	XP_019594668.1	882	0	PREDICTED: janus kinase and microtubule-interacting protein 2 isoform X1 [Rhinolophus sinicus]	sp|Q96AA8|JKIP2_HUMAN	879	0	Janus kinase and microtubule-interacting protein 2 OS=Homo sapiens GN=JAKMIP2 PE=1 SV=1	--	--	--	--	--	--	--	--	--	--	-	GO:0015631//tubulin binding;GO:0019899//enzyme binding;GO:0005488//binding;GO:0008092//cytoskeletal protein binding;GO:0005515//protein binding	GO:0044424//intracellular part;GO:0005623//cell;GO:0043226//organelle;GO:0043227//membrane-bounded organelle;GO:0005622//intracellular;GO:0044464//cell part;GO:0043229//intracellular organelle;GO:0043231//intracellular membrane-bounded organelle
Unigene0003973	0.2631	0.442	0.6858	0.0343	0.1157	0.1008	0.8054	1.6175	0.8927	15.2751	15.2682	16.3723	2866	3064	3.8384	XP_019589948.1	1289	0	PREDICTED: sodium-dependent proline transporter isoform X1 [Rhinolophus sinicus]	sp|Q99884|SC6A7_HUMAN	1263	0	Sodium-dependent proline transporter OS=Homo sapiens GN=SLC6A7 PE=2 SV=2	Hs7657589	1264	0	KOG3660	Sodium-neurotransmitter symporter	K05038//solute carrier family 6 (neurotransmitter transporter, amino acid) member 5/7/9/14	0	1271	tup:102493648	--	GO:1902578//single-organism localization;GO:0044763//single-organism cellular process;GO:0044699//single-organism process;GO:0006810//transport;GO:0044765//single-organism transport;GO:0009987//cellular process;GO:0051179//localization;GO:0051234//establishment of localization	GO:0022804//active transmembrane transporter activity;GO:0005215//transporter activity;GO:0015291//secondary active transmembrane transporter activity;GO:0022857//transmembrane transporter activity	GO:0031224//intrinsic component of membrane;GO:0044425//membrane part;GO:0016020//membrane
Unigene0004000	0.0587	0.0512	0.0461	0	0	0	9.7465	12.5812	12.3139	2.2302	2.028	1.9475	5502	4274	2.789	EPQ18197.1	72.8	6e-11	hypothetical protein D623_10005970 [Myotis brandtii]	--	--	--	--	--	--	--	--	--	--	--	--	--	--	-	-	-
Unigene0004010	2.2718	3.1584	2.4439	1.112	1.019	1.8698	8.7295	7.4312	12.0496	9.6925	8.5508	8.355	3580	4695	4.7085	XP_012619885.1	811	0	ubiquitin carboxyl-terminal hydrolase CYLD isoform X3 [Microcebus murinus]	sp|Q9NQC7|CYLD_HUMAN	814	0	Ubiquitin carboxyl-terminal hydrolase CYLD OS=Homo sapiens GN=CYLD PE=1 SV=1	Hs14165258	814	0	KOG3556	Familial cylindromatosis protein	K08601//ubiquitin thioesterase CYLD [EC:3.4.19.12]	0	816	rro:104655357	ko04380//Osteoclast differentiation//Development//Organismal Systems;ko04622//RIG-I-like receptor signaling pathway//Immune system//Organismal Systems	GO:0048519//negative regulation of biological process;GO:0002757//immune response-activating signal transduction;GO:0090087//regulation of peptide transport;GO:0009890//negative regulation of biosynthetic process;GO:0023057//negative regulation of signaling;GO:0097343//ripoptosome assembly;GO:0002694//regulation of leukocyte activation;GO:0044699//single-organism process;GO:0006915//apoptotic pro…	GO:0046872//metal ion binding;GO:0019899//enzyme binding;GO:0019900//kinase binding;GO:0046914//transition metal ion binding;GO:0101005//ubiquitinyl hydrolase activity;GO:0008233//peptidase activity;GO:0070011//peptidase activity, acting on L-amino acid peptides;GO:0043167//ion binding;GO:0036459//thiol-dependent ubiquitinyl hydrolase activity;GO:0003824//catalytic activity;GO:0005488//binding;GO…	GO:0043227//membrane-bounded organelle;GO:0005886//plasma membrane;GO:0044463//cell projection part;GO:0099513//polymeric cytoskeletal fiber;GO:0015630//microtubule cytoskeleton;GO:0005815//microtubule organizing center;GO:0071944//cell periphery;GO:0044424//intracellular part;GO:0099512//supramolecular fiber;GO:0031981//nuclear lumen;GO:0044459//plasma membrane part;GO:0031974//membrane-enclosed…
Unigene0004045	3.3223	5.1367	7.9679	2.3494	1.7534	0.1485	28.4764	24.7764	19.2139	26.788	27.7164	19.8119	1297	4240	11.737	XP_010804586.1	884	0	PREDICTED: dihydropyrimidinase-related protein 1 isoform X1 [Bos taurus]	sp|P97427|DPYL1_MOUSE	870	0	Dihydropyrimidinase-related protein 1 OS=Mus musculus GN=Crmp1 PE=1 SV=1	Hs4503051	870	0	KOG2584	Dihydroorotase and related enzymes	--	--	--	--	--	GO:0048468//cell development;GO:0006139//nucleobase-containing compound metabolic process;GO:0072527//pyrimidine-containing compound metabolic process;GO:0044763//single-organism cellular process;GO:0030154//cell differentiation;GO:0044710//single-organism metabolic process;GO:0006807//nitrogen compound metabolic process;GO:0044237//cellular metabolic process;GO:0055086//nucleobase-containing sma…	GO:0016810//hydrolase activity, acting on carbon-nitrogen (but not peptide) bonds;GO:0005515//protein binding;GO:0005488//binding;GO:0016787//hydrolase activity;GO:0003824//catalytic activity	GO:0044424//intracellular part;GO:0043226//organelle;GO:0043232//intracellular non-membrane-bounded organelle;GO:0005856//cytoskeleton;GO:0043005//neuron projection;GO:0044297//cell body;GO:0043229//intracellular organelle;GO:0044430//cytoskeletal part;GO:0042995//cell projection;GO:0043228//non-membrane-bounded organelle;GO:0044422//organelle part;GO:0005623//cell;GO:0044464//cell part;GO:004444…
Unigene0004065	1.7206	3.076	4.1663	1.4653	1.3261	0.586	19.8707	9.0632	5.7601	14.7818	13.2167	14.2058	6574	11404	6.2282	XP_019586283.1	3529	0	PREDICTED: transient receptor potential cation channel subfamily M member 3 isoform X8 [Rhinolophus sinicus]	sp|Q9HCF6|TRPM3_HUMAN	3477	0	Transient receptor potential cation channel subfamily M member 3 OS=Homo sapiens GN=TRPM3 PE=2 SV=4	Hs14743666	2006	0	KOG3614	Ca2+/Mg2+-permeable cation channels (LTRPC family)	K04978//transient receptor potential cation channel subfamily M member 3	0	3516	cfa:476326	--	GO:0003008//system process;GO:1902578//single-organism localization;GO:0009628//response to abiotic stimulus;GO:0007600//sensory perception;GO:0051179//localization;GO:0009266//response to temperature stimulus;GO:0044765//single-organism transport;GO:0050877//neurological system process;GO:0006812//cation transport;GO:0006811//ion transport;GO:0044699//single-organism process;GO:0009987//cellular…	GO:0005216//ion channel activity;GO:0022803//passive transmembrane transporter activity;GO:0015075//ion transmembrane transporter activity;GO:0022892//substrate-specific transporter activity;GO:0005215//transporter activity;GO:0015267//channel activity;GO:0022857//transmembrane transporter activity;GO:0008324//cation transmembrane transporter activity;GO:0005261//cation channel activity;GO:002289…	GO:0031224//intrinsic component of membrane;GO:0016020//membrane;GO:0044425//membrane part
Unigene0004100	1.6165	1.5581	2.3863	1.7047	2.3077	1.3269	15.6381	10.6009	14.8919	11.2008	13.7603	13.7669	4065	7204	6.3628	XP_019597400.1	2447	0	PREDICTED: anion exchange protein 3 isoform X1 [Rhinolophus sinicus]	sp|B1MTL0|B3A3_CALMO	2141	0	Anion exchange protein 3 OS=Callicebus moloch GN=SLC4A3 PE=3 SV=1	Hs4827016	2131	0	KOG1172	Na+-independent Cl/HCO3 exchanger AE1 and related transporters (SLC4 family)	K13856//solute carrier family 4 (anion exchanger), member 3	0	2350	pale:102881177	--	GO:0044699//single-organism process;GO:0006820//anion transport;GO:0055082//cellular chemical homeostasis;GO:0009987//cellular process;GO:0055080//cation homeostasis;GO:1902578//single-organism localization;GO:0065007//biological regulation;GO:0006811//ion transport;GO:0044763//single-organism cellular process;GO:0051179//localization;GO:0050801//ion homeostasis;GO:0030003//cellular cation homeos…	GO:0099516//ion antiporter activity;GO:0022892//substrate-specific transporter activity;GO:0022857//transmembrane transporter activity;GO:0015291//secondary active transmembrane transporter activity;GO:0015301//anion:anion antiporter activity;GO:0022804//active transmembrane transporter activity;GO:0015075//ion transmembrane transporter activity;GO:0022891//substrate-specific transmembrane transp…	GO:0044425//membrane part;GO:0031224//intrinsic component of membrane;GO:0016020//membrane
Unigene0004141	0.3487	0.3395	0.1449	0.2807	0.2706	0.4768	8.0015	36.5312	13.5625	3.6629	3.3992	3.3842	2626	3543	4.8441	EAW49627.1	100	3e-21	hCG2023969 [Homo sapiens]	--	--	--	--	--	--	--	--	--	--	--	--	--	--	GO:0072593//reactive oxygen species metabolic process;GO:0009653//anatomical structure morphogenesis;GO:0006949//syncytium formation;GO:0044763//single-organism cellular process;GO:0009987//cellular process;GO:0044237//cellular metabolic process;GO:0044767//single-organism developmental process;GO:0044699//single-organism process;GO:0048646//anatomical structure formation involved in morphogenesi…	GO:0005488//binding	GO:0044424//intracellular part;GO:0043229//intracellular organelle;GO:0005856//cytoskeleton;GO:0043232//intracellular non-membrane-bounded organelle;GO:0043226//organelle;GO:0005623//cell;GO:0043228//non-membrane-bounded organelle;GO:0015629//actin cytoskeleton;GO:0005622//intracellular;GO:0044464//cell part
Unigene0004144	0.3356	0.2923	0.9876	0.1531	0.2214	0.15	6.9607	6.6056	11.2784	1.1552	1.8136	1.6611	1284	768	2.1475	XP_019607951.1	735	0	PREDICTED: epoxide hydrolase 4 [Rhinolophus sinicus]	sp|Q8IUS5|EPHX4_HUMAN	723	0	Epoxide hydrolase 4 OS=Homo sapiens GN=EPHX4 PE=2 SV=2	Hs22043561	471	3e-166	KOG4178	Soluble epoxide hydrolase	--	--	--	--	--	-	-	-
Unigene0004381	1.6612	2.6344	4.5125	1.1466	1.48	0.5903	10.9765	7.5406	4.0872	11.7655	13.3895	12.4497	2529	3582	5.0852	XP_007970681.1	1576	0	PREDICTED: tau-tubulin kinase 1 isoform X2 [Chlorocebus sabaeus]	sp|Q6PCN3|TTBK1_MOUSE	1318	0	Tau-tubulin kinase 1 OS=Mus musculus GN=Ttbk1 PE=2 SV=3	Hs20555151	1194	0	KOG1164	Casein kinase (serine/threonine/tyrosine protein kinase)	K08815//tau tubulin kinase [EC:2.7.11.26]	0	1508	ecb:100147091	--	-	-	-
Unigene0004386	3.1044	3.437	3.4151	1.3766	1.5312	1.3878	2.7259	3.3768	4.1069	20.4217	15.9663	20.0094	3713	6096	5.8946	XP_004436435.2	337	2e-103	PREDICTED: trafficking protein particle complex subunit 6B [Ceratotherium simum simum]	sp|Q86SZ2|TPC6B_HUMAN	328	5e-103	Trafficking protein particle complex subunit 6B OS=Homo sapiens GN=TRAPPC6B PE=1 SV=1	Hs20541692	328	8e-104	KOG3316	Transport protein particle (TRAPP) complex subunit	--	--	--	--	--	GO:0051234//establishment of localization;GO:0051179//localization;GO:0006810//transport	-	GO:0043226//organelle;GO:0043231//intracellular membrane-bounded organelle;GO:0005623//cell;GO:0043229//intracellular organelle;GO:0044424//intracellular part;GO:0005622//intracellular;GO:0044464//cell part;GO:0043227//membrane-bounded organelle
Unigene0004393	2.1408	2.4748	4.0598	0.5305	1.8714	0.2127	24.3523	18.3141	19.999	14.2141	13.866	17.7291	4076	9425	8.3019	XP_019595033.1	2012	0	PREDICTED: seizure protein 6 homolog isoform X5 [Rhinolophus sinicus]	sp|Q53EL9|SEZ6_HUMAN	1822	0	Seizure protein 6 homolog OS=Homo sapiens GN=SEZ6 PE=1 SV=2	Hs17453386	240	7e-64	KOG4297	C-type lectin	--	--	--	--	--	-	-	-
Unigene0004409	0.2915	0.5714	0.6434	0.2328	0.0962	0.1303	4.9658	9.7662	7.3745	1.0644	2.0679	1.8554	1478	818	1.9871	XP_019480799.1	672	0	PREDICTED: annexin A9 isoform X1 [Hipposideros armiger]	sp|Q3ZC08|ANXA9_BOVIN	601	0	Annexin A9 OS=Bos taurus GN=ANXA9 PE=2 SV=1	Hs4502103	572	0	KOG0819	Annexin	K17090//annexin A9	0	642	ecb:100059291	--	GO:0098602//single organism cell adhesion;GO:0022610//biological adhesion;GO:0044763//single-organism cellular process;GO:0007155//cell adhesion;GO:0044699//single-organism process;GO:0023052//signaling;GO:0009987//cellular process;GO:0044700//single organism signaling;GO:0007267//cell-cell signaling;GO:0007154//cell communication	GO:0043167//ion binding;GO:0046872//metal ion binding;GO:0005488//binding;GO:0008289//lipid binding;GO:0043168//anion binding;GO:0005543//phospholipid binding;GO:0043169//cation binding;GO:0004888//transmembrane signaling receptor activity;GO:0099600//transmembrane receptor activity;GO:0004872//receptor activity;GO:0004871//signal transducer activity;GO:0060089//molecular transducer activity;GO:0…	GO:0044444//cytoplasmic part;GO:0005623//cell;GO:0044424//intracellular part;GO:0005622//intracellular;GO:0043226//organelle;GO:0005737//cytoplasm;GO:0044464//cell part;GO:0031982//vesicle;GO:0043227//membrane-bounded organelle;GO:0031988//membrane-bounded vesicle
Unigene0004421	1.2323	1.4312	1.6016	0.3514	0.4968	0.6886	4.655	3.2141	6.0001	4.6918	10.868	7.3342	2098	1763	3.017	XP_019602017.1	1043	0	PREDICTED: 1-aminocyclopropane-1-carboxylate synthase-like protein 1 isoform X2 [Rhinolophus sinicus]	sp|Q5E9H2|1A1L1_BOVIN	877	0	1-aminocyclopropane-1-carboxylate synthase-like protein 1 OS=Bos taurus GN=ACCS PE=2 SV=1	Hs14211921	858	0	KOG0256	1-aminocyclopropane-1-carboxylate synthase, and related proteins	--	--	--	--	--	-	-	-
Unigene0004441	1.1194	3.0686	3.0615	1.1716	1.5059	0.7653	8.5744	6.0859	5.3173	12.6379	12.5731	14.8995	1636	2296	5.0387	XP_019593166.1	1118	0	PREDICTED: neurexin-2-beta [Rhinolophus sinicus]	sp|Q9P2S2|NRX2A_HUMAN	1097	0	Neurexin-2 OS=Homo sapiens GN=NRXN2 PE=2 SV=1	Hs14211536	1097	0	KOG3514	Neurexin III-alpha	K07377//neurexin	0	1106	mmu:18190	ko04514//Cell adhesion molecules (CAMs)//Signaling molecules and interaction//Environmental Information Processing	GO:0007154//cell communication;GO:0009612//response to mechanical stimulus;GO:0051641//cellular localization;GO:0034613//cellular protein localization;GO:0007610//behavior;GO:0061024//membrane organization;GO:0044802//single-organism membrane organization;GO:0022607//cellular component assembly;GO:0044708//single-organism behavior;GO:0050808//synapse organization;GO:0043113//receptor clustering;G…	GO:0005102//receptor binding;GO:0016247//channel regulator activity;GO:0005488//binding;GO:0098772//molecular function regulator;GO:0005515//protein binding	GO:0032991//macromolecular complex;GO:0016020//membrane
Unigene0004442	2.8492	2.9238	5.5591	1.0328	2.0942	0.663	10.8513	10.307	8.0465	17.8485	19.6865	20.5706	1380	2796	7.2743	XP_019500925.1	961	0	PREDICTED: neurexin-2-beta isoform X9 [Hipposideros armiger]	sp|Q63374|NRX2A_RAT	954	0	Neurexin-2 OS=Rattus norvegicus GN=Nrxn2 PE=1 SV=3	Hs14211536	942	0	KOG3514	Neurexin III-alpha	K07377//neurexin	0	956	pps:100992742	ko04514//Cell adhesion molecules (CAMs)//Signaling molecules and interaction//Environmental Information Processing	-	-	-
Unigene0004588	0.6956	0.9088	1.1002	4.165	5.6785	3.8674	21.6405	18.2404	19.3286	9.5045	8.4379	6.107	2478	4782	6.9285	XP_019607988.1	1206	0	PREDICTED: aspartyl/asparaginyl beta-hydroxylase isoform X5 [Rhinolophus sinicus]	sp|Q12797|ASPH_HUMAN	1069	0	Aspartyl/asparaginyl beta-hydroxylase OS=Homo sapiens GN=ASPH PE=1 SV=3	Hs14589866	1069	0	KOG3696	Aspartyl beta-hydroxylase	K00476//aspartate beta-hydroxylase [EC:1.14.11.16]	0	1095	aml:100479314	--	-	-	-
Unigene0004709	2.0568	2.874	4.7412	2.359	2.9022	0.7407	40.04	20.7453	26.8409	22.6225	22.9894	20.5635	3771	12353	11.7611	XP_019586036.1	1478	0	PREDICTED: sodium-dependent neutral amino acid transporter SLC6A17 [Rhinolophus sinicus]	sp|Q9H1V8|S6A17_HUMAN	1456	0	Sodium-dependent neutral amino acid transporter SLC6A17 OS=Homo sapiens GN=SLC6A17 PE=1 SV=3	7302597	578	0	KOG3659	Sodium-neurotransmitter symporter	K05048//solute carrier family 6 (neurotransmitter transporter, amino acid/orphan) member 15/16/17/18/20	0	1467	fca:101081318	--	GO:0006820//anion transport;GO:1902578//single-organism localization;GO:0006865//amino acid transport;GO:0006811//ion transport;GO:0006810//transport;GO:0051179//localization;GO:0046942//carboxylic acid transport;GO:0071705//nitrogen compound transport;GO:0051234//establishment of localization;GO:0044763//single-organism cellular process;GO:0044765//single-organism transport;GO:0044699//single-or…	GO:0022857//transmembrane transporter activity;GO:0015291//secondary active transmembrane transporter activity;GO:0005215//transporter activity;GO:0022804//active transmembrane transporter activity	GO:0044424//intracellular part;GO:0043231//intracellular membrane-bounded organelle;GO:0016020//membrane;GO:0016021//integral component of membrane;GO:0043227//membrane-bounded organelle;GO:0031224//intrinsic component of membrane;GO:0031988//membrane-bounded vesicle;GO:0005737//cytoplasm;GO:0031410//cytoplasmic vesicle;GO:0031982//vesicle;GO:0005623//cell;GO:0044425//membrane part;GO:0043229//in…
Unigene0004796	1.7204	2.5012	3.8267	0.831	1.1349	0.7804	17.07	27.8496	14.6255	6.798	7.1892	5.355	4258	7284	6.1418	ELK05665.1	480	1e-147	Dystrobrevin alpha [Pteropus alecto]	sp|Q9Y4J8|DTNA_HUMAN	435	3e-133	Dystrobrevin alpha OS=Homo sapiens GN=DTNA PE=1 SV=2	Hs14916513	431	2e-137	KOG4301	Beta-dystrobrevin	--	--	--	--	--	GO:0003012//muscle system process;GO:0044700//single organism signaling;GO:0003008//system process;GO:0065007//biological regulation;GO:0044699//single-organism process;GO:0050794//regulation of cellular process;GO:0006936//muscle contraction;GO:0009987//cellular process;GO:0099537//trans-synaptic signaling;GO:0007154//cell communication;GO:0032501//multicellular organismal process;GO:0044763//si…	GO:0046914//transition metal ion binding;GO:0043167//ion binding;GO:0005515//protein binding;GO:0005488//binding;GO:0046872//metal ion binding;GO:0043169//cation binding;GO:0019904//protein domain specific binding	GO:0097458//neuron part;GO:0044425//membrane part;GO:0019897//extrinsic component of plasma membrane;GO:0042995//cell projection;GO:0044459//plasma membrane part;GO:0071944//cell periphery;GO:0005886//plasma membrane;GO:0005623//cell;GO:0032991//macromolecular complex;GO:0043005//neuron projection;GO:0016020//membrane;GO:0044464//cell part;GO:0019898//extrinsic component of membrane
Unigene0004880	22.4059	21.3692	33.4861	11.5237	14.7586	9.1354	116.754	100.288	96.0849	85.3928	101.487	96.6019	2077	28632	49.4935	XP_019593440.1	826	0	PREDICTED: kinesin light chain 2 [Rhinolophus sinicus]	sp|Q9H0B6|KLC2_HUMAN	745	0	Kinesin light chain 2 OS=Homo sapiens GN=KLC2 PE=1 SV=1	Hs12383062	745	0	KOG1840	Kinesin light chain	K10407//kinesin light chain	0	808	ssc:100521540	--	GO:0044699//single-organism process;GO:0051234//establishment of localization;GO:0006928//movement of cell or subcellular component;GO:0007017//microtubule-based process;GO:0051179//localization;GO:0044763//single-organism cellular process;GO:0010970//establishment of localization by movement along microtubule;GO:0007018//microtubule-based movement;GO:0009987//cellular process;GO:1902578//single-…	-	GO:0032991//macromolecular complex;GO:0043228//non-membrane-bounded organelle;GO:0044464//cell part;GO:0005856//cytoskeleton;GO:0005875//microtubule associated complex;GO:0042995//cell projection;GO:0044422//organelle part;GO:0043232//intracellular non-membrane-bounded organelle;GO:0015630//microtubule cytoskeleton;GO:0044424//intracellular part;GO:0043226//organelle;GO:0005622//intracellular;GO:…
Unigene0004881	10.6334	11.311	15.1288	5.8033	9.7612	3.3171	66.7604	44.2891	48.1816	44.9747	51.3475	47.472	1626	11340	25.0395	XP_019593440.1	756	0	PREDICTED: kinesin light chain 2 [Rhinolophus sinicus]	sp|Q9H0B6|KLC2_HUMAN	733	0	Kinesin light chain 2 OS=Homo sapiens GN=KLC2 PE=1 SV=1	Hs12383062	733	0	KOG1840	Kinesin light chain	K10407//kinesin light chain	0	750	fca:101082343	--	GO:0009987//cellular process;GO:0007017//microtubule-based process;GO:1902578//single-organism localization;GO:0044763//single-organism cellular process;GO:0006928//movement of cell or subcellular component;GO:0010970//establishment of localization by movement along microtubule;GO:0044699//single-organism process;GO:0007018//microtubule-based movement;GO:0051179//localization;GO:0051234//establis…	-	GO:0044424//intracellular part;GO:0005856//cytoskeleton;GO:0044446//intracellular organelle part;GO:0043226//organelle;GO:0043234//protein complex;GO:0044464//cell part;GO:0005623//cell;GO:0044430//cytoskeletal part;GO:0032991//macromolecular complex;GO:0043229//intracellular organelle;GO:0043228//non-membrane-bounded organelle;GO:0042995//cell projection;GO:0044422//organelle part;GO:0015630//mi…
Unigene0004900	5.5441	6.942	9.7435	2.8982	2.6585	3.253	73.3198	70.1715	75.9706	36.0958	38.6821	32.996	2798	19288	24.7498	XP_019510262.1	1098	0	PREDICTED: src substrate cortactin isoform X1 [Hipposideros armiger]	sp|Q14247|SRC8_HUMAN	1028	0	Src substrate cortactin OS=Homo sapiens GN=CTTN PE=1 SV=2	Hs21361670	87.8	1e-17	KOG3655	Drebrins and related actin binding proteins	K06106//cortactin	0	1043	tup:102486767	ko04530//Tight junction//Cellular commiunity//Cellular Processes	GO:0034329//cell junction assembly;GO:0032989//cellular component morphogenesis;GO:0071702//organic substance transport;GO:0051493//regulation of cytoskeleton organization;GO:0030833//regulation of actin filament polymerization;GO:0044699//single-organism process;GO:0043254//regulation of protein complex assembly;GO:0045216//cell-cell junction organization;GO:0051234//establishment of localizatio…	GO:0005488//binding	GO:0005856//cytoskeleton;GO:1902495//transmembrane transporter complex;GO:0031224//intrinsic component of membrane;GO:0034702//ion channel complex;GO:0043229//intracellular organelle;GO:0015630//microtubule cytoskeleton;GO:0031988//membrane-bounded vesicle;GO:0005737//cytoplasm;GO:0044444//cytoplasmic part;GO:0043005//neuron projection;GO:0005924//cell-substrate adherens junction;GO:0005622//intr…
Unigene0004921	0.9722	2.71	1.9837	1.035	1.1973	0.6954	12.2509	7.5756	6.3733	3.4346	3.0941	2.1083	1662	1372	2.9638	XP_019501361.1	709	0	PREDICTED: cell cycle control protein 50B [Hipposideros armiger]	sp|Q3MIR4|CC50B_HUMAN	644	0	Cell cycle control protein 50B OS=Homo sapiens GN=TMEM30B PE=1 SV=1	Hs18597131	644	0	KOG2952	Cell cycle control protein	--	--	--	--	--	GO:0050794//regulation of cellular process;GO:0070201//regulation of establishment of protein localization;GO:0032879//regulation of localization;GO:0051049//regulation of transport;GO:0060341//regulation of cellular localization;GO:0051223//regulation of protein transport;GO:1903649//regulation of cytoplasmic transport;GO:0033157//regulation of intracellular protein transport;GO:0032386//regulat…	-	GO:0044425//membrane part;GO:0016020//membrane;GO:0031224//intrinsic component of membrane
Unigene0005041	1.7118	2.4166	3.3119	1.1311	1.5922	0.5453	7.7405	10.5072	6.0004	9.1782	8.6482	7.7171	5475	6491	4.2566	XP_019604879.1	3176	0	PREDICTED: adhesion G protein-coupled receptor B3 [Rhinolophus sinicus]	sp|O60242|BAI3_HUMAN	3153	0	Brain-specific angiogenesis inhibitor 3 OS=Homo sapiens GN=BAI3 PE=1 SV=2	Hs14149677_3	203	4e-53	KOG4193	G protein-coupled receptors	K04598//brain-specific angiogenesis inhibitor 3	0	3166	fca:101084448	--	GO:0044700//single organism signaling;GO:0009987//cellular process;GO:0051716//cellular response to stimulus;GO:0045765//regulation of angiogenesis;GO:0050793//regulation of developmental process;GO:0051239//regulation of multicellular organismal process;GO:0007154//cell communication;GO:0023052//signaling;GO:0050794//regulation of cellular process;GO:0050789//regulation of biological process;GO:…	GO:0004871//signal transducer activity;GO:0099600//transmembrane receptor activity;GO:0004888//transmembrane signaling receptor activity;GO:0060089//molecular transducer activity;GO:0038023//signaling receptor activity;GO:0004872//receptor activity	GO:0016020//membrane;GO:0031224//intrinsic component of membrane;GO:0044425//membrane part
Unigene0005059	0.9391	1.5191	1.4212	2.0197	2.3601	1.1994	41.646	41.1996	61.0488	38.9018	45.3715	39.2095	803	4368	19.5299	EDL01894.1	86.7	3e-18	mCG1026314 [Mus musculus]	--	--	--	--	--	--	--	--	--	--	--	--	--	--	-	-	-
Unigene0005092	0.5815	0.9497	1.0267	0.1327	0.2558	0.5199	19.0906	11.5883	16.7118	2.3656	2.2914	4.6602	741	836	4.0506	XP_019593490.1	374	9e-129	PREDICTED: nucleoside diphosphate-linked moiety X motif 8 [Rhinolophus sinicus]	sp|Q8WV74|NUDT8_HUMAN	365	3e-126	Nucleoside diphosphate-linked moiety X motif 8, mitochondrial OS=Homo sapiens GN=NUDT8 PE=2 SV=2	7292934	105	6e-26	KOG3069	Peroxisomal NUDIX hydrolase	K18665//nudix motif 8 [EC:3.6.1.-]	1e-127	370	cjc:100410732	--	-	GO:0043167//ion binding;GO:0043169//cation binding;GO:0003824//catalytic activity;GO:0005488//binding	GO:0043231//intracellular membrane-bounded organelle;GO:0005623//cell;GO:0044464//cell part;GO:0043229//intracellular organelle;GO:0043226//organelle;GO:0043227//membrane-bounded organelle;GO:0044424//intracellular part;GO:0005622//intracellular
Unigene0005142	0.7319	0.9304	0.9081	2.0215	1.3571	1.4148	13.9984	11.2983	13.0042	10.7457	12.7919	12.9801	2723	4388	5.7856	XP_004440960.1	737	0	PREDICTED: arf-GAP with dual PH domain-containing protein 1 [Ceratotherium simum simum]	sp|O75689|ADAP1_HUMAN	721	0	Arf-GAP with dual PH domain-containing protein 1 OS=Homo sapiens GN=ADAP1 PE=1 SV=2	Hs6806913	723	0	KOG0703	Predicted GTPase-activating protein	--	--	--	--	--	GO:0065007//biological regulation;GO:0050790//regulation of catalytic activity;GO:0065009//regulation of molecular function;GO:0050789//regulation of biological process;GO:0019222//regulation of metabolic process;GO:0051336//regulation of hydrolase activity;GO:0043087//regulation of GTPase activity	GO:0043168//anion binding;GO:0046872//metal ion binding;GO:0043169//cation binding;GO:0043167//ion binding;GO:0008047//enzyme activator activity;GO:0030234//enzyme regulator activity;GO:0005488//binding;GO:0046914//transition metal ion binding;GO:0098772//molecular function regulator	GO:0016020//membrane;GO:0044464//cell part;GO:0043231//intracellular membrane-bounded organelle;GO:0043227//membrane-bounded organelle;GO:0005623//cell;GO:0044424//intracellular part;GO:0043226//organelle;GO:0043229//intracellular organelle;GO:0005622//intracellular
Unigene0005178	4.626	7.2181	7.0077	1.2112	1.3446	1.6544	29.5281	24.0386	25.6812	18.865	19.2748	20.442	1339	4170	11.1812	XP_019605623.1	940	0	PREDICTED: receptor-type tyrosine-protein phosphatase zeta isoform X1 [Rhinolophus sinicus]	sp|P23471|PTPRZ_HUMAN	929	0	Receptor-type tyrosine-protein phosphatase zeta OS=Homo sapiens GN=PTPRZ1 PE=1 SV=4	Hs4506329	929	0	KOG0789	Protein tyrosine phosphatase	K08114//receptor-type tyrosine-protein phosphatase zeta [EC:3.1.3.48]	0	936	pale:102892585	--	GO:0060284//regulation of cell development;GO:0048731//system development;GO:0006793//phosphorus metabolic process;GO:0044237//cellular metabolic process;GO:0031175//neuron projection development;GO:0006470//protein dephosphorylation;GO:0007275//multicellular organism development;GO:0050794//regulation of cellular process;GO:0051960//regulation of nervous system development;GO:0044699//single-org…	GO:0016788//hydrolase activity, acting on ester bonds;GO:0042578//phosphoric ester hydrolase activity;GO:0003824//catalytic activity;GO:0016791//phosphatase activity;GO:0016787//hydrolase activity	GO:0044420//extracellular matrix component;GO:0031012//extracellular matrix
Unigene0005480	2.6274	2.7288	1.5464	1.2909	1.3333	2.0781	30.9826	37.9536	40.6107	13.8298	18.1128	19.627	533	1777	11.97	AAF28950.1	70.5	3e-11	HSPC272, partial [Homo sapiens]	--	--	--	--	--	--	--	--	--	--	--	--	--	--	GO:0044267//cellular protein metabolic process;GO:0051716//cellular response to stimulus;GO:0006725//cellular aromatic compound metabolic process;GO:0071704//organic substance metabolic process;GO:0051128//regulation of cellular component organization;GO:0006950//response to stress;GO:0008152//metabolic process;GO:0006281//DNA repair;GO:0006139//nucleobase-containing compound metabolic process;GO…	GO:0003723//RNA binding;GO:0019787//ubiquitin-like protein transferase activity;GO:1901363//heterocyclic compound binding;GO:0003824//catalytic activity;GO:0003676//nucleic acid binding;GO:0005488//binding;GO:0016740//transferase activity;GO:0097159//organic cyclic compound binding	GO:0044428//nuclear part;GO:0043226//organelle;GO:0044446//intracellular organelle part;GO:0043229//intracellular organelle;GO:0005623//cell;GO:0043233//organelle lumen;GO:0044464//cell part;GO:0044422//organelle part;GO:0031974//membrane-enclosed lumen;GO:0031988//membrane-bounded vesicle;GO:0005634//nucleus;GO:0031981//nuclear lumen;GO:0070013//intracellular organelle lumen;GO:0031982//vesicle;…
Unigene0005486	3.0005	1.5374	1.7659	2.1205	1.5267	2.6038	11.0232	13.6089	20.5133	9.9419	5.9085	16.6964	1831	3229	6.3316	EAW63776.1	107	1e-24	hCG2041051, partial [Homo sapiens]	--	--	--	--	--	--	--	--	--	--	--	--	--	--	-	-	-
Unigene0005602	0.8409	0.6811	1.9796	0.4981	0.6488	0.1847	10.878	7.4742	10.708	14.6499	12.9554	19.2226	3651	5826	5.7292	XP_019596618.1	978	0	PREDICTED: BTB/POZ domain-containing protein KCTD8 [Rhinolophus sinicus]	sp|Q6ZWB6|KCTD8_HUMAN	944	0	BTB/POZ domain-containing protein KCTD8 OS=Homo sapiens GN=KCTD8 PE=2 SV=1	Hs18557380	389	7e-124	KOG2723	Uncharacterized conserved protein, contains BTB/POZ domain	--	--	--	--	--	GO:0023052//signaling;GO:0006461//protein complex assembly;GO:0016043//cellular component organization;GO:0044085//cellular component biogenesis;GO:0043933//macromolecular complex subunit organization;GO:0007186//G-protein coupled receptor signaling pathway;GO:0050789//regulation of biological process;GO:0007165//signal transduction;GO:0051259//protein oligomerization;GO:0044700//single organism …	-	GO:0097060//synaptic membrane;GO:0005886//plasma membrane;GO:0044425//membrane part;GO:0005623//cell;GO:0032991//macromolecular complex;GO:0044464//cell part;GO:0016020//membrane;GO:0098589//membrane region;GO:0045202//synapse;GO:0044456//synapse part;GO:0071944//cell periphery;GO:0098805//whole membrane;GO:0098590//plasma membrane region;GO:0044459//plasma membrane part;GO:0043234//protein compl…
Unigene0005662	1.2452	1.8198	3.0617	0.5555	0.7059	0.334	3.2232	2.1516	2.5632	13.5199	17.7453	17.0232	3893	5024	4.6334	XP_019599778.1	762	0	PREDICTED: caytaxin [Rhinolophus sinicus]	sp|Q86WG3|ATCAY_HUMAN	727	0	Caytaxin OS=Homo sapiens GN=ATCAY PE=1 SV=2	Hs4757766	103	2e-22	KOG4406	CDC42 Rho GTPase-activating protein	K18450//caytaxin	0	743	lve:103089183	--	GO:0006520//cellular amino acid metabolic process;GO:0009987//cellular process;GO:0051179//localization;GO:0006536//glutamate metabolic process;GO:0044763//single-organism cellular process;GO:0033036//macromolecule localization;GO:0006082//organic acid metabolic process;GO:0016043//cellular component organization;GO:0044238//primary metabolic process;GO:0019752//carboxylic acid metabolic process;…	GO:0008092//cytoskeletal protein binding;GO:0005515//protein binding;GO:0005488//binding	GO:0044464//cell part;GO:0005622//intracellular;GO:0016020//membrane;GO:0043226//organelle;GO:0044422//organelle part;GO:0043231//intracellular membrane-bounded organelle;GO:0043227//membrane-bounded organelle;GO:0042995//cell projection;GO:0005623//cell;GO:0031090//organelle membrane;GO:0044424//intracellular part;GO:0043229//intracellular organelle
Unigene0005712	1.0547	0.7934	0.8183	2.2747	2.2139	1.9503	12.9863	22.7883	19.1295	27.3243	22.1947	18.6903	2247	5937	9.4863	AEB61122.1	497	6e-168	UDP-N-acetylglucosamine--peptide N-acetylglucosaminyltransferase 110 kda subunit-like protein, partial [Equus caballus]	sp|P81436|OGT1_RABIT	500	4e-161	UDP-N-acetylglucosamine--peptide N-acetylglucosaminyltransferase 110 kDa subunit OS=Oryctolagus cuniculus GN=OGT PE=1 SV=2	Hs4505499	497	4e-162	KOG4626	O-linked N-acetylglucosamine transferase OGT	K09667//protein O-GlcNAc transferase [EC:2.4.1.255]	8e-163	479	cmy:102938516	ko00514//Other types of O-glycan biosynthesis//Glycan biosynthesis and metabolism//Metabolism	GO:0043933//macromolecular complex subunit organization;GO:0019222//regulation of metabolic process;GO:0044238//primary metabolic process;GO:0001101//response to acid chemical;GO:0018022//peptidyl-lysine methylation;GO:0009118//regulation of nucleoside metabolic process;GO:0006355//regulation of transcription, DNA-templated;GO:0031399//regulation of protein modification process;GO:0007154//cell c…	GO:0035091//phosphatidylinositol binding;GO:0005488//binding;GO:0008289//lipid binding;GO:0016757//transferase activity, transferring glycosyl groups;GO:0016746//transferase activity, transferring acyl groups;GO:0016740//transferase activity;GO:0016758//transferase activity, transferring hexosyl groups;GO:1901981//phosphatidylinositol phosphate binding;GO:0043167//ion binding;GO:0030234//enzyme r…	GO:0005622//intracellular;GO:0043226//organelle;GO:0034708//methyltransferase complex;GO:0005737//cytoplasm;GO:0005654//nucleoplasm;GO:0032991//macromolecular complex;GO:0031974//membrane-enclosed lumen;GO:0043227//membrane-bounded organelle;GO:0070013//intracellular organelle lumen;GO:0044444//cytoplasmic part;GO:0044422//organelle part;GO:0043234//protein complex;GO:0044464//cell part;GO:004322…
Unigene0005877	4.5428	5.3129	7.1582	7.6132	7.5302	4.7252	23.2897	17.507	23.0924	82.5841	85.827	87.6409	2976	21523	25.9659	XP_019570306.1	567	0	PREDICTED: toll-interacting protein [Rhinolophus sinicus]	sp|Q9H0E2|TOLIP_HUMAN	516	1e-174	Toll-interacting protein OS=Homo sapiens GN=TOLLIP PE=1 SV=1	--	--	--	--	--	K05402//toll-interacting protein	6e-174	516	rro:104680726	ko04620//Toll-like receptor signaling pathway//Immune system//Organismal Systems	GO:0006952//defense response;GO:0080090//regulation of primary metabolic process;GO:0001775//cell activation;GO:0065007//biological regulation;GO:0044237//cellular metabolic process;GO:0048869//cellular developmental process;GO:0006796//phosphate-containing compound metabolic process;GO:0030154//cell differentiation;GO:0006793//phosphorus metabolic process;GO:0032502//developmental process;GO:005…	GO:0005149//interleukin-1 receptor binding;GO:0005515//protein binding;GO:0019899//enzyme binding;GO:0005488//binding;GO:0005126//cytokine receptor binding;GO:0032182//ubiquitin-like protein binding;GO:0044390//ubiquitin-like protein conjugating enzyme binding;GO:0005102//receptor binding;GO:0070851//growth factor receptor binding;GO:0044389//ubiquitin-like protein ligase binding	GO:0005886//plasma membrane;GO:0044459//plasma membrane part;GO:0005654//nucleoplasm;GO:0031982//vesicle;GO:0016021//integral component of membrane;GO:0044425//membrane part;GO:0044451//nucleoplasm part;GO:0044428//nuclear part;GO:0031988//membrane-bounded vesicle;GO:0005887//integral component of plasma membrane;GO:0044446//intracellular organelle part;GO:0043231//intracellular membrane-bounded …
Unigene0005910	0.8729	1.4644	1.8267	0.944	0.91	0.9539	11.2267	14.6721	11.9789	13.4086	13.8318	15.1494	1666	2864	6.1721	XP_019587328.1	408	1e-137	PREDICTED: dnaJ homolog subfamily C member 12 isoform X1 [Rhinolophus sinicus]	sp|Q9N287|DJC12_BOVIN	353	1e-117	DnaJ homolog subfamily C member 12 OS=Bos taurus GN=DNAJC12 PE=2 SV=1	Hs11141871	340	1e-113	KOG0691	Molecular chaperone (DnaJ superfamily)	K09532//DnaJ homolog subfamily C member 12	1e-121	365	pale:102880599	--	-	-	-
Unigene0005931	0.4857	0.5017	0.7179	0.4328	0.755	0.4645	15.7622	14.283	13.3374	3.1196	2.828	1.9167	4769	4911	3.6972	KFO19378.1	632	0	Protein sprouty like protein 4 [Fukomys damarensis]	sp|A2VDU1|SPY4_BOVIN	566	0	Protein sprouty homolog 4 OS=Bos taurus GN=SPRY4 PE=2 SV=1	Hs20551148	50.8	1e-05	KOG4590	Signal transduction protein Enabled, contains WH1 domain	K17385//protein sprouty homolog 4	0	591	mcf:102133431	--	GO:0010646//regulation of cell communication;GO:0032501//multicellular organismal process;GO:1902531//regulation of intracellular signal transduction;GO:0031323//regulation of cellular metabolic process;GO:0060255//regulation of macromolecule metabolic process;GO:0065009//regulation of molecular function;GO:0001932//regulation of protein phosphorylation;GO:0023051//regulation of signaling;GO:0071…	-	GO:0044459//plasma membrane part;GO:0044463//cell projection part;GO:0044464//cell part;GO:0070161//anchoring junction;GO:0016020//membrane;GO:0044425//membrane part;GO:0030054//cell junction;GO:0005623//cell;GO:0042995//cell projection;GO:0031253//cell projection membrane;GO:0030055//cell-substrate junction;GO:0005924//cell-substrate adherens junction;GO:0098805//whole membrane;GO:0098589//membr…
Unigene0005978	0.3197	0	0.2508	0	0.2343	0	0.4684	2.0843	0.6074	64.6863	319.726	163.549	1011	11450	40.6618	AAL35302.1	496	2e-171	immunoglobulin gamma heavy chain B [Canis lupus familiaris]	sp|P01857|IGHG1_HUMAN	422	5e-146	Ig gamma-1 chain C region OS=Homo sapiens GN=IGHG1 PE=1 SV=1	--	--	--	--	--	K06856//immunoglobulin heavy chain	3e-153	448	ssc:396781	ko04151//PI3K-Akt signaling pathway//Signal transduction//Environmental Information Processing;ko04020//Calcium signaling pathway//Signal transduction//Environmental Information Processing;ko04145//Phagosome//Transport and catabolism//Cellular Processes;ko04072//Phospholipase D signaling pathway//Signal transduction//Environmental Information Processing;ko04650//Natural killer cell mediated cytot…	-	-	-
Unigene0006162	6.7869	7.4042	9.4181	5.2668	4.3749	2.8258	35.3159	31.4	34.4356	9.0921	11.7762	15.1815	3238	10687	11.8498	XP_016074064.1	656	0	PREDICTED: BTB/POZ domain-containing adapter for CUL3-mediated RhoA degradation protein 1 [Miniopterus natalensis]	sp|Q2T9W0|BACD1_BOVIN	584	0	BTB/POZ domain-containing adapter for CUL3-mediated RhoA degradation protein 1 OS=Bos taurus GN=KCTD13 PE=2 SV=1	Hs22069828	552	0	KOG2716	Polymerase delta-interacting protein PDIP1 and related proteins, contain BTB/POZ domain	K15074//BTB/POZ domain-containing adapter for CUL3-mediated RhoA degradation protein	0	655	pale:102894491	--	-	-	-
Unigene0006168	1.0762	1.6686	2.5154	0.6296	1.2139	0.4236	11.0852	7.2775	6.6141	10.0551	10.2731	8.87	10460	12629	4.3348	XP_019580094.1	4092	0	PREDICTED: sodium channel protein type 8 subunit alpha isoform X1 [Rhinolophus sinicus]	sp|Q9UQD0|SCN8A_HUMAN	4045	0	Sodium channel protein type 8 subunit alpha OS=Homo sapiens GN=SCN8A PE=1 SV=1	Hs7657544	4045	0	KOG2301	Voltage-gated Ca2+ channels, alpha1 subunits	K04840//voltage-gated sodium channel type VIII alpha	0	4045	ggo:101145382	--	-	-	-
Unigene0006181	17.1447	27.8172	48.8498	11.0111	12.1681	2.6316	149.67	83.3387	100.385	78.5959	88.079	106.56	732	10212	50.0879	XP_019299531.1	498	4e-173	PREDICTED: zinc finger protein ZIC 2 isoform X1 [Panthera pardus]	sp|O95409|ZIC2_HUMAN	497	4e-174	Zinc finger protein ZIC 2 OS=Homo sapiens GN=ZIC2 PE=1 SV=2	Hs6005962	498	5e-175	KOG1721	FOG: Zn-finger	K06235//zinc finger protein ZIC 2	2e-173	497	bta:514433	ko04340//Hedgehog signaling pathway//Signal transduction//Environmental Information Processing	GO:0031326//regulation of cellular biosynthetic process;GO:0048812//neuron projection morphogenesis;GO:0060606//tube closure;GO:0044699//single-organism process;GO:0032990//cell part morphogenesis;GO:0040011//locomotion;GO:0050789//regulation of biological process;GO:0044767//single-organism developmental process;GO:0065009//regulation of molecular function;GO:0007409//axonogenesis;GO:0019219//re…	GO:0005488//binding;GO:0001071//nucleic acid binding transcription factor activity;GO:0043167//ion binding;GO:0003682//chromatin binding;GO:0043169//cation binding;GO:0097159//organic cyclic compound binding;GO:1901363//heterocyclic compound binding;GO:0044877//macromolecular complex binding;GO:0003676//nucleic acid binding	GO:0043226//organelle;GO:0005622//intracellular;GO:0044424//intracellular part;GO:0043227//membrane-bounded organelle;GO:0043229//intracellular organelle;GO:0044464//cell part;GO:0005623//cell;GO:0043231//intracellular membrane-bounded organelle
Unigene0006182	20.9581	29.7831	50.925	11.3101	13.8789	1.0708	189.97	147.206	132.551	182.012	177.684	219.841	1799	41398	82.6192	XP_019290031.1	713	0	PREDICTED: zinc finger protein ZIC 1, partial [Panthera pardus]	sp|Q15915|ZIC1_HUMAN	662	0	Zinc finger protein ZIC 1 OS=Homo sapiens GN=ZIC1 PE=2 SV=2	Hs4507971	662	0	KOG1721	FOG: Zn-finger	K09224//zinc finger protein ZIC 1	0	684	cjc:100407505	--	GO:0051252//regulation of RNA metabolic process;GO:0044707//single-multicellular organism process;GO:0007275//multicellular organism development;GO:0060255//regulation of macromolecule metabolic process;GO:0010556//regulation of macromolecule biosynthetic process;GO:0060341//regulation of cellular localization;GO:0006355//regulation of transcription, DNA-templated;GO:0019219//regulation of nucleo…	GO:0001071//nucleic acid binding transcription factor activity;GO:0043167//ion binding;GO:0005488//binding;GO:0043169//cation binding	GO:0044464//cell part;GO:0044424//intracellular part;GO:0043227//membrane-bounded organelle;GO:0043226//organelle;GO:0005622//intracellular;GO:0005623//cell;GO:0043229//intracellular organelle;GO:0043231//intracellular membrane-bounded organelle
Unigene0006226	1.8741	1.2523	0.967	0.6325	0.2032	0.3673	2.8212	3.5154	5.1708	10.2834	5.7577	11.8606	2098	1884	3.2241	BAE90187.1	53.1	9e-06	unnamed protein product [Macaca fascicularis]	--	--	--	--	--	--	--	--	--	--	--	--	--	--	-	-	-
Unigene0006289	0.0564	0.1718	0.1548	0.0429	0.0992	0	0.5264	0.9555	1.651	4.8051	9.1713	5.9958	5734	2772	1.7357	XP_019598183.1	1025	0	PREDICTED: sodium- and chloride-dependent glycine transporter 2 isoform X1 [Rhinolophus sinicus]	sp|P58295|SC6A5_RAT	1018	0	Sodium- and chloride-dependent glycine transporter 2 OS=Rattus norvegicus GN=Slc6a5 PE=2 SV=1	Hs4759136	1018	0	KOG3660	Sodium-neurotransmitter symporter	K05038//solute carrier family 6 (neurotransmitter transporter, amino acid) member 5/7/9/14	0	1023	ocu:100339626	--	GO:0044765//single-organism transport;GO:1902578//single-organism localization;GO:0006810//transport;GO:0051179//localization;GO:0051234//establishment of localization;GO:0044699//single-organism process	-	GO:0031224//intrinsic component of membrane;GO:0016020//membrane;GO:0044425//membrane part
Unigene0006317	1.1754	2.1228	2.9828	3.4929	3.6992	3.2202	18.8172	17.7711	16.5244	13.6956	12.9757	12.4339	4995	10616	7.6306	XP_019607463.1	1560	0	PREDICTED: amyloid beta A4 precursor protein-binding family B member 2 isoform X8 [Rhinolophus sinicus]	sp|Q92870|APBB2_HUMAN	1485	0	Amyloid beta A4 precursor protein-binding family B member 2 OS=Homo sapiens GN=APBB2 PE=1 SV=3	--	--	--	--	--	K04530//amyloid beta (A4) precursor protein-binding, family B, member 2 (Fe65-like)	0	1496	mcf:102128441	--	GO:0019222//regulation of metabolic process;GO:0050896//response to stimulus;GO:0048731//system development;GO:0032501//multicellular organismal process;GO:0042981//regulation of apoptotic process;GO:0060255//regulation of macromolecule metabolic process;GO:0001558//regulation of cell growth;GO:0048699//generation of neurons;GO:0007399//nervous system development;GO:0016043//cellular component or…	GO:0005515//protein binding;GO:0005488//binding	GO:0044464//cell part;GO:0044424//intracellular part;GO:0043229//intracellular organelle;GO:0043231//intracellular membrane-bounded organelle;GO:0043226//organelle;GO:0005623//cell;GO:0043227//membrane-bounded organelle;GO:0005622//intracellular
Unigene0006347	0.0639	0.0742	0.2131	0.0486	0.0375	0.019	18.536	14.873	19.7887	2.3638	2.3787	2.0582	5058	5731	4.068	XP_006924283.1	485	5e-155	PREDICTED: yrdC domain-containing protein, mitochondrial isoform X1 [Pteropus alecto]	sp|Q0VC80|YRDC_BOVIN	431	1e-136	YrdC domain-containing protein, mitochondrial OS=Bos taurus GN=YRDC PE=2 SV=1	Hs13375876	200	8e-58	KOG3051	RNA binding/translational regulation protein of the SUA5 family	--	--	--	--	--	GO:0065007//biological regulation;GO:0048519//negative regulation of biological process;GO:0050789//regulation of biological process	-	-
Unigene0006384	1.7701	2.1293	2.1828	1.3537	0.8749	0.7989	17.5251	18.5824	16.2083	4.1078	4.1756	3.7034	3195	4444	4.9939	XP_019498214.1	542	0	PREDICTED: protein canopy homolog 3 [Hipposideros armiger]	sp|A5GFQ5|CNPY3_PIG	464	1e-153	Protein canopy homolog 3 OS=Sus scrofa GN=CNPY3 PE=3 SV=1	Hs20539916	193	2e-54	KOG4052	Uncharacterized conserved protein	--	--	--	--	--	GO:0006950//response to stress;GO:0050896//response to stimulus;GO:0006952//defense response	GO:0005488//binding;GO:0005515//protein binding	GO:0044444//cytoplasmic part;GO:0005737//cytoplasm;GO:0044464//cell part;GO:0005623//cell;GO:0043226//organelle;GO:0005783//endoplasmic reticulum;GO:0044432//endoplasmic reticulum part;GO:0005622//intracellular;GO:0012505//endomembrane system;GO:0044422//organelle part;GO:0044424//intracellular part;GO:0043227//membrane-bounded organelle;GO:0044446//intracellular organelle part;GO:0043229//intrac…
Unigene0006397	5.7196	8.7543	9.9064	4.6225	3.838	3.2144	21.4775	16.4946	11.675	23.6054	20.6946	24.436	3296	9982	10.8733	XP_015993673.1	1388	0	PREDICTED: palmitoyltransferase ZDHHC17 [Rousettus aegyptiacus]	sp|Q8IUH5|ZDH17_HUMAN	1327	0	Palmitoyltransferase ZDHHC17 OS=Homo sapiens GN=ZDHHC17 PE=1 SV=2	Hs22060186	1327	0	KOG0509	Ankyrin repeat and DHHC-type Zn-finger domain containing proteins	K18932//palmitoyltransferase [EC:2.3.1.225]	0	1381	lve:103082811	--	GO:0065007//biological regulation;GO:0033036//macromolecule localization;GO:0010646//regulation of cell communication;GO:0050789//regulation of biological process;GO:0071704//organic substance metabolic process;GO:0030001//metal ion transport;GO:0023051//regulation of signaling;GO:0006812//cation transport;GO:1901576//organic substance biosynthetic process;GO:0009966//regulation of signal transdu…	GO:0005215//transporter activity;GO:0046914//transition metal ion binding;GO:0016740//transferase activity;GO:0016409//palmitoyltransferase activity;GO:0005515//protein binding;GO:0022890//inorganic cation transmembrane transporter activity;GO:0003824//catalytic activity;GO:0022892//substrate-specific transporter activity;GO:0043169//cation binding;GO:0008324//cation transmembrane transporter act…	GO:0044444//cytoplasmic part;GO:0005623//cell;GO:0031090//organelle membrane;GO:0044424//intracellular part;GO:0044446//intracellular organelle part;GO:0005737//cytoplasm;GO:0043227//membrane-bounded organelle;GO:0098588//bounding membrane of organelle;GO:0000139//Golgi membrane;GO:0016020//membrane;GO:0031224//intrinsic component of membrane;GO:0012505//endomembrane system;GO:0043226//organelle;…
Unigene0006581	2.4982	4.2349	5.198	5.382	4.4132	1.8907	31.1778	14.6909	21.735	18.3646	20.3258	15.6668	5196	14689	10.1498	ERE77777.1	735	0	Myotubularin protein containing protein [Cricetulus griseus]	sp|O60268|K0513_HUMAN	749	0	Uncharacterized protein KIAA0513 OS=Homo sapiens GN=KIAA0513 PE=2 SV=1	--	--	--	--	--	--	--	--	--	--	-	-	-
Unigene0006604	5.1461	5.1051	7.1343	2.4782	2.3136	1.6104	25.6045	21.4748	21.9461	27.9845	32.5995	26.173	1884	6648	12.669	BAE90867.1	90.5	2e-18	unnamed protein product [Macaca fascicularis]	--	--	--	--	--	--	--	--	--	--	--	--	--	--	-	-	-
Unigene0006614	27.3591	32.6838	48.8255	29.7957	36.5803	22.5725	299.412	279.803	288.455	250.757	362.957	338.282	2014	79663	142.014	XP_002920930.1	423	1e-141	PREDICTED: sodium channel subunit beta-1 [Ailuropoda melanoleuca]	sp|Q4PPC4|SCN1B_CANFA	415	4e-140	Sodium channel subunit beta-1 OS=Canis familiaris GN=SCN1B PE=2 SV=1	--	--	--	--	--	K04845//voltage-gated sodium channel type I beta	2e-142	423	aml:100467080	ko04261//Adrenergic signaling in cardiomyocytes//Circulatory system//Organismal Systems	GO:0050767//regulation of neurogenesis;GO:0065009//regulation of molecular function;GO:0051049//regulation of transport;GO:0048858//cell projection morphogenesis;GO:0086012//membrane depolarization during cardiac muscle cell action potential;GO:0007411//axon guidance;GO:0043269//regulation of ion transport;GO:0016043//cellular component organization;GO:0022898//regulation of transmembrane transpo…	GO:0005244//voltage-gated ion channel activity;GO:0015267//channel activity;GO:0015075//ion transmembrane transporter activity;GO:0008200//ion channel inhibitor activity;GO:0022892//substrate-specific transporter activity;GO:0016248//channel inhibitor activity;GO:0008324//cation transmembrane transporter activity;GO:0015081//sodium ion transmembrane transporter activity;GO:0015077//monovalent ino…	GO:0005623//cell;GO:0005887//integral component of plasma membrane;GO:0043234//protein complex;GO:0005886//plasma membrane;GO:0030424//axon;GO:0098796//membrane protein complex;GO:0033267//axon part;GO:0044291//cell-cell contact zone;GO:0044459//plasma membrane part;GO:0044464//cell part;GO:0031226//intrinsic component of plasma membrane;GO:0034702//ion channel complex;GO:0016020//membrane;GO:003…
Unigene0006616	2.9975	4.2944	6.5614	2.0513	3.157	1.3635	19.1421	9.9395	10.6165	20.4165	22.6165	20.6378	4097	9973	8.7396	XP_004435644.1	1843	0	PREDICTED: AP2-associated protein kinase 1 isoform X11 [Ceratotherium simum simum]	sp|F1SPM8|AAK1_PIG	1587	0	AP2-associated protein kinase 1 OS=Sus scrofa GN=AAK1 PE=2 SV=2	Hs7662462	1348	0	KOG1989	ARK protein kinase family	K08853//AP2-associated kinase [EC:2.7.11.1]	0	1801	pale:102891039	--	GO:0071704//organic substance metabolic process;GO:0019538//protein metabolic process;GO:0008593//regulation of Notch signaling pathway;GO:0065007//biological regulation;GO:0051179//localization;GO:0048583//regulation of response to stimulus;GO:0043170//macromolecule metabolic process;GO:0048259//regulation of receptor-mediated endocytosis;GO:0044267//cellular protein metabolic process;GO:0023051…	GO:0001882//nucleoside binding;GO:0044877//macromolecular complex binding;GO:0097159//organic cyclic compound binding;GO:0016301//kinase activity;GO:0032403//protein complex binding;GO:0032550//purine ribonucleoside binding;GO:0001883//purine nucleoside binding;GO:1901363//heterocyclic compound binding;GO:0016773//phosphotransferase activity, alcohol group as acceptor;GO:0005515//protein binding;…	-
Unigene0006730	5.3136	6.7128	8.1776	6.309	7.7367	4.3968	105.521	83.7657	148.732	47.949	55.2906	52.8363	3264	33558	36.9129	AAH38509.1	420	1e-135	RCAN2 protein [Homo sapiens]	sp|Q5RE25|RCAN2_PONAB	396	2e-128	Calcipressin-2 OS=Pongo abelii GN=RCAN2 PE=2 SV=1	Hs5032235	363	6e-117	KOG4019	Calcineurin-mediated signaling pathway inhibitor DSCR1	K17903//calcipressin-2	3e-128	397	aml:100470790	ko04919//Thyroid hormone signaling pathway//Endocrine system//Organismal Systems	GO:0050794//regulation of cellular process;GO:0044708//single-organism behavior;GO:0009987//cellular process;GO:0023052//signaling;GO:0050877//neurological system process;GO:0007154//cell communication;GO:0044700//single organism signaling;GO:0051716//cellular response to stimulus;GO:0050890//cognition;GO:0019722//calcium-mediated signaling;GO:0050896//response to stimulus;GO:0032501//multicellul…	-	-
Unigene0006740	0.0794	0.3114	0.2805	0.0362	0.0699	0.0178	2.1388	1.1072	2.0378	14.8166	15.0977	16.7028	2712	2934	3.8842	XP_019494516.1	470	1e-144	PREDICTED: metabotropic glutamate receptor 1 [Hipposideros armiger]	sp|Q13255|GRM1_HUMAN	376	3e-111	Metabotropic glutamate receptor 1 OS=Homo sapiens GN=GRM1 PE=1 SV=3	Hs4504135	378	5e-113	KOG1056	Glutamate-gated metabotropic ion channel receptor subunit GRM2 and related subunits, G-protein coupled receptor superfamily	K04603//metabotropic glutamate receptor 1	8e-130	422	ptg:102961964	ko04020//Calcium signaling pathway//Signal transduction//Environmental Information Processing;ko04072//Phospholipase D signaling pathway//Signal transduction//Environmental Information Processing;ko04080//Neuroactive ligand-receptor interaction//Signaling molecules and interaction//Environmental Information Processing;ko04724//Glutamatergic synapse//Nervous system//Organismal Systems;ko04068//Fox…	GO:0009628//response to abiotic stimulus;GO:0055065//metal ion homeostasis;GO:0007154//cell communication;GO:0050896//response to stimulus;GO:0065008//regulation of biological quality;GO:0044057//regulation of system process;GO:0033674//positive regulation of kinase activity;GO:0032268//regulation of cellular protein metabolic process;GO:0065007//biological regulation;GO:0019725//cellular homeost…	GO:0004872//receptor activity;GO:0004888//transmembrane signaling receptor activity;GO:0004871//signal transducer activity;GO:0099600//transmembrane receptor activity;GO:0060089//molecular transducer activity;GO:0038023//signaling receptor activity	GO:0043234//protein complex;GO:0043005//neuron projection;GO:0043229//intracellular organelle;GO:0097458//neuron part;GO:0043235//receptor complex;GO:0045202//synapse;GO:0005622//intracellular;GO:0071944//cell periphery;GO:0005623//cell;GO:0016020//membrane;GO:0043227//membrane-bounded organelle;GO:0031226//intrinsic component of plasma membrane;GO:0097648//G-protein coupled receptor complex;GO:0…
Unigene0006741	0.892	1.792	3.3868	1.0895	1.1895	0	17.8958	6.8946	6.7108	15.7387	16.0285	14.9608	3744	6346	6.0855	XP_019600052.1	2305	0	PREDICTED: metabotropic glutamate receptor 1 isoform X1 [Rhinolophus sinicus]	sp|Q13255|GRM1_HUMAN	2114	0	Metabotropic glutamate receptor 1 OS=Homo sapiens GN=GRM1 PE=1 SV=3	Hs4504135	2113	0	KOG1056	Glutamate-gated metabotropic ion channel receptor subunit GRM2 and related subunits, G-protein coupled receptor superfamily	K04603//metabotropic glutamate receptor 1	0	2229	fca:101094104	ko04020//Calcium signaling pathway//Signal transduction//Environmental Information Processing;ko04072//Phospholipase D signaling pathway//Signal transduction//Environmental Information Processing;ko04080//Neuroactive ligand-receptor interaction//Signaling molecules and interaction//Environmental Information Processing;ko04724//Glutamatergic synapse//Nervous system//Organismal Systems;ko04068//Fox…	GO:0031644//regulation of neurological system process;GO:0010562//positive regulation of phosphorus metabolic process;GO:0031325//positive regulation of cellular metabolic process;GO:0055074//calcium ion homeostasis;GO:0048522//positive regulation of cellular process;GO:0032147//activation of protein kinase activity;GO:0072507//divalent inorganic cation homeostasis;GO:0044057//regulation of syste…	GO:0099600//transmembrane receptor activity;GO:0060089//molecular transducer activity;GO:0004871//signal transducer activity;GO:0038023//signaling receptor activity;GO:0004872//receptor activity;GO:0004888//transmembrane signaling receptor activity	GO:0005887//integral component of plasma membrane;GO:0043226//organelle;GO:0044425//membrane part;GO:0044456//synapse part;GO:0098796//membrane protein complex;GO:0097648//G-protein coupled receptor complex;GO:0044459//plasma membrane part;GO:0016021//integral component of membrane;GO:0031224//intrinsic component of membrane;GO:0098797//plasma membrane protein complex;GO:0045202//synapse;GO:00432…
Unigene0007065	0	0	0.0823	0.0638	0	0	1.3068	1.2999	0.4652	4.9033	6.6154	7.3866	770	346	1.6133	XP_008839815.1	55.1	8e-06	PREDICTED: serine/threonine-protein kinase SBK1 [Nannospalax galili]	--	--	--	--	--	--	--	--	--	K08858//serine/threonine-protein kinase SBK [EC:2.7.11.1]	1e-06	55.1	ngi:103740912	--	-	-	-
Unigene0007147	1.306	2.2668	2.385	0.2892	0.2787	0.2232	22.1708	19.3384	16.084	7.5085	6.8588	6.0298	5609	9029	5.7795	XP_019568447.1	2792	0	PREDICTED: signal-induced proliferation-associated 1-like protein 2 isoform X1 [Rhinolophus sinicus]	sp|Q9P2F8|SI1L2_HUMAN	2641	0	Signal-induced proliferation-associated 1-like protein 2 OS=Homo sapiens GN=SIPA1L2 PE=1 SV=2	Hs14729279	2585	0	KOG3686	Rap1-GTPase-activating protein (Rap1GAP)	K17702//signal-induced proliferation-associated 1 like protein 2	0	2698	ecb:100060169	ko04015//Rap1 signaling pathway//Signal transduction//Environmental Information Processing	GO:0019222//regulation of metabolic process;GO:0065007//biological regulation;GO:0043087//regulation of GTPase activity;GO:0050789//regulation of biological process;GO:0065009//regulation of molecular function;GO:0050790//regulation of catalytic activity;GO:0051336//regulation of hydrolase activity	-	-
Unigene0007158	1.0065	0.5761	1.1847	0.761	1.0371	1.2084	6.0042	5.1752	4.2347	16.2222	13.2355	14.4241	1873	2458	4.7117	AAF71066.1	70.9	8e-12	PRO1635 [Homo sapiens]	--	--	--	--	--	--	--	--	--	--	--	--	--	--	GO:0080090//regulation of primary metabolic process;GO:0031323//regulation of cellular metabolic process;GO:0006974//cellular response to DNA damage stimulus;GO:2001141//regulation of RNA biosynthetic process;GO:0050794//regulation of cellular process;GO:0006355//regulation of transcription, DNA-templated;GO:0000077//DNA damage checkpoint;GO:0044699//single-organism process;GO:0051171//regulation…	GO:0097159//organic cyclic compound binding;GO:0003677//DNA binding;GO:1901363//heterocyclic compound binding;GO:0005515//protein binding;GO:0005488//binding;GO:0003676//nucleic acid binding	GO:0043231//intracellular membrane-bounded organelle;GO:0043227//membrane-bounded organelle;GO:0044424//intracellular part;GO:0044464//cell part;GO:0005622//intracellular;GO:0043226//organelle;GO:0005623//cell;GO:0043229//intracellular organelle
Unigene0007188	0.1355	0.118	0	0.2473	0.3576	0	5.6583	4.8373	5.0206	0.2261	0.7323	2.108	795	290	1.3097	EAW87043.1	65.5	8e-11	hCG2040322, partial [Homo sapiens]	--	--	--	--	--	--	--	--	--	--	--	--	--	--	-	-	-
Unigene0007237	0.8176	1.1415	1.1039	0.757	0.7826	2.5369	9.5918	14.734	7.3445	8.3573	7.6993	7.4134	4480	5458	4.3741	XP_019595402.1	1622	0	PREDICTED: integrin alpha-10 isoform X1 [Rhinolophus sinicus]	sp|O75578|ITA10_HUMAN	1554	0	Integrin alpha-10 OS=Homo sapiens GN=ITGA10 PE=2 SV=2	Hs17488936	1554	0	KOG3637	Vitronectin receptor, alpha subunit	K06586//integrin alpha 10	0	1598	aml:100483953	ko04151//PI3K-Akt signaling pathway//Signal transduction//Environmental Information Processing;ko04510//Focal adhesion//Cellular commiunity//Cellular Processes;ko04810//Regulation of actin cytoskeleton//Cell motility//Cellular Processes;ko04512//ECM-receptor interaction//Signaling molecules and interaction//Environmental Information Processing	GO:0044700//single organism signaling;GO:0007155//cell adhesion;GO:0007166//cell surface receptor signaling pathway;GO:0007154//cell communication;GO:0022610//biological adhesion;GO:0050896//response to stimulus;GO:0023052//signaling;GO:0007165//signal transduction;GO:0050789//regulation of biological process;GO:0044699//single-organism process;GO:0009987//cellular process;GO:0051716//cellular re…	GO:0005515//protein binding;GO:0044877//macromolecular complex binding;GO:0032403//protein complex binding;GO:0005488//binding;GO:0005518//collagen binding	GO:0005623//cell;GO:0005887//integral component of plasma membrane;GO:0071944//cell periphery;GO:0031226//intrinsic component of plasma membrane;GO:0098797//plasma membrane protein complex;GO:0016020//membrane;GO:0044425//membrane part;GO:0008305//integrin complex;GO:0044464//cell part;GO:0032991//macromolecular complex;GO:0043235//receptor complex;GO:0044459//plasma membrane part;GO:0098636//pro…
Unigene0007438	0.9207	3.1078	5.0125	0.8401	0.6074	0.6174	26.3062	30.5051	19.7906	35.1509	46.4399	73.6782	468	2249	17.2535	XP_012588058.1	131	9e-37	PREDICTED: calcium/calmodulin-dependent protein kinase II inhibitor 2 [Condylura cristata]	sp|Q96S95|CK2N2_HUMAN	117	8e-33	Calcium/calmodulin-dependent protein kinase II inhibitor 2 OS=Homo sapiens GN=CAMK2N2 PE=2 SV=1	--	--	--	--	--	--	--	--	--	--	GO:0031399//regulation of protein modification process;GO:0001932//regulation of protein phosphorylation;GO:0060255//regulation of macromolecule metabolic process;GO:0019220//regulation of phosphate metabolic process;GO:0010646//regulation of cell communication;GO:0050804//modulation of synaptic transmission;GO:0019222//regulation of metabolic process;GO:0031400//negative regulation of protein mo…	GO:0004860//protein kinase inhibitor activity;GO:0030234//enzyme regulator activity;GO:0019210//kinase inhibitor activity;GO:0016740//transferase activity;GO:0098772//molecular function regulator;GO:0019899//enzyme binding;GO:0004857//enzyme inhibitor activity;GO:0016772//transferase activity, transferring phosphorus-containing groups;GO:0005515//protein binding;GO:0003824//catalytic activity;GO:…	GO:0005622//intracellular;GO:0044464//cell part;GO:0044430//cytoskeletal part;GO:0044444//cytoplasmic part;GO:0043231//intracellular membrane-bounded organelle;GO:0044446//intracellular organelle part;GO:0044422//organelle part;GO:0043227//membrane-bounded organelle;GO:0005856//cytoskeleton;GO:0043228//non-membrane-bounded organelle;GO:0015630//microtubule cytoskeleton;GO:0043229//intracellular o…
Unigene0007636	1.1176	1.2771	0.9336	5.8336	4.8097	4.3194	17.96	17.5954	21.407	27.267	26.3131	24.4169	4482	13707	10.98	XP_019581813.1	1895	0	PREDICTED: NEDD4-like E3 ubiquitin-protein ligase WWP1 isoform X1 [Rhinolophus sinicus]	sp|Q9H0M0|WWP1_HUMAN	1687	0	NEDD4-like E3 ubiquitin-protein ligase WWP1 OS=Homo sapiens GN=WWP1 PE=1 SV=1	Hs13654239	1687	0	KOG0940	Ubiquitin protein ligase RSP5/NEDD4	K05633//atrophin-1 interacting protein 5 (WW domain containing E3 ubiquitin protein ligase 1) [EC:2.3.2.26]	0	1734	cjc:100400473	ko04144//Endocytosis//Transport and catabolism//Cellular Processes;ko04120//Ubiquitin mediated proteolysis//Folding, sorting and degradation//Genetic Information Processing	GO:0051252//regulation of RNA metabolic process;GO:0008152//metabolic process;GO:0036211//protein modification process;GO:2001141//regulation of RNA biosynthetic process;GO:0050789//regulation of biological process;GO:0043170//macromolecule metabolic process;GO:2000112//regulation of cellular macromolecule biosynthetic process;GO:0044238//primary metabolic process;GO:0009057//macromolecule catabo…	GO:0003824//catalytic activity	GO:0043226//organelle;GO:0031982//vesicle;GO:0031988//membrane-bounded vesicle;GO:0043227//membrane-bounded organelle
Unigene0007783	6.4744	9.5257	9.4781	2.1843	2.8235	2.5295	31.0891	28.7348	26.361	38.7725	35.7723	29.1359	990	4345	15.7575	XP_019586068.1	651	0	PREDICTED: sortilin [Rhinolophus sinicus]	sp|Q99523|SORT_HUMAN	642	0	Sortilin OS=Homo sapiens GN=SORT1 PE=1 SV=3	Hs17149834	642	0	KOG3511	Sortilin and related receptors	K12388//sortilin	0	642	pps:100974043	ko04142//Lysosome//Transport and catabolism//Cellular Processes;ko04722//Neurotrophin signaling pathway//Nervous system//Organismal Systems	GO:0060191//regulation of lipase activity;GO:0016265//death;GO:0050896//response to stimulus;GO:0051716//cellular response to stimulus;GO:0023052//signaling;GO:0007186//G-protein coupled receptor signaling pathway;GO:0016197//endosomal transport;GO:0051179//localization;GO:0071704//organic substance metabolic process;GO:1901698//response to nitrogen compound;GO:0065009//regulation of molecular fu…	GO:0060089//molecular transducer activity;GO:0004871//signal transducer activity;GO:0043121//neurotrophin binding;GO:0019838//growth factor binding;GO:0038023//signaling receptor activity;GO:0004872//receptor activity;GO:0005488//binding;GO:0005515//protein binding;GO:0005030//neurotrophin receptor activity;GO:0004888//transmembrane signaling receptor activity;GO:0099600//transmembrane receptor a…	GO:0000323//lytic vacuole;GO:0005622//intracellular;GO:0043231//intracellular membrane-bounded organelle;GO:0044425//membrane part;GO:0044444//cytoplasmic part;GO:0044422//organelle part;GO:0031988//membrane-bounded vesicle;GO:0031982//vesicle;GO:0031224//intrinsic component of membrane;GO:0044431//Golgi apparatus part;GO:0005774//vacuolar membrane;GO:0030135//coated vesicle;GO:0043227//membrane-…
Unigene0007837	2.257	3.7794	6.8353	0.5998	0.1735	0.9796	15.8447	32.0412	28.0006	61.0021	62.6644	83.4049	2458	14701	21.4732	BAE87405.1	56.2	2e-06	unnamed protein product [Macaca fascicularis]	--	--	--	--	--	--	--	--	--	--	--	--	--	--	-	-	-
Unigene0007922	0	0.0813	0.1099	0	0	0	7.3858	5.1128	5.9862	0.779	0.9669	1.5842	1154	474	1.4747	XP_019520595.1	570	0	PREDICTED: transmembrane protein 171 isoform X1 [Hipposideros armiger]	sp|Q8WVE6|TM171_HUMAN	467	4e-163	Transmembrane protein 171 OS=Homo sapiens GN=TMEM171 PE=1 SV=3	--	--	--	--	--	--	--	--	--	--	-	-	-
Unigene0007968	0.8924	1.3603	1.7257	0.4944	0.9532	0.0285	6.024	3.086	0.7267	9.1756	8.6979	8.0831	1690	1388	2.9487	XP_019579257.1	1114	0	PREDICTED: protein bassoon [Rhinolophus sinicus]	sp|O88778|BSN_RAT	894	0	Protein bassoon OS=Rattus norvegicus GN=Bsn PE=1 SV=3	--	--	--	--	--	--	--	--	--	--	-	GO:0005488//binding;GO:0043169//cation binding;GO:0043167//ion binding	GO:0042995//cell projection;GO:0005623//cell;GO:0044463//cell projection part;GO:0044464//cell part;GO:0044456//synapse part;GO:0043005//neuron projection;GO:0097458//neuron part;GO:0045202//synapse
Unigene0007970	1.1962	1.225	2.6639	0.9588	1.4788	0.8238	11.7241	11.8262	7.8016	13.7458	18.9568	20.2704	3332	6095	6.5675	XP_019580157.1	1247	0	PREDICTED: acid-sensing ion channel 1 isoform X2 [Rhinolophus sinicus]	sp|P78348|ASIC1_HUMAN	842	0	Acid-sensing ion channel 1 OS=Homo sapiens GN=ASIC1 PE=1 SV=3	Hs21536349	842	0	KOG4294	Non voltage-gated ion channels (DEG/ENaC family)	K04829//acid-sensing ion channel 1	0	1140	pale:102881296	ko04750//Inflammatory mediator regulation of TRP channels//Sensory system//Organismal Systems	GO:0006811//ion transport;GO:0032501//multicellular organismal process;GO:0001505//regulation of neurotransmitter levels;GO:0003008//system process;GO:0051046//regulation of secretion;GO:0044708//single-organism behavior;GO:0009268//response to pH;GO:0023051//regulation of signaling;GO:0065007//biological regulation;GO:0050877//neurological system process;GO:0050896//response to stimulus;GO:19025…	GO:0005272//sodium channel activity;GO:0046873//metal ion transmembrane transporter activity;GO:0022857//transmembrane transporter activity;GO:0015081//sodium ion transmembrane transporter activity;GO:0015267//channel activity;GO:0022803//passive transmembrane transporter activity;GO:0005261//cation channel activity;GO:0022836//gated channel activity;GO:0022890//inorganic cation transmembrane tra…	GO:0016020//membrane;GO:0031224//intrinsic component of membrane;GO:0044425//membrane part
Unigene0008034	0.8108	1.0915	1.2797	0.4035	0.697	0.5766	4.3739	2.4691	4.4291	14.5313	15.4352	13.1343	2923	3510	4.3113	XP_019575017.1	1100	0	PREDICTED: D-2-hydroxyglutarate dehydrogenase, mitochondrial isoform X5 [Rhinolophus sinicus]	sp|Q1JPD3|D2HDH_BOVIN	888	0	D-2-hydroxyglutarate dehydrogenase, mitochondrial OS=Bos taurus GN=D2HGDH PE=2 SV=2	At4g36400	543	0	KOG1232	Proteins containing the FAD binding domain	--	--	--	--	--	GO:0044699//single-organism process;GO:0008152//metabolic process;GO:0044710//single-organism metabolic process	GO:1901363//heterocyclic compound binding;GO:0016614//oxidoreductase activity, acting on CH-OH group of donors;GO:0097159//organic cyclic compound binding;GO:0036094//small molecule binding;GO:1901265//nucleoside phosphate binding;GO:0005488//binding;GO:0016616//oxidoreductase activity, acting on the CH-OH group of donors, NAD or NADP as acceptor;GO:0003824//catalytic activity;GO:0016491//oxidore…	-
Unigene0008063	11.6052	10.9114	18.3529	7.5337	9.1172	4.5465	90.7693	91.4109	72.1954	76.4838	67.248	84.1087	3040	32231	38.0656	XP_008702936.1	1680	0	PREDICTED: LOW QUALITY PROTEIN: protein kinase C-binding protein NELL2 [Ursus maritimus]	sp|Q99435|NELL2_HUMAN	1662	0	Protein kinase C-binding protein NELL2 OS=Homo sapiens GN=NELL2 PE=1 SV=1	Hs5453766	1662	0	KOG1217	Fibrillins and related proteins containing Ca2+-binding EGF-like domains	--	--	--	--	--	GO:0065007//biological regulation;GO:0009987//cellular process;GO:0044763//single-organism cellular process;GO:0042592//homeostatic process;GO:0065008//regulation of biological quality;GO:0044699//single-organism process;GO:0019725//cellular homeostasis	GO:0005488//binding	-
Unigene0008110	0.5611	1.2218	1.3444	0.969	1.7978	0.7883	8.3455	6.3695	10.1848	13.3938	13.9511	17.1542	2688	4075	5.4429	XP_019590326.1	572	0	PREDICTED: BEN domain-containing protein 6 isoform X1 [Rhinolophus sinicus]	sp|Q5SZJ8|BEND6_HUMAN	523	2e-178	BEN domain-containing protein 6 OS=Homo sapiens GN=BEND6 PE=2 SV=2	--	--	--	--	--	--	--	--	--	--	GO:0050793//regulation of developmental process;GO:0051094//positive regulation of developmental process;GO:0023051//regulation of signaling;GO:0008593//regulation of Notch signaling pathway;GO:0050789//regulation of biological process;GO:0048583//regulation of response to stimulus;GO:0065007//biological regulation;GO:0009966//regulation of signal transduction;GO:0050794//regulation of cellular p…	GO:0001104//RNA polymerase II transcription cofactor activity;GO:0001076//transcription factor activity, RNA polymerase II transcription factor binding;GO:0000988//transcription factor activity, protein binding;GO:0000989//transcription factor activity, transcription factor binding;GO:0003712//transcription cofactor activity;GO:0005488//binding	GO:0005622//intracellular;GO:0044424//intracellular part;GO:0043229//intracellular organelle;GO:0043227//membrane-bounded organelle;GO:0043226//organelle;GO:0044464//cell part;GO:0005623//cell;GO:0043231//intracellular membrane-bounded organelle
Unigene0008237	1.3846	1.6118	3.719	2.1823	3.1224	1.5756	17.332	11.0064	12.4251	13.5608	12.7093	11.5949	4279	7696	6.4574	XP_011357033.1	1509	0	PREDICTED: protein SOGA3 [Pteropus vampyrus]	sp|Q5TF21|SOGA3_HUMAN	1496	0	Protein SOGA3 OS=Homo sapiens GN=SOGA3 PE=3 SV=1	Hs18563640	422	2e-133	KOG4787	Uncharacterized conserved protein	--	--	--	--	--	GO:0009894//regulation of catabolic process;GO:0031329//regulation of cellular catabolic process;GO:0050789//regulation of biological process;GO:0031323//regulation of cellular metabolic process;GO:0019222//regulation of metabolic process;GO:0050794//regulation of cellular process;GO:0065007//biological regulation	-	GO:0044425//membrane part;GO:0031224//intrinsic component of membrane;GO:0016020//membrane
Unigene0008383	0.5794	1.5343	1.2004	1.4592	1.2028	0.2901	14.8736	13.8048	14.6424	2.9591	3.8827	4.7855	2324	2703	4.1758	XP_019505337.1	723	0	PREDICTED: kelch domain-containing protein 8A [Hipposideros armiger]	sp|Q8IYD2|KLD8A_HUMAN	714	0	Kelch domain-containing protein 8A OS=Homo sapiens GN=KLHDC8A PE=2 SV=2	Hs8922640	714	0	KOG1072	FOG: Kelch repeat	--	--	--	--	--	-	-	-
Unigene0008464	0.7556	1.1283	1.3976	0.9849	0.7596	1.4476	5.1004	2.217	6.5631	2.1618	5.9305	7.6327	499	351	2.5255	XP_019290298.1	211	9e-63	PREDICTED: protein FAM171A2 [Panthera pardus]	sp|A8MVW0|F1712_HUMAN	210	3e-62	Protein FAM171A2 OS=Homo sapiens GN=FAM171A2 PE=1 SV=1	--	--	--	--	--	--	--	--	--	--	-	-	GO:0044425//membrane part;GO:0031224//intrinsic component of membrane;GO:0016020//membrane
Unigene0008521	1.2764	1.2177	1.1733	4.8914	3.9455	5.4016	41.463	34.7041	54.9361	24.203	24.1635	26.864	4431	19328	15.6609	XP_011362771.1	303	5e-82	PREDICTED: IQ motif and SEC7 domain-containing protein 1 isoform X1 [Pteropus vampyrus]	sp|Q5JU85|IQEC2_HUMAN	102	2e-20	IQ motif and SEC7 domain-containing protein 2 OS=Homo sapiens GN=IQSEC2 PE=1 SV=1	Hs14764245	102	3e-21	KOG0931	Predicted guanine nucleotide exchange factor, contains Sec7 domain	K12495//IQ motif and SEC7 domain-containing protein	9e-83	302	pale:102887187	ko04144//Endocytosis//Transport and catabolism//Cellular Processes	-	-	-
Unigene0008548	0.4124	0.2634	0.1295	0.5018	0.2177	1.2046	39.5801	11.8054	28.5504	2.2944	1.3868	2.696	1959	3210	5.8831	XP_019494534.1	776	0	PREDICTED: cytochrome P450 26A1 isoform X1 [Hipposideros armiger]	sp|O43174|CP26A_HUMAN	746	0	Cytochrome P450 26A1 OS=Homo sapiens GN=CYP26A1 PE=2 SV=2	Hs16933530	746	0	KOG0157	Cytochrome P450 CYP4/CYP19/CYP26 subfamilies	K07437//cytochrome P450, family 26, subfamily A	0	772	pale:102877717	ko00830//Retinol metabolism//Metabolism of cofactors and vitamins//Metabolism	GO:0008152//metabolic process;GO:0003002//regionalization;GO:0042221//response to chemical;GO:0044238//primary metabolic process;GO:0006720//isoprenoid metabolic process;GO:0009888//tissue development;GO:0023052//signaling;GO:0001101//response to acid chemical;GO:0009056//catabolic process;GO:0050896//response to stimulus;GO:0030154//cell differentiation;GO:0048731//system development;GO:0033993/…	GO:0046906//tetrapyrrole binding;GO:0016491//oxidoreductase activity;GO:0097159//organic cyclic compound binding;GO:0005488//binding;GO:0003824//catalytic activity;GO:0043169//cation binding;GO:0046872//metal ion binding;GO:0043167//ion binding;GO:0004497//monooxygenase activity;GO:1901363//heterocyclic compound binding;GO:0046914//transition metal ion binding	-
Unigene0008571	2.2713	1.4132	3.0555	1.0362	3.4249	2.0308	25.6723	21.4212	15.7213	11.3721	7.3062	15.7548	332	703	7.6024	XP_019498981.1	211	6e-63	PREDICTED: metastasis suppressor protein 1 isoform X1 [Hipposideros armiger]	sp|O43312|MTSS1_HUMAN	94	1e-21	Metastasis suppressor protein 1 OS=Homo sapiens GN=MTSS1 PE=1 SV=2	--	--	--	--	--	--	--	--	--	--	GO:0023052//signaling;GO:0035850//epithelial cell differentiation involved in kidney development;GO:0051716//cellular response to stimulus;GO:0008283//cell proliferation;GO:0044699//single-organism process;GO:0035239//tube morphogenesis;GO:0007015//actin filament organization;GO:0065007//biological regulation;GO:0051128//regulation of cellular component organization;GO:0034330//cell junction orga…	GO:0005515//protein binding;GO:0008092//cytoskeletal protein binding;GO:0005488//binding;GO:0003779//actin binding	GO:0043228//non-membrane-bounded organelle;GO:0043227//membrane-bounded organelle;GO:0031252//cell leading edge;GO:0005856//cytoskeleton;GO:0043232//intracellular non-membrane-bounded organelle;GO:0031982//vesicle;GO:0005737//cytoplasm;GO:0044464//cell part;GO:0044444//cytoplasmic part;GO:0031410//cytoplasmic vesicle;GO:0005623//cell;GO:0043226//organelle;GO:0030054//cell junction;GO:0043231//int…
Unigene0008692	2.3665	2.7485	4.6798	2.9943	4.5518	1.6927	18.8975	16.48	9.6527	22.908	23.0771	18.4448	1707	4332	9.1115	XP_019609085.1	1186	0	PREDICTED: triple functional domain protein isoform X1 [Rhinolophus sinicus]	sp|O75962|TRIO_HUMAN	1184	0	Triple functional domain protein OS=Homo sapiens GN=TRIO PE=1 SV=2	Hs6005922_1	1181	0	KOG4240	Multidomain protein, contains SPEC repeats, PH, SH3, and separate rac-specific and rho-specific guanine nucleotide exchange factor domains	K08810//triple functional domain protein [EC:2.7.11.1]	0	1184	hsa:7204	--	GO:0030030//cell projection organization;GO:0016043//cellular component organization;GO:0051336//regulation of hydrolase activity;GO:0042981//regulation of apoptotic process;GO:0050790//regulation of catalytic activity;GO:0040011//locomotion;GO:0050794//regulation of cellular process;GO:0032502//developmental process;GO:0043087//regulation of GTPase activity;GO:0009987//cellular process;GO:000960…	GO:0097159//organic cyclic compound binding;GO:0098772//molecular function regulator;GO:0016740//transferase activity;GO:0005515//protein binding;GO:0016301//kinase activity;GO:0016772//transferase activity, transferring phosphorus-containing groups;GO:0004672//protein kinase activity;GO:0005488//binding;GO:0036094//small molecule binding;GO:0003824//catalytic activity;GO:0016773//phosphotransfer…	GO:0044424//intracellular part;GO:0005737//cytoplasm;GO:0044464//cell part;GO:0044444//cytoplasmic part;GO:0005622//intracellular;GO:0005623//cell
Unigene0008838	13.6338	15.7625	27.3444	5.59	12.1171	3.2612	83.0824	54.4122	75.8991	71.0405	70.6804	87.3087	1521	15416	36.3894	XP_019610247.1	983	0	PREDICTED: seizure 6-like protein 2 isoform X1 [Rhinolophus sinicus]	sp|Q29RN8|SE6L2_BOVIN	938	0	Seizure 6-like protein 2 OS=Bos taurus GN=SEZ6L2 PE=2 SV=1	Hs15100168	124	2e-29	KOG4297	C-type lectin	--	--	--	--	--	-	-	-
Unigene0008857	0.2045	0.7379	0.1719	0	0	0.0522	26.5451	20.198	31.8295	2.7787	2.9466	1.7625	1844	3015	5.8703	XP_019510270.1	313	2e-91	PREDICTED: DNA-binding protein SMUBP-2 isoform X1 [Hipposideros armiger]	sp|P38935|SMBP2_HUMAN	254	1e-71	DNA-binding protein SMUBP-2 OS=Homo sapiens GN=IGHMBP2 PE=1 SV=3	Hs4504623	253	3e-72	KOG1803	DNA helicase	K19036//ATP-dependent RNA/DNA helicase IGHMBP2 [EC:3.6.4.12 3.6.4.13]	2e-82	286	cfr:102521925	--	GO:0009987//cellular process;GO:0006461//protein complex assembly;GO:0051259//protein oligomerization;GO:0065003//macromolecular complex assembly;GO:0044085//cellular component biogenesis;GO:0043933//macromolecular complex subunit organization;GO:0016043//cellular component organization;GO:0022607//cellular component assembly;GO:0071822//protein complex subunit organization;GO:0071103//DNA confor…	GO:0032549//ribonucleoside binding;GO:0046872//metal ion binding;GO:0042623//ATPase activity, coupled;GO:0001882//nucleoside binding;GO:0070035//purine NTP-dependent helicase activity;GO:0003678//DNA helicase activity;GO:0003824//catalytic activity;GO:0044877//macromolecular complex binding;GO:0036094//small molecule binding;GO:0003724//RNA helicase activity;GO:0043169//cation binding;GO:0008026/…	GO:0044464//cell part;GO:0043226//organelle;GO:0043229//intracellular organelle;GO:0043231//intracellular membrane-bounded organelle;GO:0005622//intracellular;GO:0044424//intracellular part;GO:0043227//membrane-bounded organelle;GO:0043234//protein complex;GO:0005623//cell;GO:0032991//macromolecular complex
Unigene0008898	1.834	2.3701	2.6011	0.6721	1.0711	0.7527	5.7653	2.7347	4.2417	19.0802	18.6578	18.2409	3583	5654	5.6655	XP_019591937.1	1486	0	PREDICTED: peripheral-type benzodiazepine receptor-associated protein 1 isoform X10 [Rhinolophus sinicus]	sp|O95153|RIMB1_HUMAN	1040	0	Peripheral-type benzodiazepine receptor-associated protein 1 OS=Homo sapiens GN=BZRAP1 PE=1 SV=2	Hs4758956	1036	0	KOG3632	Peripheral benzodiazepine receptor PRAX-1	--	--	--	--	--	-	GO:0005102//receptor binding;GO:0005515//protein binding;GO:0005488//binding	GO:0005622//intracellular;GO:0043226//organelle;GO:0044424//intracellular part;GO:0043229//intracellular organelle;GO:0044464//cell part;GO:0005623//cell;GO:0043227//membrane-bounded organelle;GO:0043231//intracellular membrane-bounded organelle
Unigene0008926	3.5997	2.7872	4.3156	0.8516	0.645	0.7152	29.8875	24.1886	14.5028	35.3791	35.4241	28.3452	808	2878	12.7883	AAB60364.1	539	0	alpha II spectrin, partial [Homo sapiens]	sp|Q13813|SPTN1_HUMAN	540	2e-175	Spectrin alpha chain, non-erythrocytic 1 OS=Homo sapiens GN=SPTAN1 PE=1 SV=3	Hs4507191	540	4e-176	KOG0040	Ca2+-binding actin-bundling protein (spectrin), alpha chain (EF-Hand protein superfamily)	K06114//spectrin alpha	6e-176	544	bacu:103015096	--	GO:0032501//multicellular organismal process;GO:0048699//generation of neurons;GO:0006928//movement of cell or subcellular component;GO:0032990//cell part morphogenesis;GO:0007399//nervous system development;GO:0044699//single-organism process;GO:0022411//cellular component disassembly;GO:0006935//chemotaxis;GO:0042221//response to chemical;GO:0048468//cell development;GO:0032502//developmental p…	GO:0008092//cytoskeletal protein binding;GO:0005515//protein binding;GO:0005488//binding;GO:0005198//structural molecule activity	GO:0005737//cytoplasm;GO:0031982//vesicle;GO:0044424//intracellular part;GO:0044446//intracellular organelle part;GO:0043229//intracellular organelle;GO:0043227//membrane-bounded organelle;GO:0044422//organelle part;GO:0043228//non-membrane-bounded organelle;GO:0005623//cell;GO:0044444//cytoplasmic part;GO:0005856//cytoskeleton;GO:0071944//cell periphery;GO:0044430//cytoskeletal part;GO:0044464//…
Unigene0008965	39.1903	57.3247	98.6743	36.9669	23.9286	12.7702	589.58	480.442	644.707	294.624	418.881	434	1384	83662	217.033	XP_019613131.1	554	0	PREDICTED: calretinin [Rhinolophus sinicus]	sp|P47728|CALB2_RAT	549	0	Calretinin OS=Rattus norvegicus GN=Calb2 PE=1 SV=1	Hs4502543	545	0	KOG0027	Calmodulin and related proteins (EF-Hand superfamily)	--	--	--	--	--	GO:0065007//biological regulation;GO:0044699//single-organism process;GO:0098771//inorganic ion homeostasis;GO:0009987//cellular process;GO:0055074//calcium ion homeostasis;GO:0065008//regulation of biological quality;GO:0050801//ion homeostasis;GO:0006874//cellular calcium ion homeostasis;GO:0006873//cellular ion homeostasis;GO:0042592//homeostatic process;GO:0048878//chemical homeostasis;GO:005…	GO:0043169//cation binding;GO:0043167//ion binding;GO:0046872//metal ion binding;GO:0005488//binding	GO:0043226//organelle;GO:0005623//cell;GO:0044463//cell projection part;GO:0042995//cell projection;GO:0043005//neuron projection;GO:0005622//intracellular;GO:0044464//cell part;GO:0097458//neuron part;GO:0044424//intracellular part;GO:0043227//membrane-bounded organelle;GO:0033267//axon part;GO:0044444//cytoplasmic part;GO:0005737//cytoplasm;GO:0030054//cell junction;GO:0030424//axon;GO:0005911/…
Unigene0008995	2.7443	4.5378	4.599	2.0372	3.8868	2.7032	42.4749	29.2062	36.1911	35.3987	27.4405	28.4172	1158	4970	15.4092	XP_019597475.1	722	0	PREDICTED: cysteine-rich motor neuron 1 protein isoform X2 [Rhinolophus sinicus]	sp|Q9NZV1|CRIM1_HUMAN	660	0	Cysteine-rich motor neuron 1 protein OS=Homo sapiens GN=CRIM1 PE=1 SV=1	Hs10092639	660	0	KOG1216	von Willebrand factor and related coagulation proteins	--	--	--	--	--	-	-	-
Unigene0009030	6.977	12.45	13.4451	6.2753	7.7853	4.2419	50.2733	43.4194	49.4858	47.6252	55.2999	59.8415	2702	18936	25.1615	XP_016007800.1	593	0	PREDICTED: rab-3A-interacting protein isoform X6 [Rousettus aegyptiacus]	sp|Q96QF0|RAB3I_HUMAN	579	0	Rab-3A-interacting protein OS=Homo sapiens GN=RAB3IP PE=1 SV=1	Hs11967995	560	0	KOG4324	Guanine nucleotide exchange factor	K16779//Rab-3A-interacting protein	0	588	umr:103656880	--	GO:0050789//regulation of biological process;GO:0065009//regulation of molecular function;GO:0010927//cellular component assembly involved in morphogenesis;GO:0044085//cellular component biogenesis;GO:0008104//protein localization;GO:0006605//protein targeting;GO:0051649//establishment of localization in cell;GO:0051641//cellular localization;GO:0006892//post-Golgi vesicle-mediated transport;GO:0…	GO:0005088//Ras guanyl-nucleotide exchange factor activity;GO:0005085//guanyl-nucleotide exchange factor activity;GO:0098772//molecular function regulator	GO:0005622//intracellular;GO:0031252//cell leading edge;GO:0043227//membrane-bounded organelle;GO:0043228//non-membrane-bounded organelle;GO:0044446//intracellular organelle part;GO:0044430//cytoskeletal part;GO:0005737//cytoplasm;GO:0005856//cytoskeleton;GO:0005815//microtubule organizing center;GO:0043231//intracellular membrane-bounded organelle;GO:0044422//organelle part;GO:0044464//cell part…
Unigene0009126	1.0112	0.9083	1.4506	0.1442	0.3058	0.2825	17.6577	11.59	15.446	8.6888	10.602	11.2767	3409	5217	5.4945	XP_019586583.1	1199	0	PREDICTED: WAP, Kazal, immunoglobulin, Kunitz and NTR domain-containing protein 2 [Rhinolophus sinicus]	sp|Q8TEU8|WFKN2_HUMAN	1120	0	WAP, Kazal, immunoglobulin, Kunitz and NTR domain-containing protein 2 OS=Homo sapiens GN=WFIKKN2 PE=1 SV=1	Hs20559271	1120	0	KOG4597	Serine proteinase inhibitor (KU family) with thrombospondin repeats	--	--	--	--	--	GO:0030162//regulation of proteolysis;GO:0061061//muscle structure development;GO:0010605//negative regulation of macromolecule metabolic process;GO:0050789//regulation of biological process;GO:0044699//single-organism process;GO:0050896//response to stimulus;GO:0042692//muscle cell differentiation;GO:0048523//negative regulation of cellular process;GO:0065007//biological regulation;GO:0010466//n…	GO:0098772//molecular function regulator;GO:0061135//endopeptidase regulator activity;GO:0004857//enzyme inhibitor activity;GO:0004866//endopeptidase inhibitor activity;GO:0061134//peptidase regulator activity;GO:0030234//enzyme regulator activity;GO:0030414//peptidase inhibitor activity	-
Unigene0009128	0.9455	1.7324	1.5735	0.7735	0.3728	1.9531	24.471	28.5724	38.4405	56.211	38.088	55.117	1652	8214	17.8516	XP_009488308.1	129	1e-31	PREDICTED: kinesin-1 heavy chain-like, partial [Pelecanus crispus]	sp|P33176|KINH_HUMAN	135	3e-32	Kinesin-1 heavy chain OS=Homo sapiens GN=KIF5B PE=1 SV=1	Hs4758648	135	5e-33	KOG0240	Kinesin (SMY1 subfamily)	K10396//kinesin family member 5	9e-32	136	aml:100474200	ko04144//Endocytosis//Transport and catabolism//Cellular Processes;ko04728//Dopaminergic synapse//Nervous system//Organismal Systems	-	-	-
Unigene0009133	0.3078	0.5362	0.2174	0	0.1083	0	3.2469	4.9369	5.3803	30.4612	32.9889	28.2641	875	1917	7.8659	XP_010984281.1	279	1e-91	PREDICTED: mediator of RNA polymerase II transcription subunit 10 [Camelus dromedarius]	sp|Q5R6P5|MED10_PONAB	276	5e-92	Mediator of RNA polymerase II transcription subunit 10 OS=Pongo abelii GN=MED10 PE=2 SV=1	Hs20544486	276	8e-93	KOG3046	Transcription factor, subunit of SRB subcomplex of RNA polymerase II	K15151//mediator of RNA polymerase II transcription subunit 10	2e-91	276	ptr:743557	--	GO:0019219//regulation of nucleobase-containing compound metabolic process;GO:0009889//regulation of biosynthetic process;GO:0036211//protein modification process;GO:1903506//regulation of nucleic acid-templated transcription;GO:0009987//cellular process;GO:0006355//regulation of transcription, DNA-templated;GO:0010468//regulation of gene expression;GO:0044238//primary metabolic process;GO:001953…	GO:0019787//ubiquitin-like protein transferase activity;GO:0004842//ubiquitin-protein transferase activity;GO:0016740//transferase activity;GO:0000988//transcription factor activity, protein binding;GO:0001076//transcription factor activity, RNA polymerase II transcription factor binding;GO:0000989//transcription factor activity, transcription factor binding;GO:0003824//catalytic activity	GO:0005622//intracellular;GO:0043234//protein complex;GO:0005623//cell;GO:0043229//intracellular organelle;GO:0044464//cell part;GO:0032991//macromolecular complex;GO:0044424//intracellular part;GO:0043231//intracellular membrane-bounded organelle;GO:0043227//membrane-bounded organelle;GO:0043226//organelle
Unigene0009169	1.5297	1.4727	3.0326	4.4445	4.1429	1.6557	17.1639	14.3316	12.6972	24.5898	26.1782	21.4441	1338	3532	9.4776	XP_015992217.1	880	0	PREDICTED: rab11 family-interacting protein 3 isoform X1 [Rousettus aegyptiacus]	sp|O75154|RFIP3_HUMAN	496	3e-167	Rab11 family-interacting protein 3 OS=Homo sapiens GN=RAB11FIP3 PE=1 SV=1	Hs7662234	496	5e-168	KOG0982	Centrosomal protein Nuf	K12485//Rab11 family-interacting protein 3/4	0	736	pale:102881975	ko04144//Endocytosis//Transport and catabolism//Cellular Processes	GO:0023051//regulation of signaling;GO:0051046//regulation of secretion;GO:0051051//negative regulation of transport;GO:0051179//localization;GO:1903530//regulation of secretion by cell;GO:0051049//regulation of transport;GO:0046883//regulation of hormone secretion;GO:0044763//single-organism cellular process;GO:0023057//negative regulation of signaling;GO:0016192//vesicle-mediated transport;GO:0…	GO:0051020//GTPase binding;GO:0043167//ion binding;GO:0005488//binding;GO:0046983//protein dimerization activity;GO:0005515//protein binding;GO:0031267//small GTPase binding;GO:0043169//cation binding;GO:0046872//metal ion binding;GO:0017016//Ras GTPase binding;GO:0019899//enzyme binding	GO:0005737//cytoplasm;GO:0005768//endosome;GO:0070013//intracellular organelle lumen;GO:0043226//organelle;GO:0044430//cytoskeletal part;GO:0031974//membrane-enclosed lumen;GO:0044464//cell part;GO:0043233//organelle lumen;GO:0044422//organelle part;GO:0005856//cytoskeleton;GO:0098588//bounding membrane of organelle;GO:0015630//microtubule cytoskeleton;GO:0031981//nuclear lumen;GO:0043227//membra…
Unigene0009578	0.3733	0.4738	0.7282	2.4136	2.7958	1.8596	9.3179	6.4468	7.5592	14.3741	19.0882	16.7935	5050	8317	5.913	XP_019567773.1	1154	0	PREDICTED: tigger transposable element-derived protein 5 [Rhinolophus sinicus]	sp|G3MY25|TIGD5_BOVIN	1023	0	Tigger transposable element-derived protein 5 OS=Bos taurus GN=TIGD5 PE=3 SV=2	Hs15082244	156	5e-39	KOG3105	DNA-binding centromere protein B (CENP-B)	--	--	--	--	--	-	GO:0097159//organic cyclic compound binding;GO:0005488//binding	GO:0044424//intracellular part;GO:0005622//intracellular;GO:0005623//cell;GO:0044464//cell part;GO:0043227//membrane-bounded organelle;GO:0043226//organelle;GO:0043231//intracellular membrane-bounded organelle;GO:0043229//intracellular organelle
Unigene0009630	0.1803	0.2975	0.3909	0.0173	0.0501	0.0679	1.8871	2.654	1.7216	23.2059	16.1596	23.401	5677	8202	5.1872	BAB12344.1	65.1	4e-10	hypothetical protein [Macaca fascicularis]	--	--	--	--	--	--	--	--	--	--	--	--	--	--	-	-	-
Unigene0009666	0.8646	1.1602	1.7329	1.0448	2.446	0.8357	9.6294	10.3532	8.7025	13.0844	11.5337	9.76	2305	3248	5.0592	XP_019490134.1	397	1e-130	PREDICTED: transmembrane protein 17 [Hipposideros armiger]	sp|A4FUY9|TMM17_BOVIN	330	2e-106	Transmembrane protein 17 OS=Bos taurus GN=TMEM17 PE=2 SV=1	Hs20537298	318	1e-102	KOG4694	Predicted membrane protein	K19384//transmembrane protein 17	6e-130	393	pale:102879740	--	GO:0044085//cellular component biogenesis;GO:0044763//single-organism cellular process;GO:0022607//cellular component assembly;GO:0009987//cellular process;GO:0048856//anatomical structure development;GO:0016043//cellular component organization;GO:0032502//developmental process;GO:0044699//single-organism process;GO:0048646//anatomical structure formation involved in morphogenesis;GO:0044767//sin…	-	GO:0044441//ciliary part;GO:0035869//ciliary transition zone;GO:0044464//cell part;GO:0043227//membrane-bounded organelle;GO:0016020//membrane;GO:0005623//cell;GO:0031513//nonmotile primary cilium;GO:0043226//organelle;GO:0044463//cell projection part;GO:0044422//organelle part;GO:0031090//organelle membrane;GO:0042995//cell projection;GO:0072372//primary cilium;GO:0005929//cilium
Unigene0009815	0	0	0.0443	0	0	0	1.034	1.3253	0.6794	4.9941	4.0682	3.9746	1431	472	1.1842	AAY53484.1	65.5	3e-08	endonuclease reverse transcriptase [Bos taurus]	sp|P11369|LORF2_MOUSE	58.9	8e-08	LINE-1 retrotransposable element ORF2 protein OS=Mus musculus GN=Pol PE=1 SV=2	--	--	--	--	--	--	--	--	--	--	-	-	-
Unigene0009884	0.2067	0.2701	0.4866	0.0269	0	0.0132	19.5349	23.1921	11.1797	1.3183	1.4096	1.3642	3648	3984	3.921	ELK17924.1	145	1e-33	Galactosylgalactosylxylosylprotein 3-beta-glucuronosyltransferase 1 [Pteropus alecto]	sp|Q5CB03|B3GA1_CANFA	79	4e-14	Galactosylgalactosylxylosylprotein 3-beta-glucuronosyltransferase 1 OS=Canis familiaris GN=B3GAT1 PE=2 SV=1	Hs16905510	74.3	2e-13	KOG1476	Beta-1,3-glucuronyltransferase B3GAT1/SQV-8	K00735//galactosylgalactosylxylosylprotein 3-beta-glucuronosyltransferase 1 [EC:2.4.1.135]	2e-23	107	myd:102768404	ko00514//Other types of O-glycan biosynthesis//Glycan biosynthesis and metabolism//Metabolism	-	GO:0016757//transferase activity, transferring glycosyl groups;GO:0008378//galactosyltransferase activity;GO:0016758//transferase activity, transferring hexosyl groups;GO:0003824//catalytic activity;GO:0015020//glucuronosyltransferase activity;GO:0008194//UDP-glycosyltransferase activity;GO:0016740//transferase activity;GO:0035250//UDP-galactosyltransferase activity	GO:0016020//membrane
Unigene0009889	0.0887	0.0965	0.0522	0.182	0.2535	0.0198	1.632	1.0189	1.2845	9.9697	11.1201	11.5358	2430	1858	2.7452	XP_019597156.1	1088	0	PREDICTED: protein KASH5 isoform X1 [Rhinolophus sinicus]	sp|Q8N6L0|KASH5_HUMAN	777	0	Protein KASH5 OS=Homo sapiens GN=CCDC155 PE=1 SV=2	--	--	--	--	--	--	--	--	--	--	GO:0051276//chromosome organization;GO:0070192//chromosome organization involved in meiotic cell cycle;GO:1903046//meiotic cell cycle process;GO:0048609//multicellular organismal reproductive process;GO:0003006//developmental process involved in reproduction;GO:0032502//developmental process;GO:0019953//sexual reproduction;GO:0051179//localization;GO:0071840//cellular component organization or bi…	GO:0044877//macromolecular complex binding;GO:0005488//binding;GO:0005515//protein binding;GO:0032403//protein complex binding	GO:0043233//organelle lumen;GO:0031981//nuclear lumen;GO:0000228//nuclear chromosome;GO:0098687//chromosomal region;GO:0043229//intracellular organelle;GO:0031090//organelle membrane;GO:0031965//nuclear membrane;GO:0016020//membrane;GO:0005634//nucleus;GO:0005622//intracellular;GO:0005694//chromosome;GO:0043226//organelle;GO:0005623//cell;GO:0043231//intracellular membrane-bounded organelle;GO:00…
Unigene0009925	0.5522	0.8176	0.8449	1.7382	1.627	1.7525	9.162	7.4525	8.3144	10.7357	9.8966	11.3747	1951	2483	4.5693	XP_019606783.1	1118	0	PREDICTED: S phase cyclin A-associated protein in the endoplasmic reticulum isoform X7 [Rhinolophus sinicus]	sp|Q9BY12|SCAPE_HUMAN	1019	0	S phase cyclin A-associated protein in the endoplasmic reticulum OS=Homo sapiens GN=SCAPER PE=1 SV=2	Hs16507198	1018	0	KOG4722	Zn-finger protein	--	--	--	--	--	-	-	-
Unigene0009962	2.1	1.9176	2.148	0.9118	0.4841	1.2561	2.9921	4.3912	2.6831	17.7178	9.3791	10.2139	3719	4253	4.1058	XP_019506899.1	1157	0	PREDICTED: anoctamin-5 [Hipposideros armiger]	sp|Q75V66|ANO5_HUMAN	1103	0	Anoctamin-5 OS=Homo sapiens GN=ANO5 PE=1 SV=1	Hs20480633	1043	0	KOG2514	Uncharacterized conserved protein	K19480//anoctamin-5	0	1124	pale:102890146	--	-	-	-
Unigene0009973	0.6013	1.0476	0.8089	1.2542	0.1511	1.5361	25.5824	20.1647	18.9342	4.5879	4.8745	4.6976	627	995	5.6976	XP_019588085.1	432	1e-150	PREDICTED: cathepsin L1 [Rhinolophus sinicus]	sp|Q9GL24|CATL1_CANFA	354	3e-121	Cathepsin L1 OS=Canis familiaris GN=CTSL PE=2 SV=1	Hs4503155	338	5e-116	KOG1543	Cysteine proteinase Cathepsin L	K01365//cathepsin L [EC:3.4.22.15]	1e-122	359	bacu:103003105	ko04145//Phagosome//Transport and catabolism//Cellular Processes;ko04142//Lysosome//Transport and catabolism//Cellular Processes;ko04612//Antigen processing and presentation//Immune system//Organismal Systems	-	-	-
Unigene0010000	0.5424	0.7806	1.1103	0.4734	0.4356	0.1476	2.436	2.7909	1.1426	8.3833	10.5352	8.5823	2284	1725	2.7116	XP_019608675.1	810	0	PREDICTED: kazrin [Rhinolophus sinicus]	sp|Q674X7|KAZRN_HUMAN	776	0	Kazrin OS=Homo sapiens GN=KAZN PE=1 SV=2	7291408	287	1e-82	KOG0249	LAR-interacting protein and related proteins	--	--	--	--	--	-	-	GO:0005911//cell-cell junction;GO:0030054//cell junction
Unigene0010036	0.6628	0.993	1.6227	0.2177	0.3653	0.0474	5.6227	3.9845	1.0746	18.6499	19.1744	17.0386	6095	8590	5.06	XP_019589853.1	4015	0	PREDICTED: protocadherin Fat 2 [Rhinolophus sinicus]	sp|Q9NYQ8|FAT2_HUMAN	3479	0	Protocadherin Fat 2 OS=Homo sapiens GN=FAT2 PE=1 SV=2	Hs13787217	3479	0	KOG1219	Uncharacterized conserved protein, contains laminin, cadherin and EGF domains	K16506//protocadherin Fat 1/2/3	0	3677	pale:102894967	--	-	-	-
Unigene0010067	1.9792	1.1493	1.6641	1.29	1.285	2.0645	10.6157	7.4204	6.7154	6.6457	7.8945	5.7314	1143	1212	3.8071	XP_020018567.1	717	0	GRB2-associated and regulator of MAPK protein 2 [Castor canadensis]	sp|Q75VX8|GAREL_HUMAN	715	0	GRB2-associated and regulator of MAPK protein-like OS=Homo sapiens GN=GAREML PE=2 SV=3	--	--	--	--	--	--	--	--	--	--	-	-	GO:0043227//membrane-bounded organelle;GO:0031988//membrane-bounded vesicle;GO:0043226//organelle;GO:0031982//vesicle
Unigene0010127	1.095	1.3746	1.6111	3.6879	2.9036	1.8284	17.8186	14.0639	17.8832	44.6783	37.8097	47.2301	3345	12949	13.8987	XP_011370611.1	727	0	PREDICTED: phospholipase DDHD2 isoform X1 [Pteropus vampyrus]	sp|O94830|DDHD2_HUMAN	663	0	Phospholipase DDHD2 OS=Homo sapiens GN=DDHD2 PE=1 SV=2	Hs6005824	359	7e-106	KOG2308	Phosphatidic acid-preferring phospholipase A1, contains DDHD domain	K16545//phospholipase DDHD2 [EC:3.1.1.-]	0	703	bacu:103015575	--	-	GO:0043167//ion binding;GO:0043169//cation binding;GO:0005488//binding	GO:0044422//organelle part;GO:0044446//intracellular organelle part;GO:0044464//cell part;GO:0044424//intracellular part;GO:0043226//organelle;GO:0005856//cytoskeleton;GO:0043229//intracellular organelle;GO:0043232//intracellular non-membrane-bounded organelle;GO:0005622//intracellular;GO:0005623//cell;GO:0043228//non-membrane-bounded organelle;GO:0044430//cytoskeletal part
Unigene0010143	0.0848	0.0369	0.0499	0	0.2237	0	3.6789	3.4816	7.2469	0.6012	0.9924	1.5183	1271	434	1.226	XP_004284916.1	394	7e-133	PREDICTED: V-set and transmembrane domain-containing protein 2B [Orcinus orca]	sp|Q9JME9|VTM2B_MOUSE	338	2e-112	V-set and transmembrane domain-containing protein 2B OS=Mus musculus GN=Vstm2b PE=2 SV=1	--	--	--	--	--	--	--	--	--	--	-	-	-
Unigene0010183	0.8215	1.2046	2.2766	1.1196	1.4177	0.2324	28.3375	13.9837	14.1067	14.777	13.3364	15.8328	5180	10721	7.4308	XP_019489888.1	2276	0	PREDICTED: voltage-dependent calcium channel subunit alpha-2/delta-2 isoform X2 [Hipposideros armiger]	sp|Q9NY47|CA2D2_HUMAN	2248	0	Voltage-dependent calcium channel subunit alpha-2/delta-2 OS=Homo sapiens GN=CACNA2D2 PE=1 SV=2	Hs5174403	2216	0	KOG2353	L-type voltage-dependent Ca2+ channel, alpha2/delta subunit	K04859//voltage-dependent calcium channel alpha-2/delta-2	0	2247	ssc:100517557	ko04010//MAPK signaling pathway//Signal transduction//Environmental Information Processing;ko04921//Oxytocin signaling pathway//Endocrine system//Organismal Systems;ko04261//Adrenergic signaling in cardiomyocytes//Circulatory system//Organismal Systems;ko04260//Cardiac muscle contraction//Circulatory system//Organismal Systems	-	-	-
Unigene0010306	3.3576	5.1664	6.4134	1.6511	2.2283	1.1505	22.2041	12.2115	11.365	19.1599	15.8088	17.572	2679	6176	8.2769	XP_019582458.1	1598	0	PREDICTED: disintegrin and metalloproteinase domain-containing protein 23 isoform X1 [Rhinolophus sinicus]	sp|O75077|ADA23_HUMAN	1568	0	Disintegrin and metalloproteinase domain-containing protein 23 OS=Homo sapiens GN=ADAM23 PE=1 SV=1	Hs4501913	1568	0	KOG3607	Meltrins, fertilins and related Zn-dependent metalloproteinases of the ADAMs family	K06837//disintegrin and metalloproteinase domain-containing protein 23 [EC:3.4.24.-]	0	1577	myb:102262923	--	GO:0007166//cell surface receptor signaling pathway;GO:0048731//system development;GO:0044707//single-multicellular organism process;GO:0008152//metabolic process;GO:0048856//anatomical structure development;GO:0044763//single-organism cellular process;GO:0032502//developmental process;GO:0007154//cell communication;GO:0032501//multicellular organismal process;GO:0050794//regulation of cellular p…	GO:0046914//transition metal ion binding;GO:0043169//cation binding;GO:0003824//catalytic activity;GO:0008233//peptidase activity;GO:0016787//hydrolase activity;GO:0046872//metal ion binding;GO:0005488//binding;GO:0005102//receptor binding;GO:0070011//peptidase activity, acting on L-amino acid peptides;GO:0043167//ion binding;GO:0005515//protein binding	GO:0016021//integral component of membrane;GO:0044425//membrane part;GO:0031224//intrinsic component of membrane;GO:0016020//membrane
Unigene0010329	0.9939	1.6903	1.6714	0.6478	1.4988	0.1693	7.7497	4.7218	6.0254	6.3589	8.4408	9.862	1138	1112	3.5083	XP_009251129.1	727	0	PREDICTED: microtubule-associated serine/threonine-protein kinase 1-like [Pongo abelii]	sp|Q9R1L5|MAST1_MOUSE	733	0	Microtubule-associated serine/threonine-protein kinase 1 OS=Mus musculus GN=Mast1 PE=1 SV=3	Hs14149671	518	2e-168	KOG0606	Microtubule-associated serine/threonine kinase and related proteins	K08789//microtubule-associated serine/threonine kinase [EC:2.7.11.1]	0	727	pon:100447660	--	GO:0050794//regulation of cellular process;GO:0016043//cellular component organization;GO:0050789//regulation of biological process;GO:0006796//phosphate-containing compound metabolic process;GO:0019538//protein metabolic process;GO:0071704//organic substance metabolic process;GO:0044699//single-organism process;GO:0044267//cellular protein metabolic process;GO:0036211//protein modification proce…	GO:0043169//cation binding;GO:0016772//transferase activity, transferring phosphorus-containing groups;GO:0016740//transferase activity;GO:1901363//heterocyclic compound binding;GO:0032550//purine ribonucleoside binding;GO:0043167//ion binding;GO:0001883//purine nucleoside binding;GO:0016301//kinase activity;GO:0046872//metal ion binding;GO:0005488//binding;GO:0016773//phosphotransferase activity…	GO:0043231//intracellular membrane-bounded organelle;GO:0043226//organelle;GO:0043232//intracellular non-membrane-bounded organelle;GO:0005623//cell;GO:0005622//intracellular;GO:0044424//intracellular part;GO:0016020//membrane;GO:0043228//non-membrane-bounded organelle;GO:0044464//cell part;GO:0043227//membrane-bounded organelle;GO:0043229//intracellular organelle
Unigene0010363	2.7296	3.2598	4.7685	1.5552	2.1511	1.8662	11.0886	11.3672	10.9125	16.171	17.6209	15.895	4361	8563	7.0497	XP_019595928.1	726	0	PREDICTED: dnaJ homolog subfamily C member 18 [Rhinolophus sinicus]	sp|Q5EA26|DJC18_BOVIN	658	0	DnaJ homolog subfamily C member 18 OS=Bos taurus GN=DNAJC18 PE=2 SV=1	Hs22046868	539	8e-179	KOG0714	Molecular chaperone (DnaJ superfamily)	K09538//DnaJ homolog subfamily C member 18	0	689	ngi:103743087	--	-	-	-
Unigene0010423	1.3544	2.0192	1.9315	1.4972	2.3368	1.4904	11.334	7.4639	6.681	21.2998	13.8173	18.1472	2068	3700	6.4237	XP_019612189.1	1416	0	PREDICTED: transcription factor HIVEP2 [Rhinolophus sinicus]	sp|P31629|ZEP2_HUMAN	1232	0	Transcription factor HIVEP2 OS=Homo sapiens GN=HIVEP2 PE=1 SV=2	Hs19923374	1236	0	KOG1721	FOG: Zn-finger	K09239//human immunodeficiency virus type I enhancer-binding protein	0	1314	pale:102878081	--	-	GO:0005488//binding;GO:0043167//ion binding;GO:0043169//cation binding	GO:0044464//cell part;GO:0044424//intracellular part;GO:0043231//intracellular membrane-bounded organelle;GO:0043229//intracellular organelle;GO:0043227//membrane-bounded organelle;GO:0005622//intracellular;GO:0005623//cell;GO:0043226//organelle
Unigene0010424	1.023	1.2548	1.7693	2.0764	1.7629	4.6851	12.2966	18.0298	22.3924	9.2333	8.8377	10.3337	2580	4719	6.5669	EDL88343.1	114	1e-26	rCG61168 [Rattus norvegicus]	--	--	--	--	--	--	--	--	--	--	--	--	--	--	-	-	-
Unigene0010498	0.9316	1.4508	1.5285	1.494	2.0113	2.1454	16.7516	14.5782	16.3866	19.0106	20.7986	20.6005	1908	4440	8.3548	XP_019502507.1	397	3e-132	PREDICTED: transmembrane protein 199 [Hipposideros armiger]	sp|Q8N511|TM199_HUMAN	377	7e-126	Transmembrane protein 199 OS=Homo sapiens GN=TMEM199 PE=1 SV=1	--	--	--	--	--	--	--	--	--	--	-	-	GO:0016020//membrane;GO:0044425//membrane part;GO:0031224//intrinsic component of membrane
Unigene0010715	1.0036	0.6557	1.0337	0.8776	1.2507	1.9817	11.3507	12.4339	8.9788	5.8627	4.7458	4.9679	1288	1372	3.8245	AAF36525.1	850	0	myosin X, partial [Homo sapiens]	sp|Q9HD67|MYO10_HUMAN	853	0	Unconventional myosin-X OS=Homo sapiens GN=MYO10 PE=1 SV=3	Hs11037057	855	0	KOG4229	Myosin VII, myosin IXB and related myosins	K12559//myosin X	0	861	pale:102897899	ko04666//Fc gamma R-mediated phagocytosis//Immune system//Organismal Systems	GO:0044765//single-organism transport;GO:0006810//transport;GO:0007275//multicellular organism development;GO:0071840//cellular component organization or biogenesis;GO:0051716//cellular response to stimulus;GO:0051234//establishment of localization;GO:0002376//immune system process;GO:0050896//response to stimulus;GO:0030154//cell differentiation;GO:0032990//cell part morphogenesis;GO:0022603//re…	GO:0008092//cytoskeletal protein binding;GO:1901363//heterocyclic compound binding;GO:0003824//catalytic activity;GO:0097159//organic cyclic compound binding;GO:0016462//pyrophosphatase activity;GO:0043167//ion binding;GO:0005515//protein binding;GO:0036094//small molecule binding;GO:0003779//actin binding;GO:0042623//ATPase activity, coupled;GO:0000146//microfilament motor activity;GO:0001883//p…	GO:0031252//cell leading edge;GO:0031253//cell projection membrane;GO:0044459//plasma membrane part;GO:0043232//intracellular non-membrane-bounded organelle;GO:0005737//cytoplasm;GO:0098589//membrane region;GO:0098858//actin-based cell projection;GO:0044464//cell part;GO:0005856//cytoskeleton;GO:0005623//cell;GO:0044444//cytoplasmic part;GO:0015629//actin cytoskeleton;GO:0044463//cell projection …
Unigene0010751	0.3845	1.1594	2.5764	1.2955	1.3009	0.0529	13.4565	9.836	9.3294	21.9922	25.4687	23.8157	1821	4019	7.9239	XP_019595931.1	1071	0	PREDICTED: PH and SEC7 domain-containing protein 2 isoform X3 [Rhinolophus sinicus]	sp|Q9BQI7|PSD2_HUMAN	836	0	PH and SEC7 domain-containing protein 2 OS=Homo sapiens GN=PSD2 PE=2 SV=3	Hs14150035	836	0	KOG0932	Guanine nucleotide exchange factor EFA6	K12494//PH and SEC7 domain-containing protein	0	927	tup:102491345	ko04144//Endocytosis//Transport and catabolism//Cellular Processes	GO:0050790//regulation of catalytic activity;GO:0019222//regulation of metabolic process;GO:0043087//regulation of GTPase activity;GO:0050789//regulation of biological process;GO:0051336//regulation of hydrolase activity;GO:0065009//regulation of molecular function;GO:0065007//biological regulation	GO:0005488//binding;GO:0008289//lipid binding	GO:0005623//cell;GO:0044464//cell part;GO:0042995//cell projection;GO:0043005//neuron projection;GO:0044297//cell body;GO:0097458//neuron part
Unigene0010752	0.892	1.48	3.075	0.3488	0.5605	0.1139	32.9553	22.518	33.6367	26.5854	28.6372	30.1772	2536	8967	12.6949	XP_006731551.1	403	9e-130	PREDICTED: PH and SEC7 domain-containing protein 2-like, partial [Leptonychotes weddellii]	sp|Q6P1I6|PSD2_MOUSE	395	1e-122	PH and SEC7 domain-containing protein 2 OS=Mus musculus GN=Psd2 PE=2 SV=1	Hs14150035	393	7e-123	KOG0932	Guanine nucleotide exchange factor EFA6	K12494//PH and SEC7 domain-containing protein	2e-128	408	ecb:100072453	ko04144//Endocytosis//Transport and catabolism//Cellular Processes	-	-	-
Unigene0010887	2.7515	3.2682	5.0053	1.8259	1.2468	0.1491	30.4191	18.7562	11.4066	29.5704	24.632	24.9982	646	1950	10.8376	XP_019588533.1	447	1e-150	PREDICTED: band 4.1-like protein 1 isoform X15 [Rhinolophus sinicus]	sp|Q9WTP0|E41L1_RAT	442	1e-148	Band 4.1-like protein 1 OS=Rattus norvegicus GN=Epb41l1 PE=1 SV=1	Hs14773017	439	2e-148	KOG3527	Erythrocyte membrane protein 4.1 and related proteins of the ERM family	K06107//erythrocyte membrane protein band 4.1	6e-148	442	mmu:13821	ko04530//Tight junction//Cellular commiunity//Cellular Processes	GO:0006996//organelle organization;GO:0007010//cytoskeleton organization;GO:0009987//cellular process;GO:0071840//cellular component organization or biogenesis;GO:0030036//actin cytoskeleton organization;GO:1902589//single-organism organelle organization;GO:0030029//actin filament-based process;GO:0044699//single-organism process;GO:0016043//cellular component organization;GO:0044763//single-orga…	GO:0005488//binding;GO:0005515//protein binding	GO:0098794//postsynapse;GO:0099572//postsynaptic specialization;GO:0005623//cell;GO:0044424//intracellular part;GO:0043226//organelle;GO:0043232//intracellular non-membrane-bounded organelle;GO:0014069//postsynaptic density;GO:0043228//non-membrane-bounded organelle;GO:0032991//macromolecular complex;GO:0005622//intracellular;GO:0044464//cell part;GO:0016020//membrane;GO:0044425//membrane part;GO…
Unigene0010888	9.5094	14.6394	18.627	7.3533	7.9522	3.4193	70.0896	59.0863	39.8262	63.2633	61.9874	63.2158	3676	30094	29.3925	XP_019510816.1	1775	0	PREDICTED: band 4.1-like protein 1 isoform X10 [Hipposideros armiger]	sp|Q9WTP0|E41L1_RAT	1579	0	Band 4.1-like protein 1 OS=Rattus norvegicus GN=Epb41l1 PE=1 SV=1	Hs14773017	1564	0	KOG3527	Erythrocyte membrane protein 4.1 and related proteins of the ERM family	K06107//erythrocyte membrane protein band 4.1	0	1736	lve:103078602	ko04530//Tight junction//Cellular commiunity//Cellular Processes	GO:1902589//single-organism organelle organization;GO:0009987//cellular process;GO:0030036//actin cytoskeleton organization;GO:0007010//cytoskeleton organization;GO:0071840//cellular component organization or biogenesis;GO:0030029//actin filament-based process;GO:0044699//single-organism process;GO:0016043//cellular component organization;GO:0044763//single-organism cellular process;GO:0006996//o…	GO:0005488//binding;GO:0005515//protein binding	GO:0043232//intracellular non-membrane-bounded organelle;GO:0016020//membrane;GO:0044424//intracellular part;GO:0005623//cell;GO:0043229//intracellular organelle;GO:0044464//cell part;GO:0043226//organelle;GO:0005622//intracellular;GO:0043228//non-membrane-bounded organelle;GO:0044425//membrane part
Unigene0010952	17.4219	17.4642	24.4325	6.7865	8.5156	7.698	38.6227	28.6036	35.6567	92.778	103.052	114.751	2665	26383	35.5435	XP_019584854.1	734	0	PREDICTED: dickkopf-related protein 3 isoform X1 [Rhinolophus sinicus]	sp|Q9QUN9|DKK3_MOUSE	536	0	Dickkopf-related protein 3 OS=Mus musculus GN=Dkk3 PE=2 SV=1	Hs7019363_2	362	6e-118	KOG1218	Proteins containing Ca2+-binding EGF-like domains	--	--	--	--	--	GO:0019222//regulation of metabolic process;GO:0032344//regulation of aldosterone metabolic process;GO:0031943//regulation of glucocorticoid metabolic process;GO:0010894//negative regulation of steroid biosynthetic process;GO:2001141//regulation of RNA biosynthetic process;GO:0019216//regulation of lipid metabolic process;GO:0090032//negative regulation of steroid hormone biosynthetic process;GO:…	-	-
Unigene0010986	21.6136	35.0778	48.44	14.3849	13.4504	9.2167	98.1635	77.1591	104.966	108.434	132.929	136.56	3297	51765	56.3703	XP_006104576.1	1170	0	PREDICTED: zinc finger and BTB domain-containing protein 18 isoform X1 [Myotis lucifugus]	sp|A0JN76|ZBT18_BOVIN	1072	0	Zinc finger and BTB domain-containing protein 18 OS=Bos taurus GN=ZBTB18 PE=2 SV=2	Hs19923354	1071	0	KOG1721	FOG: Zn-finger	--	--	--	--	--	GO:2000112//regulation of cellular macromolecule biosynthetic process;GO:0050789//regulation of biological process;GO:0010468//regulation of gene expression;GO:0010556//regulation of macromolecule biosynthetic process;GO:0051252//regulation of RNA metabolic process;GO:0031326//regulation of cellular biosynthetic process;GO:0051171//regulation of nitrogen compound metabolic process;GO:0021543//pal…	GO:0001071//nucleic acid binding transcription factor activity;GO:0003676//nucleic acid binding;GO:1901363//heterocyclic compound binding;GO:0003677//DNA binding;GO:0043169//cation binding;GO:0097159//organic cyclic compound binding;GO:0043167//ion binding;GO:0005488//binding	GO:0044424//intracellular part;GO:0044446//intracellular organelle part;GO:0043232//intracellular non-membrane-bounded organelle;GO:0031974//membrane-enclosed lumen;GO:0044464//cell part;GO:0043231//intracellular membrane-bounded organelle;GO:0005576//extracellular region;GO:0044422//organelle part;GO:0044428//nuclear part;GO:0043227//membrane-bounded organelle;GO:0043229//intracellular organelle…
Unigene0011109	3.625	6.1743	13.8476	4.82	4.4095	0.7109	48.749	20.0863	24.9776	34.2079	37.1646	41.9525	3997	18666	16.7668	AAI54377.1	2318	0	SLC12A5 protein, partial [Bos taurus]	sp|Q9H2X9|S12A5_HUMAN	2252	0	Solute carrier family 12 member 5 OS=Homo sapiens GN=SLC12A5 PE=2 SV=3	Hs11968148	2288	0	KOG2082	K+/Cl- cotransporter KCC1 and related transporters	K14427//solute carrier family 12 (potassium/chloride transporter), member 4/5/6	0	2291	cjc:100415705	--	GO:0042592//homeostatic process;GO:0044763//single-organism cellular process;GO:0006810//transport;GO:0050877//neurological system process;GO:0055080//cation homeostasis;GO:0045851//pH reduction;GO:0009266//response to temperature stimulus;GO:0030001//metal ion transport;GO:0050896//response to stimulus;GO:0040007//growth;GO:0051234//establishment of localization;GO:0007154//cell communication;GO…	GO:0008509//anion transmembrane transporter activity;GO:0019900//kinase binding;GO:0015077//monovalent inorganic cation transmembrane transporter activity;GO:0005215//transporter activity;GO:0022890//inorganic cation transmembrane transporter activity;GO:0015293//symporter activity;GO:0015103//inorganic anion transmembrane transporter activity;GO:0022804//active transmembrane transporter activity…	GO:0032589//neuron projection membrane;GO:0098805//whole membrane;GO:0031224//intrinsic component of membrane;GO:0036477//somatodendritic compartment;GO:0098590//plasma membrane region;GO:0005886//plasma membrane;GO:0044297//cell body;GO:0016020//membrane;GO:0043005//neuron projection;GO:0042995//cell projection;GO:0030425//dendrite;GO:0031252//cell leading edge;GO:0031256//leading edge membrane;…
Unigene0011150	1.4859	3.1063	4.8972	1.8529	2.1347	1.0849	28.4651	19.5947	18.0923	45.8563	48.0224	50.2923	2175	9751	16.0962	XP_019522003.1	559	0	PREDICTED: synaptic vesicle glycoprotein 2B, partial [Hipposideros armiger]	sp|Q7L1I2|SV2B_HUMAN	553	0	Synaptic vesicle glycoprotein 2B OS=Homo sapiens GN=SV2B PE=1 SV=1	Hs7662270	553	0	KOG0255	Synaptic vesicle transporter SVOP and related transporters (major facilitator superfamily)	K06258//MFS transporter, VNT family, synaptic vesicle glycoprotein 2	0	554	hsa:9899	ko04512//ECM-receptor interaction//Signaling molecules and interaction//Environmental Information Processing	GO:0051704//multi-organism process;GO:0044763//single-organism cellular process;GO:0051179//localization;GO:0006810//transport;GO:0009987//cellular process;GO:0044699//single-organism process;GO:0051234//establishment of localization;GO:0044765//single-organism transport;GO:1902578//single-organism localization	GO:0005488//binding;GO:0005215//transporter activity	GO:0031982//vesicle;GO:0031988//membrane-bounded vesicle;GO:0044433//cytoplasmic vesicle part;GO:0044464//cell part;GO:0031410//cytoplasmic vesicle;GO:0031224//intrinsic component of membrane;GO:0044424//intracellular part;GO:0005622//intracellular;GO:0044444//cytoplasmic part;GO:0043231//intracellular membrane-bounded organelle;GO:0016023//cytoplasmic, membrane-bounded vesicle;GO:0044422//organe…
Unigene0011187	0	0.086	0	0	0	0	19.1509	11.7336	12.8515	1.4007	1.7342	0.0931	1091	949	3.123	XP_019604691.1	267	1e-80	PREDICTED: protein phosphatase 1 regulatory inhibitor subunit 16B [Rhinolophus sinicus]	sp|Q96T49|PP16B_HUMAN	256	7e-78	Protein phosphatase 1 regulatory inhibitor subunit 16B OS=Homo sapiens GN=PPP1R16B PE=1 SV=1	Hs14770818	256	1e-78	KOG0505	Myosin phosphatase, regulatory subunit	K17459//protein phosphatase 1 regulatory inhibitor subunit 16B	3e-80	264	cfa:485871	--	-	-	-
Unigene0011236	18.309	23.6442	43.6037	10.7813	15.2621	5.6152	100.364	68.4012	51.8792	103.307	102.299	101.164	506	6373	45.2195	BAD90284.1	310	2e-97	mKIAA4093 protein, partial [Mus musculus]	sp|Q08DF4|DYN1_BOVIN	298	1e-94	Dynamin-1 OS=Bos taurus GN=DNM1 PE=2 SV=1	Hs4758182	298	4e-95	KOG0446	Vacuolar sorting protein VPS1, dynamin, and related proteins	K01528//dynamin GTPase [EC:3.6.5.5]	5e-104	322	ggo:101130050	ko04144//Endocytosis//Transport and catabolism//Cellular Processes;ko04072//Phospholipase D signaling pathway//Signal transduction//Environmental Information Processing;ko04721//Synaptic vesicle cycle//Nervous system//Organismal Systems;ko04961//Endocrine and other factor-regulated calcium reabsorption//Excretory system//Organismal Systems	GO:0006810//transport;GO:0044260//cellular macromolecule metabolic process;GO:0071822//protein complex subunit organization;GO:0042330//taxis;GO:0065007//biological regulation;GO:0044707//single-multicellular organism process;GO:0044763//single-organism cellular process;GO:0032879//regulation of localization;GO:0022008//neurogenesis;GO:0051050//positive regulation of transport;GO:0009987//cellula…	GO:0003824//catalytic activity;GO:0050780//dopamine receptor binding;GO:0016462//pyrophosphatase activity;GO:0019899//enzyme binding;GO:0097159//organic cyclic compound binding;GO:0001882//nucleoside binding;GO:0003723//RNA binding;GO:0016787//hydrolase activity;GO:0005515//protein binding;GO:0005102//receptor binding;GO:0032550//purine ribonucleoside binding;GO:0001664//G-protein coupled recepto…	GO:0031982//vesicle;GO:0016020//membrane;GO:0044463//cell projection part;GO:0033267//axon part;GO:0043232//intracellular non-membrane-bounded organelle;GO:0044424//intracellular part;GO:0005737//cytoplasm;GO:0005856//cytoskeleton;GO:0032991//macromolecular complex;GO:0097458//neuron part;GO:0043227//membrane-bounded organelle;GO:0043231//intracellular membrane-bounded organelle;GO:0043228//non-m…
Unigene0011335	0	0	0.7415	0	0.1385	0	11.9416	7.0857	3.1421	81.22	28.2284	28.658	342	1151	12.0832	XP_019490468.1	180	2e-54	PREDICTED: HLA class I histocompatibility antigen, B-46 alpha chain-like, partial [Hipposideros armiger]	sp|P30508|1C12_HUMAN	178	8e-54	HLA class I histocompatibility antigen, Cw-12 alpha chain OS=Homo sapiens GN=HLA-C PE=1 SV=2	--	--	--	--	--	K06751//major histocompatibility complex, class I	4e-54	182	ggo:101143844	ko04144//Endocytosis//Transport and catabolism//Cellular Processes;ko04145//Phagosome//Transport and catabolism//Cellular Processes;ko04514//Cell adhesion molecules (CAMs)//Signaling molecules and interaction//Environmental Information Processing;ko04650//Natural killer cell mediated cytotoxicity//Immune system//Organismal Systems;ko04612//Antigen processing and presentation//Immune system//Organ…	-	-	-
Unigene0011482	2.6423	4.4897	6.6346	0.2508	0.3138	0	85.0665	49.5491	58.5234	62.4172	81.0621	81.3131	11171	94329	30.317	XP_019518672.1	413	5e-128	PREDICTED: cerebellin-3 [Hipposideros armiger]	sp|Q6UW01|CBLN3_HUMAN	322	9e-98	Cerebellin-3 OS=Homo sapiens GN=CBLN3 PE=1 SV=1	--	--	--	--	--	--	--	--	--	--	-	-	-
Unigene0011530	1.1007	0.9588	1.598	0.4017	0.7746	0.5249	14.9585	7.0695	10.7362	1.1635	1.8176	1.0724	1468	1149	2.8101	XP_019520758.1	620	0	PREDICTED: apoptosis-enhancing nuclease isoform X1 [Hipposideros armiger]	sp|Q5REE2|AEN_PONAB	508	3e-177	Apoptosis-enhancing nuclease OS=Pongo abelii GN=AEN PE=2 SV=1	Hs21362094	499	1e-174	KOG2249	3'-5' exonuclease	K18340//apoptosis-enhancing nuclease [EC:3.1.-.-]	0	563	ecb:100069794	--	GO:0009987//cellular process;GO:0008219//cell death;GO:0050794//regulation of cellular process;GO:0097193//intrinsic apoptotic signaling pathway;GO:1901360//organic cyclic compound metabolic process;GO:0033554//cellular response to stress;GO:0007154//cell communication;GO:0034641//cellular nitrogen compound metabolic process;GO:0007165//signal transduction;GO:0071704//organic substance metabolic …	GO:0003824//catalytic activity;GO:0016788//hydrolase activity, acting on ester bonds;GO:0004518//nuclease activity;GO:0016787//hydrolase activity	GO:0044422//organelle part;GO:0044464//cell part;GO:0043226//organelle;GO:0043227//membrane-bounded organelle;GO:0043228//non-membrane-bounded organelle;GO:0043232//intracellular non-membrane-bounded organelle;GO:0031981//nuclear lumen;GO:0044446//intracellular organelle part;GO:0043231//intracellular membrane-bounded organelle;GO:0031974//membrane-enclosed lumen;GO:0070013//intracellular organel…
Unigene0011597	0.7219	0.6962	1.1078	2.6232	4.0824	1.095	6.2901	5.1949	4.4582	18.9126	23.4205	20.6631	4178	7564	6.5	XP_019589021.1	1543	0	PREDICTED: calcium permeable stress-gated cation channel 1 isoform X1 [Rhinolophus sinicus]	sp|Q9P1W3|CSC1_HUMAN	1398	0	Calcium permeable stress-gated cation channel 1 OS=Homo sapiens GN=TMEM63C PE=2 SV=1	Hs22060310	593	0	KOG1134	Uncharacterized conserved protein	--	--	--	--	--	GO:0006812//cation transport;GO:0051179//localization;GO:0051234//establishment of localization;GO:0006810//transport;GO:0044765//single-organism transport;GO:0006811//ion transport;GO:0044699//single-organism process;GO:1902578//single-organism localization	-	-
Unigene0011625	0.0811	0.2474	0.1433	0.4258	0.3926	0.3265	8.7167	14.683	5.705	1.6083	1.8455	1.0711	2655	1766	2.3881	XP_019588246.1	146	4e-36	PREDICTED: src-like-adapter 2 isoform X3 [Rhinolophus sinicus]	sp|Q8R4L0|SLAP2_MOUSE	106	1e-23	Src-like-adapter 2 OS=Mus musculus GN=Sla2 PE=1 SV=3	Hs4504357	68.6	2e-11	KOG0197	Tyrosine kinases	--	--	--	--	--	GO:0046649//lymphocyte activation;GO:0050848//regulation of calcium-mediated signaling;GO:0010646//regulation of cell communication;GO:1902531//regulation of intracellular signal transduction;GO:0044763//single-organism cellular process;GO:0001775//cell activation;GO:0044699//single-organism process;GO:0002376//immune system process;GO:0048583//regulation of response to stimulus;GO:0009966//regul…	GO:0060090//binding, bridging;GO:0030674//protein binding, bridging;GO:0005488//binding;GO:0005515//protein binding	GO:0044444//cytoplasmic part;GO:0043231//intracellular membrane-bounded organelle;GO:0043229//intracellular organelle;GO:0044424//intracellular part;GO:0012505//endomembrane system;GO:0043226//organelle;GO:0044464//cell part;GO:0005622//intracellular;GO:0005737//cytoplasm;GO:0016020//membrane;GO:0005623//cell;GO:0005768//endosome;GO:0043227//membrane-bounded organelle;GO:0031982//vesicle
Unigene0011635	0.907	1.0332	0.8682	1.2369	1.6044	1.1318	9.9123	8.0229	7.2723	27.4639	30.0289	28.6239	5404	12919	8.5831	XP_019605657.1	807	0	PREDICTED: Golgi membrane protein 1 isoform X2 [Rhinolophus sinicus]	sp|Q8NBJ4|GOLM1_HUMAN	587	0	Golgi membrane protein 1 OS=Homo sapiens GN=GOLM1 PE=1 SV=1	--	--	--	--	--	--	--	--	--	--	GO:0071840//cellular component organization or biogenesis;GO:0016043//cellular component organization;GO:0006629//lipid metabolic process;GO:0006996//organelle organization;GO:0008152//metabolic process;GO:0044710//single-organism metabolic process;GO:0009987//cellular process;GO:0071704//organic substance metabolic process;GO:0044699//single-organism process;GO:0044238//primary metabolic process	-	GO:0044424//intracellular part;GO:0043231//intracellular membrane-bounded organelle;GO:0005623//cell;GO:0043229//intracellular organelle;GO:0044464//cell part;GO:0005622//intracellular;GO:0031982//vesicle;GO:0043226//organelle;GO:0043227//membrane-bounded organelle;GO:0031988//membrane-bounded vesicle
Unigene0011698	0.2083	0.6894	0.2942	0.2281	0.2199	0.2607	5.5389	5.0928	4.3929	1.0081	1.2006	0.8248	1293	488	1.355	KFO22931.1	206	8e-60	Zinc finger protein 3 like protein [Fukomys damarensis]	sp|Q96NJ6|ZFP3_HUMAN	202	1e-57	Zinc finger protein 3 homolog OS=Homo sapiens GN=ZFP3 PE=2 SV=1	Hs18604145	202	2e-58	KOG1721	FOG: Zn-finger	--	--	--	--	--	-	GO:0005488//binding	-
Unigene0011702	2.1603	1.8817	3.2633	0.887	1.1401	1.2555	7.2404	12.4306	6.499	3.9659	5.5777	4.7524	1496	1469	3.5255	EHA98423.1	296	1e-94	Zinc finger protein 3 [Heterocephalus glaber]	sp|P17036|ZNF3_HUMAN	290	2e-90	Zinc finger protein 3 OS=Homo sapiens GN=ZNF3 PE=1 SV=3	Hs21361866	288	3e-91	KOG1721	FOG: Zn-finger	K09228//KRAB domain-containing zinc finger protein	3e-92	296	hgl:101698312	--	GO:0019222//regulation of metabolic process;GO:0065007//biological regulation;GO:0060255//regulation of macromolecule metabolic process;GO:0050789//regulation of biological process;GO:0010468//regulation of gene expression	GO:0043169//cation binding;GO:0043167//ion binding;GO:0005515//protein binding;GO:0005488//binding	GO:0005623//cell;GO:0044464//cell part
Unigene0011923	0.1757	0.0918	0.0414	0.1924	0.3246	0.0471	10.4088	14.7643	10.0673	2.3463	1.7569	1.9054	3065	2441	2.8594	XP_019589771.1	770	0	PREDICTED: elongator complex protein 1 [Rhinolophus sinicus]	sp|O95163|ELP1_HUMAN	688	0	Elongator complex protein 1 OS=Homo sapiens GN=IKBKAP PE=1 SV=3	Hs4504629	688	0	KOG1920	IkappaB kinase complex, IKAP component	K11373//elongator complex protein 1	0	713	pale:102889118	--	GO:0006354//DNA-templated transcription, elongation;GO:0051252//regulation of RNA metabolic process;GO:0019222//regulation of metabolic process;GO:0044238//primary metabolic process;GO:0071704//organic substance metabolic process;GO:0006807//nitrogen compound metabolic process;GO:2000112//regulation of cellular macromolecule biosynthetic process;GO:0044260//cellular macromolecule metabolic proces…	GO:0005515//protein binding;GO:0098772//molecular function regulator;GO:0005488//binding;GO:0019887//protein kinase regulator activity;GO:0001099//basal RNA polymerase II transcription machinery binding;GO:0016772//transferase activity, transferring phosphorus-containing groups;GO:0060089//molecular transducer activity;GO:0016740//transferase activity;GO:0019207//kinase regulator activity;GO:0001…	GO:0032991//macromolecular complex;GO:0005622//intracellular;GO:0005623//cell;GO:0043231//intracellular membrane-bounded organelle;GO:1902493//acetyltransferase complex;GO:0044464//cell part;GO:0043227//membrane-bounded organelle;GO:0043234//protein complex;GO:0043229//intracellular organelle;GO:1902494//catalytic complex;GO:1990234//transferase complex;GO:0043226//organelle;GO:0043228//non-membr…
Unigene0011937	52.6162	64.7075	111.644	36.5971	41.0853	13.0608	251.845	190.656	218.432	202.55	224.191	245.754	2334	74953	115.298	XP_007942468.1	1607	0	PREDICTED: dynamin-1 isoform X3 [Orycteropus afer afer]	sp|P21575|DYN1_RAT	1602	0	Dynamin-1 OS=Rattus norvegicus GN=Dnm1 PE=1 SV=2	Hs4758182	1581	0	KOG0446	Vacuolar sorting protein VPS1, dynamin, and related proteins	K01528//dynamin GTPase [EC:3.6.5.5]	0	1601	rro:104665858	ko04144//Endocytosis//Transport and catabolism//Cellular Processes;ko04072//Phospholipase D signaling pathway//Signal transduction//Environmental Information Processing;ko04721//Synaptic vesicle cycle//Nervous system//Organismal Systems;ko04961//Endocrine and other factor-regulated calcium reabsorption//Excretory system//Organismal Systems	GO:0051649//establishment of localization in cell;GO:0030154//cell differentiation;GO:0006928//movement of cell or subcellular component;GO:0044707//single-multicellular organism process;GO:0051234//establishment of localization;GO:0050896//response to stimulus;GO:0009653//anatomical structure morphogenesis;GO:0048468//cell development;GO:0007165//signal transduction;GO:0006935//chemotaxis;GO:004…	GO:0032549//ribonucleoside binding;GO:1901363//heterocyclic compound binding;GO:0003824//catalytic activity;GO:0097367//carbohydrate derivative binding;GO:0016817//hydrolase activity, acting on acid anhydrides;GO:0017111//nucleoside-triphosphatase activity;GO:0005515//protein binding;GO:0005488//binding;GO:0003676//nucleic acid binding;GO:0016818//hydrolase activity, acting on acid anhydrides, in…	GO:0005622//intracellular;GO:0031410//cytoplasmic vesicle;GO:0044464//cell part;GO:0043228//non-membrane-bounded organelle;GO:0044422//organelle part;GO:0043229//intracellular organelle;GO:0012505//endomembrane system;GO:0005737//cytoplasm;GO:0043232//intracellular non-membrane-bounded organelle;GO:0031988//membrane-bounded vesicle;GO:0098588//bounding membrane of organelle;GO:0043231//intracellu…
Unigene0011994	0.4363	0.2923	0.5925	0.0919	0.2066	0.12	1.1801	1.8381	1.5622	125.572	100.472	89.8267	1605	10837	24.2419	ELR58410.1	436	0	Retrovirus-related Pol polyprotein LINE-1 [Bos mutus]	sp|P11369|LORF2_MOUSE	395	0	LINE-1 retrotransposable element ORF2 protein OS=Mus musculus GN=Pol PE=1 SV=2	Hs14720692	87.8	2e-19	KOG1075	FOG: Reverse transcriptase	--	--	--	--	--	-	-	-
Unigene0011997	4.5295	4.4683	8.0295	2.2407	3.8882	1.8541	28.605	19.8552	7.9842	18.1701	16.5151	16.0014	987	2515	9.1486	XP_008692961.1	668	0	PREDICTED: kinesin-like protein KIF1B isoform X2 [Ursus maritimus]	sp|O60333|KIF1B_HUMAN	665	0	Kinesin-like protein KIF1B OS=Homo sapiens GN=KIF1B PE=1 SV=5	Hs14349301	665	0	KOG0245	Kinesin-like protein	K10392//kinesin family member 1	0	671	umr:103666663	--	-	-	-
Unigene0012002	4.9364	6.6791	10.1612	5.3731	8.0782	3.215	56.1186	37.0564	31.198	42.6259	38.6164	38.8046	4299	23691	19.7856	XP_019602245.1	2098	0	PREDICTED: kinesin-like protein KIF1B isoform X5 [Rhinolophus sinicus]	sp|O60333|KIF1B_HUMAN	2057	0	Kinesin-like protein KIF1B OS=Homo sapiens GN=KIF1B PE=1 SV=5	Hs14349301	2058	0	KOG0245	Kinesin-like protein	K10392//kinesin family member 1	0	2071	cfr:102508605	--	-	-	-
Unigene0012027	0.8172	1.226	1.2648	0.4281	0.7987	1.4614	7.434	8.3631	7.4622	14.0688	11.232	13.7836	3559	4852	4.8947	XP_019583561.1	1939	0	PREDICTED: synphilin-1 isoform X1 [Rhinolophus sinicus]	sp|Q9Y6H5|SNCAP_HUMAN	1568	0	Synphilin-1 OS=Homo sapiens GN=SNCAIP PE=1 SV=2	Hs4885603	1567	0	KOG0504	FOG: Ankyrin repeat	K04558//synuclein, alpha interacting protein (synphilin)	0	1717	ecb:100063985	--	GO:0006725//cellular aromatic compound metabolic process;GO:0044087//regulation of cellular component biogenesis;GO:0010646//regulation of cell communication;GO:0071704//organic substance metabolic process;GO:0006584//catecholamine metabolic process;GO:0006807//nitrogen compound metabolic process;GO:1901564//organonitrogen compound metabolic process;GO:0050794//regulation of cellular process;GO:0…	GO:0005488//binding;GO:0019899//enzyme binding;GO:0044389//ubiquitin-like protein ligase binding;GO:0005515//protein binding	-
Unigene0012088	1.59	2.2439	3.8737	0.6186	1.2576	0.2645	47.7033	47.5329	47.2018	31.7715	32.4605	33.5723	4370	21201	17.4184	XP_019598060.1	1651	0	PREDICTED: dipeptidyl aminopeptidase-like protein 6 isoform X2 [Rhinolophus sinicus]	sp|Q5IS50|DPP6_PANTR	1540	0	Dipeptidyl aminopeptidase-like protein 6 OS=Pan troglodytes GN=DPP6 PE=2 SV=1	Hs18765696	1546	0	KOG2100	Dipeptidyl aminopeptidase	--	--	--	--	--	GO:0043266//regulation of potassium ion transport;GO:0051049//regulation of transport;GO:0032879//regulation of localization;GO:0043269//regulation of ion transport;GO:0051050//positive regulation of transport;GO:0043268//positive regulation of potassium ion transport;GO:0042391//regulation of membrane potential;GO:0010959//regulation of metal ion transport;GO:0065007//biological regulation;GO:00…	GO:0070011//peptidase activity, acting on L-amino acid peptides;GO:0016787//hydrolase activity;GO:0003824//catalytic activity;GO:0008233//peptidase activity	GO:0031982//vesicle;GO:0043227//membrane-bounded organelle;GO:0043226//organelle;GO:0031988//membrane-bounded vesicle
Unigene0012148	5.023	5.8217	10.237	3.5795	8.2158	2.5981	42.47	21.1534	30.9197	30.2245	28.5096	32.5439	2595	11170	15.4543	XP_012511979.1	1631	0	PREDICTED: AP-3 complex subunit beta-2 isoform X2 [Propithecus coquereli]	sp|Q13367|AP3B2_HUMAN	1473	0	AP-3 complex subunit beta-2 OS=Homo sapiens GN=AP3B2 PE=1 SV=2	Hs4758760	1437	0	KOG1060	Vesicle coat complex AP-3, beta subunit	K12397//AP-3 complex subunit beta	0	1626	bta:784163	ko04142//Lysosome//Transport and catabolism//Cellular Processes	GO:0044699//single-organism process;GO:0051650//establishment of vesicle localization;GO:0051656//establishment of organelle localization;GO:0010970//establishment of localization by movement along microtubule;GO:1902578//single-organism localization;GO:1902582//single-organism intracellular transport;GO:1902580//single-organism cellular localization;GO:0046907//intracellular transport;GO:0033036…	-	GO:0043227//membrane-bounded organelle;GO:0044464//cell part;GO:0044425//membrane part;GO:0098796//membrane protein complex;GO:0044424//intracellular part;GO:0005623//cell;GO:0043231//intracellular membrane-bounded organelle;GO:0005737//cytoplasm;GO:0048475//coated membrane;GO:0043226//organelle;GO:0016020//membrane;GO:0043229//intracellular organelle;GO:0030119//AP-type membrane coat adaptor com…
Unigene0012308	0.946	2.2145	1.6007	0.3776	0.8321	0.37	3.5734	1.5035	1.4604	6.71	7.8281	11.093	911	701	2.7627	XP_019572971.1	557	0	PREDICTED: sodium/hydrogen exchanger 7 isoform X2 [Rhinolophus sinicus]	sp|Q8BLV3|SL9A7_MOUSE	429	5e-144	Sodium/hydrogen exchanger 7 OS=Mus musculus GN=Slc9a7 PE=2 SV=1	Hs14211919	409	7e-137	KOG1965	Sodium/hydrogen exchanger protein	K12041//solute carrier family 9 (sodium/hydrogen exchanger), member 6/7	2e-178	520	bta:522505	--	GO:0015992//proton transport;GO:0006811//ion transport;GO:0009987//cellular process;GO:0006818//hydrogen transport;GO:0015672//monovalent inorganic cation transport;GO:0044765//single-organism transport;GO:0051234//establishment of localization;GO:0030001//metal ion transport;GO:0006814//sodium ion transport;GO:0006810//transport;GO:0044699//single-organism process;GO:0051179//localization;GO:000…	GO:0022890//inorganic cation transmembrane transporter activity;GO:0015298//solute:cation antiporter activity;GO:0022892//substrate-specific transporter activity;GO:0015075//ion transmembrane transporter activity;GO:0022891//substrate-specific transmembrane transporter activity;GO:0015077//monovalent inorganic cation transmembrane transporter activity;GO:0099516//ion antiporter activity;GO:001507…	GO:0031224//intrinsic component of membrane;GO:0044425//membrane part;GO:0016020//membrane
Unigene0012559	1.2012	1.3216	1.9496	1.0383	0.8897	0.6557	18.8821	15.8536	18.895	19.878	21.717	22.578	4260	10473	8.8266	XP_019569393.1	2643	0	PREDICTED: serine/threonine-protein kinase WNK2 [Rhinolophus sinicus]	sp|Q3UH66|WNK2_MOUSE	1763	0	Serine/threonine-protein kinase WNK2 OS=Mus musculus GN=Wnk2 PE=1 SV=2	Hs12711660	183	8e-46	KOG0584	Serine/threonine protein kinase	K08867//WNK lysine deficient protein kinase [EC:2.7.11.1]	0	2094	pale:102883091	--	-	-	-
Unigene0012579	1.2231	1.4466	1.0831	0.7474	0.1974	0.1505	4.4762	10.0971	7.4731	11.3678	9.4904	11.1193	4800	5635	4.2149	XP_019590722.1	1170	0	PREDICTED: phospholipase D1 isoform X3 [Rhinolophus sinicus]	sp|Q13393|PLD1_HUMAN	1114	0	Phospholipase D1 OS=Homo sapiens GN=PLD1 PE=1 SV=1	Hs4505873	1114	0	KOG1329	Phospholipase D1	K01115//phospholipase D1/2 [EC:3.1.4.4]	0	1155	pale:102884736	ko04144//Endocytosis//Transport and catabolism//Cellular Processes;ko04014//Ras signaling pathway//Signal transduction//Environmental Information Processing;ko04024//cAMP signaling pathway//Signal transduction//Environmental Information Processing;ko04072//Phospholipase D signaling pathway//Signal transduction//Environmental Information Processing;ko04724//Glutamatergic synapse//Nervous system//O…	GO:0050896//response to stimulus;GO:0042742//defense response to bacterium;GO:0043207//response to external biotic stimulus;GO:0006952//defense response;GO:0098542//defense response to other organism;GO:0051707//response to other organism;GO:0006950//response to stress;GO:0009605//response to external stimulus;GO:0051704//multi-organism process;GO:0009607//response to biotic stimulus;GO:0009617//…	GO:0005543//phospholipid binding;GO:0008289//lipid binding;GO:0043168//anion binding;GO:0005488//binding;GO:0043167//ion binding	GO:0044422//organelle part;GO:0016020//membrane;GO:0044464//cell part;GO:0098588//bounding membrane of organelle;GO:0043229//intracellular organelle;GO:0031090//organelle membrane;GO:0043226//organelle;GO:0044446//intracellular organelle part;GO:0044444//cytoplasmic part;GO:0043231//intracellular membrane-bounded organelle;GO:0005773//vacuole;GO:0044437//vacuolar part;GO:0044424//intracellular pa…
Unigene0012594	1.0241	1.6567	1.3115	0.9345	1.8314	1.0968	26.4532	17.9417	22.9982	8.9593	8.322	8.7326	4786	9262	6.9481	XP_019515436.1	3075	0	PREDICTED: adhesion G protein-coupled receptor B2 isoform X10 [Hipposideros armiger]	sp|O60241|AGRB2_HUMAN	2982	0	Adhesion G protein-coupled receptor B2 OS=Homo sapiens GN=ADGRB2 PE=1 SV=2	Hs7656967	194	6e-49	KOG4289	Cadherin EGF LAG seven-pass G-type receptor	K04597//brain-specific angiogenesis inhibitor 2	0	2995	myd:102768799	--	-	-	-
Unigene0012603	2.4876	3.4734	3.5023	1.5689	1.8556	1.6354	12.8508	14.6818	16.5783	12.0788	11.818	10.1634	4417	8007	6.5084	XP_019594345.1	1571	0	PREDICTED: ral guanine nucleotide dissociation stimulator-like 1 isoform X2 [Rhinolophus sinicus]	sp|Q9NZL6|RGL1_HUMAN	1541	0	Ral guanine nucleotide dissociation stimulator-like 1 OS=Homo sapiens GN=RGL1 PE=1 SV=1	Hs20127536	1471	0	KOG3629	Guanine-nucleotide releasing factor	K17635//ral guanine nucleotide dissociation stimulator-like 1	0	1544	pps:100994496	ko04014//Ras signaling pathway//Signal transduction//Environmental Information Processing	GO:0065009//regulation of molecular function;GO:0044710//single-organism metabolic process;GO:0050789//regulation of biological process;GO:0043087//regulation of GTPase activity;GO:0019222//regulation of metabolic process;GO:0071704//organic substance metabolic process;GO:0008152//metabolic process;GO:0006629//lipid metabolic process;GO:0065007//biological regulation;GO:0050790//regulation of cat…	GO:0098772//molecular function regulator;GO:0005088//Ras guanyl-nucleotide exchange factor activity;GO:0005085//guanyl-nucleotide exchange factor activity	GO:0044444//cytoplasmic part;GO:0005622//intracellular;GO:0005737//cytoplasm;GO:0044464//cell part;GO:0044424//intracellular part;GO:0005623//cell
Unigene0012636	2.6433	1.6746	5.5359	2.5686	4.9824	2.2713	83.4077	58.4554	87.8621	24.6077	20.0051	22.6564	1569	9446	21.6151	XP_019488504.1	964	0	PREDICTED: sodium- and chloride-dependent transporter XTRP3 [Hipposideros armiger]	sp|Q9NP91|S6A20_HUMAN	907	0	Sodium- and chloride-dependent transporter XTRP3 OS=Homo sapiens GN=SLC6A20 PE=1 SV=1	Hs11181770	907	0	KOG3659	Sodium-neurotransmitter symporter	K05048//solute carrier family 6 (neurotransmitter transporter, amino acid/orphan) member 15/16/17/18/20	0	929	mcf:102132113	--	GO:0071702//organic substance transport;GO:0006812//cation transport;GO:0015711//organic anion transport;GO:0071705//nitrogen compound transport;GO:0015849//organic acid transport;GO:0051234//establishment of localization;GO:0006811//ion transport;GO:0051179//localization;GO:0044763//single-organism cellular process;GO:0006810//transport;GO:0006865//amino acid transport;GO:0046942//carboxylic aci…	GO:0015075//ion transmembrane transporter activity;GO:0022892//substrate-specific transporter activity;GO:0015291//secondary active transmembrane transporter activity;GO:0022891//substrate-specific transmembrane transporter activity;GO:0046943//carboxylic acid transmembrane transporter activity;GO:0005215//transporter activity;GO:0005342//organic acid transmembrane transporter activity;GO:0022857…	GO:0016021//integral component of membrane;GO:0031224//intrinsic component of membrane;GO:0016020//membrane;GO:0044425//membrane part
Unigene0012724	0.4309	0.4379	0.8453	1.1795	1.2002	0.8989	11.6799	12.7135	11.1212	1.9177	1.423	2.573	750	658	3.1499	XP_014682604.1	186	2e-50	PREDICTED: protein HIRA isoform X4 [Equus asinus]	sp|Q61666|HIRA_MOUSE	54.7	3e-07	Protein HIRA OS=Mus musculus GN=Hira PE=1 SV=3	HsM7219910	54.7	4e-08	KOG0973	Histone transcription regulator HIRA, WD repeat superfamily	K11293//protein HIRA/HIR1	2e-46	173	cfa:486424	--	GO:0048856//anatomical structure development;GO:0044707//single-multicellular organism process;GO:0044699//single-organism process;GO:0071840//cellular component organization or biogenesis;GO:0048869//cellular developmental process;GO:0032502//developmental process;GO:0006996//organelle organization;GO:0044763//single-organism cellular process;GO:0006325//chromatin organization;GO:0009987//cellul…	-	-
Unigene0012756	1.9578	1.7847	1.5006	0.2493	0.2002	0.0407	11.5076	8.8172	12.8036	51.9379	52.7369	62.8022	1183	4970	15.0836	XP_006869275.1	134	6e-31	PREDICTED: AP-1 complex subunit beta-1 isoform X3 [Chrysochloris asiatica]	sp|Q10567|AP1B1_HUMAN	132	8e-32	AP-1 complex subunit beta-1 OS=Homo sapiens GN=AP1B1 PE=1 SV=2	Hs22027653	132	1e-32	KOG1061	Vesicle coat complex AP-1/AP-2/AP-4, beta subunit	K12392//AP-1 complex subunit beta-1	2e-31	133	mmu:11764	ko04142//Lysosome//Transport and catabolism//Cellular Processes	GO:1902582//single-organism intracellular transport;GO:0065007//biological regulation;GO:0019882//antigen processing and presentation;GO:0031347//regulation of defense response;GO:0051649//establishment of localization in cell;GO:0002697//regulation of immune effector process;GO:0044419//interspecies interaction between organisms;GO:0046907//intracellular transport;GO:0006901//vesicle coating;GO:…	GO:0022892//substrate-specific transporter activity;GO:0019900//kinase binding;GO:0019899//enzyme binding;GO:0005515//protein binding;GO:0005215//transporter activity;GO:0005488//binding	GO:0044464//cell part;GO:0031410//cytoplasmic vesicle;GO:0012506//vesicle membrane;GO:0044433//cytoplasmic vesicle part;GO:0030665//clathrin-coated vesicle membrane;GO:0000139//Golgi membrane;GO:0030135//coated vesicle;GO:0005794//Golgi apparatus;GO:0005623//cell;GO:0044437//vacuolar part;GO:0016020//membrane;GO:0005622//intracellular;GO:0031988//membrane-bounded vesicle;GO:0030662//coated vesicl…
Unigene0012769	2.1086	1.3553	2.217	1.6812	2.6831	3.4229	23.3741	19.222	20.1496	25.1813	16.9455	15.5185	2631	6930	9.4568	XP_019607058.1	874	0	PREDICTED: periaxin [Rhinolophus sinicus]	sp|Q63425|PRAX_RAT	650	0	Periaxin OS=Rattus norvegicus GN=Prx PE=1 SV=2	Hs4502153	59.3	3e-08	KOG4338	Predicted lipoprotein	--	--	--	--	--	-	-	-
Unigene0012785	30.6377	37.1115	51.194	30.618	38.499	47.1179	627.636	648.864	738.257	690.378	622.892	713.224	2732	229981	302.235	XP_019586815.1	1306	0	PREDICTED: SPARC-like protein 1 isoform X2 [Rhinolophus sinicus]	sp|Q14515|SPRL1_HUMAN	927	0	SPARC-like protein 1 OS=Homo sapiens GN=SPARCL1 PE=1 SV=2	Hs4507171	313	8e-98	KOG4004	Matricellular protein Osteonectin/SPARC/BM-40	--	--	--	--	--	GO:0050794//regulation of cellular process;GO:0065007//biological regulation;GO:0050789//regulation of biological process	-	GO:0043227//membrane-bounded organelle;GO:0031982//vesicle;GO:0005576//extracellular region;GO:0031988//membrane-bounded vesicle;GO:0043226//organelle;GO:0031012//extracellular matrix;GO:0044421//extracellular region part
Unigene0012821	37.8016	31.9039	57.9445	16.5611	19.6978	22.0651	118.521	190.799	174.479	84.9362	95.7324	99.4108	825	15152	65.94	XP_016003660.1	234	1e-67	PREDICTED: neurofilament medium polypeptide [Rousettus aegyptiacus]	sp|O77788|NFM_BOVIN	165	3e-44	Neurofilament medium polypeptide OS=Bos taurus GN=NEFM PE=1 SV=3	--	--	--	--	--	K04573//neurofilament medium polypeptide (neurofilament 3)	1e-58	207	pale:102881395	--	GO:0016043//cellular component organization;GO:0032535//regulation of cellular component size;GO:0006928//movement of cell or subcellular component;GO:0044763//single-organism cellular process;GO:0006996//organelle organization;GO:0051234//establishment of localization;GO:0051179//localization;GO:0007018//microtubule-based movement;GO:0010970//establishment of localization by movement along micro…	-	GO:0043232//intracellular non-membrane-bounded organelle;GO:0005623//cell;GO:0044464//cell part;GO:0043229//intracellular organelle;GO:0005622//intracellular;GO:0043005//neuron projection;GO:0042995//cell projection;GO:0099513//polymeric cytoskeletal fiber;GO:0044430//cytoskeletal part;GO:0016234//inclusion body;GO:0043226//organelle;GO:0044446//intracellular organelle part;GO:0005882//intermedia…
Unigene0012839	13.3243	12.3097	12.8322	4.6421	7.0321	4.4042	50.67	47.3887	45.4942	47.5751	65.6054	62.8882	667	4896	26.3541	XP_006914537.1	441	2e-155	PREDICTED: BTB/POZ domain-containing protein KCTD17 isoform X6 [Pteropus alecto]	sp|Q8N5Z5|KCD17_HUMAN	432	5e-152	BTB/POZ domain-containing protein KCTD17 OS=Homo sapiens GN=KCTD17 PE=1 SV=3	Hs13489099	419	3e-148	KOG2715	Uncharacterized conserved protein, contains BTB/POZ domain	--	--	--	--	--	GO:0006461//protein complex assembly;GO:0043933//macromolecular complex subunit organization;GO:0022607//cellular component assembly;GO:0051259//protein oligomerization;GO:0071822//protein complex subunit organization;GO:0044085//cellular component biogenesis;GO:0009987//cellular process;GO:0071840//cellular component organization or biogenesis;GO:0065003//macromolecular complex assembly;GO:00160…	GO:0005488//binding;GO:0005515//protein binding	-
Unigene0012853	9.9762	13.015	12.7051	4.4202	3.9016	4.5749	24.4707	46.062	32.2877	31.708	44.2044	39.9924	3558	18692	18.8618	XP_016076585.1	793	0	PREDICTED: V-type proton ATPase subunit C 2 isoform X1 [Miniopterus natalensis]	sp|Q8NEY4|VATC2_HUMAN	738	0	V-type proton ATPase subunit C 2 OS=Homo sapiens GN=ATP6V1C2 PE=1 SV=2	Hs21389365	643	0	KOG2909	Vacuolar H+-ATPase V1 sector, subunit C	K02148//V-type H+-transporting ATPase subunit C	0	762	pale:102896778	ko04145//Phagosome//Transport and catabolism//Cellular Processes;ko00190//Oxidative phosphorylation//Energy metabolism//Metabolism;ko04721//Synaptic vesicle cycle//Nervous system//Organismal Systems;ko04966//Collecting duct acid secretion//Excretory system//Organismal Systems	GO:0055080//cation homeostasis;GO:0006873//cellular ion homeostasis;GO:0042592//homeostatic process;GO:0071840//cellular component organization or biogenesis;GO:0098655//cation transmembrane transport;GO:0010647//positive regulation of cell communication;GO:0007166//cell surface receptor signaling pathway;GO:0048878//chemical homeostasis;GO:0007165//signal transduction;GO:0015031//protein transpo…	GO:0017111//nucleoside-triphosphatase activity;GO:0003824//catalytic activity;GO:0016787//hydrolase activity;GO:0022857//transmembrane transporter activity;GO:0043492//ATPase activity, coupled to movement of substances;GO:0016820//hydrolase activity, acting on acid anhydrides, catalyzing transmembrane movement of substances;GO:0022890//inorganic cation transmembrane transporter activity;GO:004262…	GO:0043226//organelle;GO:0043227//membrane-bounded organelle;GO:0005774//vacuolar membrane;GO:0098805//whole membrane;GO:0044422//organelle part;GO:0005622//intracellular;GO:0031982//vesicle;GO:0044464//cell part;GO:0005737//cytoplasm;GO:0044437//vacuolar part;GO:0044425//membrane part;GO:0044446//intracellular organelle part;GO:0016469//proton-transporting two-sector ATPase complex;GO:0043231//i…
Unigene0012855	1.0435	1.5773	2.2398	0.308	1.1338	0.686	2.5969	1.6209	1.5162	7.3503	7.27	8.0442	1755	1244	2.5449	XP_015979609.1	1021	0	PREDICTED: protocadherin gamma-B2 isoform X8 [Rousettus aegyptiacus]	sp|Q5DRA9|PCDGE_PANTR	937	0	Protocadherin gamma-B2 OS=Pan troglodytes GN=PCDHGB2 PE=3 SV=1	Hs11128035	934	0	KOG3594	FOG: Cadherin repeats	--	--	--	--	--	-	-	-
Unigene0012882	1.0034	1.254	2.2252	0.8359	1.2024	0.403	14.3019	10.2118	10.6239	7.9361	7.518	6.9374	3704	4602	4.4608	XP_019479461.1	886	0	PREDICTED: POU domain, class 6, transcription factor 1 isoform X1 [Hipposideros armiger]	sp|Q14863|PO6F1_HUMAN	591	0	POU domain, class 6, transcription factor 1 OS=Homo sapiens GN=POU6F1 PE=1 SV=1	Hs4505969	591	0	KOG3802	Transcription factor OCT-1, contains POU and HOX domains	K09368//POU domain transcription factor, class 6	0	860	pale:102886952	--	GO:0060255//regulation of macromolecule metabolic process;GO:0009058//biosynthetic process;GO:0065007//biological regulation;GO:0009987//cellular process;GO:0008152//metabolic process;GO:0034645//cellular macromolecule biosynthetic process;GO:0044237//cellular metabolic process;GO:0044249//cellular biosynthetic process;GO:0044260//cellular macromolecule metabolic process;GO:0010468//regulation of…	GO:0001071//nucleic acid binding transcription factor activity	GO:0043231//intracellular membrane-bounded organelle;GO:0005622//intracellular;GO:0044464//cell part;GO:0044424//intracellular part;GO:0043227//membrane-bounded organelle;GO:0005623//cell;GO:0043226//organelle;GO:0043229//intracellular organelle
Unigene0012922	2.3327	2.4886	2.6224	1.2915	1.5677	1.1249	10.9449	9.7158	11.305	5.9273	5.4061	4.9176	2055	2363	4.1284	AAF75125.1	72.4	4e-12	lipopolysaccharide specific response-68 protein [Homo sapiens]	--	--	--	--	--	--	--	--	--	--	--	--	--	--	-	-	-
Unigene0012926	0.931	1.9308	1.9829	0.5663	1.0528	1.0305	15.9299	21.1155	18.1521	4.4392	4.9112	3.8035	1215	1755	5.186	XP_006090540.1	300	2e-87	PREDICTED: periplakin [Myotis lucifugus]	sp|O60437|PEPL_HUMAN	296	1e-87	Periplakin OS=Homo sapiens GN=PPL PE=1 SV=4	Hs4505993	296	2e-88	KOG0516	Dystonin, GAS (Growth-arrest-specific protein), and related proteins	K10386//periplakin	1e-87	299	myd:102751392	--	GO:0044699//single-organism process;GO:0032501//multicellular organismal process;GO:0044707//single-multicellular organism process	GO:0005198//structural molecule activity;GO:0005488//binding	GO:0043232//intracellular non-membrane-bounded organelle;GO:0016020//membrane;GO:0005622//intracellular;GO:0031988//membrane-bounded vesicle;GO:0043231//intracellular membrane-bounded organelle;GO:0005623//cell;GO:0044424//intracellular part;GO:0043226//organelle;GO:0043227//membrane-bounded organelle;GO:0043228//non-membrane-bounded organelle;GO:0005911//cell-cell junction;GO:0043229//intracellu…
Unigene0012952	0.071	0.0928	0	0.0324	0	0	2.8873	2.3267	2.7998	18.7847	23.0253	21.9935	1517	2241	5.3038	XP_019599766.1	84.7	2e-14	PREDICTED: nicalin isoform X2 [Rhinolophus sinicus]	sp|Q8VCM8|NCLN_MOUSE	74.3	9e-13	Nicalin OS=Mus musculus GN=Ncln PE=2 SV=2	Hs14764127	71.6	1e-12	KOG2526	Predicted aminopeptidases - M20/M25/M40 family	--	--	--	--	--	-	-	-
Unigene0012985	0.6764	2.0731	4.6887	1.7144	2.6444	0.9184	21.4181	7.6938	10.0915	14.7175	14.3057	15.3056	2150	4019	6.7114	XP_005911645.1	1489	0	PREDICTED: dedicator of cytokinesis protein 3, partial [Bos mutus]	sp|Q8IZD9|DOCK3_HUMAN	1483	0	Dedicator of cytokinesis protein 3 OS=Homo sapiens GN=DOCK3 PE=1 SV=1	Hs20538507	1474	0	KOG1998	Signaling protein DOCK180	K05727//dedicator of cytokinesis protein 3	0	1490	ssc:100519389	--	GO:0019222//regulation of metabolic process;GO:0051336//regulation of hydrolase activity;GO:0050789//regulation of biological process;GO:0050790//regulation of catalytic activity;GO:0065007//biological regulation;GO:0043087//regulation of GTPase activity;GO:0065009//regulation of molecular function	-	GO:0044424//intracellular part;GO:0005623//cell;GO:0005622//intracellular;GO:0044464//cell part
Unigene0013026	2.7928	6.4708	7.6705	3.1489	4.3507	0.9669	39.7417	46.408	29.1323	38.9206	38.6123	42.8921	5728	29303	18.3672	XP_019605949.1	1887	0	PREDICTED: glutamate receptor 1 isoform X1 [Rhinolophus sinicus]	sp|P42261|GRIA1_HUMAN	1866	0	Glutamate receptor 1 OS=Homo sapiens GN=GRIA1 PE=1 SV=2	Hs4504113	1864	0	KOG1054	Glutamate-gated AMPA-type ion channel receptor subunit GluR2 and related subunits	K05197//glutamate receptor 1	0	1883	pale:102897005	ko04024//cAMP signaling pathway//Signal transduction//Environmental Information Processing;ko04080//Neuroactive ligand-receptor interaction//Signaling molecules and interaction//Environmental Information Processing;ko04724//Glutamatergic synapse//Nervous system//Organismal Systems;ko04713//Circadian entrainment//Environmental adaptation//Organismal Systems;ko04728//Dopaminergic synapse//Nervous s…	-	-	-
Unigene0013037	1.1735	0.7155	2.21	0.2141	0.6193	0.9443	4.3844	1.9511	2.2297	2.1543	5.0733	14.1616	459	319	2.4952	XP_009192409.2	57.8	2e-07	PREDICTED: upstream stimulatory factor 2 [Papio anubis]	--	--	--	--	--	--	--	--	--	--	--	--	--	--	-	-	-
Unigene0013042	1.4174	1.6704	1.374	1.2933	1.3935	0.9691	7.055	14.1895	7.0499	8.1406	8.9366	7.2322	646	771	4.285	EAW91530.1	426	1e-143	hCG16415, isoform CRA_g [Homo sapiens]	sp|O94856|NFASC_HUMAN	426	2e-138	Neurofascin OS=Homo sapiens GN=NFASC PE=1 SV=4	Hs4826864	183	4e-52	KOG3513	Neural cell adhesion molecule L1	K06757//neurofascin	5e-141	432	ssc:100626921	ko04514//Cell adhesion molecules (CAMs)//Signaling molecules and interaction//Environmental Information Processing	-	-	-
Unigene0013057	4.5252	6.1316	10.5791	1.6631	2.0455	0.7867	48.4838	20.6542	7.0458	36.1884	35.4932	33.7168	857	3452	14.4618	XP_008141282.1	566	0	PREDICTED: microtubule-associated protein 1A [Eptesicus fuscus]	sp|P14400|ENP1_TORCA	261	7e-80	Electromotor neuron-associated protein 1 (Fragment) OS=Torpedo californica PE=2 SV=1	Hs5174525	261	1e-77	KOG3592	Microtubule-associated proteins	K10429//microtubule-associated protein 1	1e-175	546	oas:101110454	--	GO:0050877//neurological system process;GO:0050954//sensory perception of mechanical stimulus;GO:0003008//system process;GO:0032501//multicellular organismal process;GO:0007600//sensory perception	GO:0005488//binding;GO:0008092//cytoskeletal protein binding;GO:0015631//tubulin binding;GO:0005515//protein binding	GO:0005856//cytoskeleton;GO:0044444//cytoplasmic part;GO:0043232//intracellular non-membrane-bounded organelle;GO:0043228//non-membrane-bounded organelle;GO:0043229//intracellular organelle;GO:0044424//intracellular part;GO:0044464//cell part;GO:0015630//microtubule cytoskeleton;GO:0043226//organelle;GO:0005622//intracellular;GO:0005737//cytoplasm;GO:0005623//cell
Unigene0013058	5.5668	7.108	13.5688	4.076	7.4047	3.1684	68.1709	33.903	28.8556	57.8068	56.0585	55.135	3967	26423	23.914	XP_019500420.1	2376	0	PREDICTED: microtubule-associated protein 1A isoform X1 [Hipposideros armiger]	sp|P78559|MAP1A_HUMAN	2134	0	Microtubule-associated protein 1A OS=Homo sapiens GN=MAP1A PE=1 SV=6	Hs21536458	2134	0	KOG3592	Microtubule-associated proteins	K10429//microtubule-associated protein 1	0	2212	myd:102762235	--	GO:0003008//system process;GO:0007600//sensory perception;GO:0032501//multicellular organismal process;GO:0050877//neurological system process;GO:0050954//sensory perception of mechanical stimulus	GO:0005488//binding;GO:0008092//cytoskeletal protein binding;GO:0015631//tubulin binding;GO:0005515//protein binding	GO:0043226//organelle;GO:0043232//intracellular non-membrane-bounded organelle;GO:0043228//non-membrane-bounded organelle;GO:0044444//cytoplasmic part;GO:0005623//cell;GO:0005622//intracellular;GO:0043229//intracellular organelle;GO:0005856//cytoskeleton;GO:0044424//intracellular part;GO:0005737//cytoplasm;GO:0044464//cell part;GO:0015630//microtubule cytoskeleton
Unigene0013071	8.5766	9.9985	19.9297	4.0478	4.4874	0.3305	81.9992	67.7758	48.7129	60.6646	56.9371	60.1061	2914	23903	29.4507	XP_019516425.1	1675	0	PREDICTED: metabotropic glutamate receptor 4 isoform X1 [Hipposideros armiger]	sp|Q14833|GRM4_HUMAN	1664	0	Metabotropic glutamate receptor 4 OS=Homo sapiens GN=GRM4 PE=2 SV=1	Hs4504141	1664	0	KOG1056	Glutamate-gated metabotropic ion channel receptor subunit GRM2 and related subunits, G-protein coupled receptor superfamily	K04607//metabotropic glutamate receptor 4	0	1674	aml:100470828	ko04072//Phospholipase D signaling pathway//Signal transduction//Environmental Information Processing;ko04080//Neuroactive ligand-receptor interaction//Signaling molecules and interaction//Environmental Information Processing;ko04724//Glutamatergic synapse//Nervous system//Organismal Systems;ko04742//Taste transduction//Sensory system//Organismal Systems	GO:0048522//positive regulation of cellular process;GO:0051246//regulation of protein metabolic process;GO:0032147//activation of protein kinase activity;GO:0050789//regulation of biological process;GO:0044707//single-multicellular organism process;GO:0048518//positive regulation of biological process;GO:0080090//regulation of primary metabolic process;GO:0042327//positive regulation of phosphory…	GO:0004872//receptor activity;GO:0060089//molecular transducer activity;GO:0004871//signal transducer activity;GO:0004888//transmembrane signaling receptor activity;GO:0099600//transmembrane receptor activity;GO:0038023//signaling receptor activity	GO:0031982//vesicle;GO:0043226//organelle;GO:0031224//intrinsic component of membrane;GO:0016021//integral component of membrane;GO:0044464//cell part;GO:0016020//membrane;GO:0005623//cell;GO:0044425//membrane part
Unigene0013092	6.068	5.2559	10.0719	2.9239	4.7678	3.2308	74.6979	52.0136	43.8519	46.3125	42.5871	52.1004	1580	10509	23.8802	XP_006100784.1	913	0	PREDICTED: leucine-rich repeat LGI family member 3 [Myotis lucifugus]	sp|Q8K406|LGI3_MOUSE	884	0	Leucine-rich repeat LGI family member 3 OS=Mus musculus GN=Lgi3 PE=1 SV=1	7303028	109	2e-24	KOG4237	Extracellular matrix protein slit, contains leucine-rich and EGF-like repeats	--	--	--	--	--	GO:0060627//regulation of vesicle-mediated transport;GO:0032879//regulation of localization;GO:0065007//biological regulation;GO:0050789//regulation of biological process;GO:0051049//regulation of transport;GO:0050794//regulation of cellular process	-	GO:0005737//cytoplasm;GO:0044464//cell part;GO:0043227//membrane-bounded organelle;GO:0031982//vesicle;GO:0043229//intracellular organelle;GO:0043226//organelle;GO:0005623//cell;GO:0043231//intracellular membrane-bounded organelle;GO:0031410//cytoplasmic vesicle;GO:0005622//intracellular;GO:0016023//cytoplasmic, membrane-bounded vesicle;GO:0031988//membrane-bounded vesicle;GO:0044444//cytoplasmic…
Unigene0013100	1.2282	1.4153	1.1897	1.1674	0.9678	0.6177	16.9272	17.5309	20.4442	5.1032	4.6785	5.9106	4210	6202	5.2891	XP_019603714.1	1360	0	PREDICTED: centrosomal protein of 63 kDa isoform X7 [Rhinolophus sinicus]	sp|Q4R703|CEP63_MACFA	1197	0	Centrosomal protein of 63 kDa OS=Macaca fascicularis GN=CEP63 PE=2 SV=1	--	--	--	--	--	K16763//centrosomal protein CEP63	0	1258	bacu:103000410	--	GO:0022402//cell cycle process;GO:0009987//cellular process;GO:0044763//single-organism cellular process;GO:0007049//cell cycle;GO:0044699//single-organism process	-	GO:0005622//intracellular;GO:0005815//microtubule organizing center;GO:0044430//cytoskeletal part;GO:0044424//intracellular part;GO:0044422//organelle part;GO:0043228//non-membrane-bounded organelle;GO:0015630//microtubule cytoskeleton;GO:0044464//cell part;GO:0043232//intracellular non-membrane-bounded organelle;GO:0044446//intracellular organelle part;GO:0043229//intracellular organelle;GO:0005…
Unigene0013134	1.7764	2.6296	4.4007	1.176	1.3992	0.3114	13.8563	7.9378	8.3944	32.0026	30.4527	28.1225	4639	12344	9.5535	XP_019495832.1	2469	0	PREDICTED: potassium channel subfamily T member 1 isoform X3 [Hipposideros armiger]	sp|Q5JUK3|KCNT1_HUMAN	2245	0	Potassium channel subfamily T member 1 OS=Homo sapiens GN=KCNT1 PE=1 SV=2	CE18570	852	0	KOG3193	K+ channel subunit	K04946//potassium channel subfamily T member 1	0	2318	ngi:103741197	--	GO:0055085//transmembrane transport;GO:0006811//ion transport;GO:0051234//establishment of localization;GO:0034220//ion transmembrane transport;GO:0006812//cation transport;GO:0009987//cellular process;GO:1902578//single-organism localization;GO:0044765//single-organism transport;GO:0051179//localization;GO:0006810//transport;GO:0044699//single-organism process;GO:0044763//single-organism cellula…	GO:0015077//monovalent inorganic cation transmembrane transporter activity;GO:0005215//transporter activity;GO:0022857//transmembrane transporter activity;GO:0022838//substrate-specific channel activity;GO:0015267//channel activity;GO:0015079//potassium ion transmembrane transporter activity;GO:0022892//substrate-specific transporter activity;GO:0046873//metal ion transmembrane transporter activi…	GO:0031224//intrinsic component of membrane;GO:0044425//membrane part;GO:0016020//membrane
Unigene0013151	0.1014	0.0884	0.2388	0.1851	0.3123	0.7709	1.7277	1.2897	1.2528	7.7874	6.6237	5.3556	1062	560	1.8932	XP_019605621.1	183	6e-48	PREDICTED: cadherin-like and PC-esterase domain-containing protein 1 [Rhinolophus sinicus]	sp|A4D0V7|CPED1_HUMAN	145	3e-36	Cadherin-like and PC-esterase domain-containing protein 1 OS=Homo sapiens GN=CPED1 PE=2 SV=1	--	--	--	--	--	--	--	--	--	--	-	-	-
Unigene0013154	9.5101	9.4568	19.9118	3.8396	8.6613	4.2138	118.193	64.1219	54.2096	79.0084	76.4839	81.1728	640	6558	36.7895	XP_019500421.1	367	3e-113	PREDICTED: microtubule-associated protein 1A isoform X2 [Hipposideros armiger]	sp|P78559|MAP1A_HUMAN	323	1e-99	Microtubule-associated protein 1A OS=Homo sapiens GN=MAP1A PE=1 SV=6	HsM14165454	324	1e-100	KOG3592	Microtubule-associated proteins	K10429//microtubule-associated protein 1	2e-107	348	rro:104678491	--	GO:0050954//sensory perception of mechanical stimulus;GO:0007600//sensory perception;GO:0003008//system process;GO:0050877//neurological system process;GO:0032501//multicellular organismal process	GO:0005488//binding;GO:0005515//protein binding;GO:0015631//tubulin binding;GO:0008092//cytoskeletal protein binding	GO:0043229//intracellular organelle;GO:0043226//organelle;GO:0043232//intracellular non-membrane-bounded organelle;GO:0044444//cytoplasmic part;GO:0005622//intracellular;GO:0044464//cell part;GO:0005856//cytoskeleton;GO:0005737//cytoplasm;GO:0015630//microtubule cytoskeleton;GO:0043228//non-membrane-bounded organelle;GO:0044424//intracellular part;GO:0005623//cell
Unigene0013205	3.6315	5.1027	8.4867	2.2494	2.8212	0.9243	19.516	13.196	19.4159	15.2183	13.8234	14.2701	2032	4671	8.2531	XP_019519516.1	1238	0	PREDICTED: zinc finger protein ZFPM2 [Hipposideros armiger]	sp|Q8WW38|FOG2_HUMAN	1219	0	Zinc finger protein ZFPM2 OS=Homo sapiens GN=ZFPM2 PE=1 SV=3	Hs6912370	1215	0	KOG1721	FOG: Zn-finger	K17442//zinc finger protein ZFPM2	0	1224	ecb:100063119	--	GO:0046545//development of primary female sexual characteristics;GO:0010468//regulation of gene expression;GO:1903506//regulation of nucleic acid-templated transcription;GO:2001141//regulation of RNA biosynthetic process;GO:0050794//regulation of cellular process;GO:0051252//regulation of RNA metabolic process;GO:0080090//regulation of primary metabolic process;GO:0050793//regulation of developme…	GO:0000988//transcription factor activity, protein binding;GO:0097159//organic cyclic compound binding;GO:0043169//cation binding;GO:0043167//ion binding;GO:0003712//transcription cofactor activity;GO:0005488//binding;GO:0000989//transcription factor activity, transcription factor binding;GO:0005515//protein binding	GO:0005622//intracellular;GO:0005623//cell;GO:0043229//intracellular organelle;GO:0044424//intracellular part;GO:0043231//intracellular membrane-bounded organelle;GO:0043227//membrane-bounded organelle;GO:0043226//organelle;GO:0044464//cell part
Unigene0013236	1.7174	1.3599	2.7566	0.7123	1.7853	0.1396	12.1809	10.3834	4.8947	9.25	12.7962	8.243	345	445	4.631	XP_019814945.1	239	1e-73	PREDICTED: leucine-rich repeat-containing protein 4, partial [Bos indicus]	sp|Q99PH1|LRRC4_MOUSE	239	1e-74	Leucine-rich repeat-containing protein 4 OS=Mus musculus GN=Lrrc4 PE=1 SV=2	Hs15029530	239	2e-75	KOG0619	FOG: Leucine rich repeat	K16351//netrin-G2 ligand	1e-74	239	cjc:103795054	ko04514//Cell adhesion molecules (CAMs)//Signaling molecules and interaction//Environmental Information Processing;ko04360//Axon guidance//Development//Organismal Systems	GO:0061024//membrane organization;GO:0009987//cellular process;GO:0070727//cellular macromolecule localization;GO:0044699//single-organism process;GO:0033036//macromolecule localization;GO:0034613//cellular protein localization;GO:0044802//single-organism membrane organization;GO:0051179//localization;GO:1902580//single-organism cellular localization;GO:0044763//single-organism cellular process;G…	-	GO:0071944//cell periphery;GO:0097458//neuron part;GO:0098590//plasma membrane region;GO:0042995//cell projection;GO:0044464//cell part;GO:0005623//cell;GO:0098805//whole membrane;GO:0098589//membrane region;GO:0044456//synapse part;GO:0097060//synaptic membrane;GO:0005886//plasma membrane;GO:0043005//neuron projection;GO:0016020//membrane;GO:0044425//membrane part;GO:0045202//synapse;GO:0044459/…
Unigene0013237	2.6753	2.0196	4.4087	1.1392	1.8826	0.1595	13.1313	12.0362	5.2527	6.9951	10.9235	8.2396	302	400	4.7554	XP_008571904.1	184	8e-53	PREDICTED: leucine-rich repeat-containing protein 4 isoform X2 [Galeopterus variegatus]	sp|Q45R42|LRRC4_RAT	183	4e-54	Leucine-rich repeat-containing protein 4 OS=Rattus norvegicus GN=Lrrc4 PE=1 SV=1	Hs15029530	177	1e-52	KOG0619	FOG: Leucine rich repeat	K16351//netrin-G2 ligand	2e-53	183	cfr:102504768	ko04514//Cell adhesion molecules (CAMs)//Signaling molecules and interaction//Environmental Information Processing;ko04360//Axon guidance//Development//Organismal Systems	GO:0044802//single-organism membrane organization;GO:0033036//macromolecule localization;GO:0044699//single-organism process;GO:0034613//cellular protein localization;GO:1902578//single-organism localization;GO:0070727//cellular macromolecule localization;GO:0051641//cellular localization;GO:1902580//single-organism cellular localization;GO:0044763//single-organism cellular process;GO:0008104//pr…	-	GO:0071944//cell periphery;GO:0005623//cell;GO:0045202//synapse;GO:0097060//synaptic membrane;GO:0098590//plasma membrane region;GO:0044425//membrane part;GO:0016020//membrane;GO:0044459//plasma membrane part;GO:0097458//neuron part;GO:0044456//synapse part;GO:0044464//cell part;GO:0005886//plasma membrane;GO:0042995//cell projection;GO:0098805//whole membrane;GO:0098589//membrane region;GO:00430…
Unigene0013263	0.9793	1.2468	2.3277	2.234	2.4517	0.6062	13.7418	8.1968	4.2225	11.4253	12.8068	13.5302	2860	4137	5.1934	XP_019592452.1	1881	0	PREDICTED: protein unc-13 homolog A isoform X1 [Rhinolophus sinicus]	sp|Q9UPW8|UN13A_HUMAN	1710	0	Protein unc-13 homolog A OS=Homo sapiens GN=UNC13A PE=2 SV=4	Hs5454148	1211	0	KOG1011	Neurotransmitter release regulator, UNC-13	K15293//protein unc-13	0	1842	bta:526874	ko04721//Synaptic vesicle cycle//Nervous system//Organismal Systems	GO:0016050//vesicle organization;GO:0044763//single-organism cellular process;GO:0099536//synaptic signaling;GO:0048278//vesicle docking;GO:0010646//regulation of cell communication;GO:0044699//single-organism process;GO:0008152//metabolic process;GO:0050794//regulation of cellular process;GO:0044237//cellular metabolic process;GO:0023051//regulation of signaling;GO:0050804//modulation of synapti…	GO:0005488//binding;GO:0043169//cation binding;GO:0043167//ion binding;GO:0008289//lipid binding	GO:0042995//cell projection;GO:0044464//cell part;GO:0045202//synapse;GO:0043005//neuron projection;GO:0005623//cell;GO:0097458//neuron part
Unigene0013266	2.7368	3.2988	5.8508	2.1597	2.9928	0.701	13.704	8.985	6.8303	11.7892	13.5506	11.9529	3641	5999	5.9155	XP_016013238.1	2101	0	PREDICTED: protein unc-13 homolog A isoform X3 [Rousettus aegyptiacus]	sp|Q62768|UN13A_RAT	2062	0	Protein unc-13 homolog A OS=Rattus norvegicus GN=Unc13a PE=1 SV=1	Hs22053422	1897	0	KOG1011	Neurotransmitter release regulator, UNC-13	K15293//protein unc-13	0	2093	bacu:103013800	ko04721//Synaptic vesicle cycle//Nervous system//Organismal Systems	GO:0050803//regulation of synapse structure or activity;GO:0099537//trans-synaptic signaling;GO:0023052//signaling;GO:0051716//cellular response to stimulus;GO:0016050//vesicle organization;GO:0048278//vesicle docking;GO:0044707//single-multicellular organism process;GO:0050804//modulation of synaptic transmission;GO:0006904//vesicle docking involved in exocytosis;GO:0010646//regulation of cell c…	GO:0043167//ion binding;GO:0043169//cation binding;GO:0005488//binding;GO:0008289//lipid binding	GO:0044464//cell part;GO:0042995//cell projection;GO:0005623//cell;GO:0097458//neuron part;GO:0045202//synapse;GO:0043005//neuron projection
Unigene0013274	4.3018	5.7954	9.5573	1.8048	3.7596	1.0017	15.96	15.2467	13.0754	28.7412	25.2906	28.4169	3894	11785	10.8659	XP_015859754.1	2511	0	PREDICTED: neurexin-1 isoform X14 [Peromyscus maniculatus bairdii]	sp|Q63372|NRX1A_RAT	2482	0	Neurexin-1 OS=Rattus norvegicus GN=Nrxn1 PE=1 SV=3	Hs14149613	2439	0	KOG3514	Neurexin III-alpha	K07377//neurexin	0	2496	rno:60391	ko04514//Cell adhesion molecules (CAMs)//Signaling molecules and interaction//Environmental Information Processing	-	-	-
Unigene0013331	8.3648	10.522	13.1498	3.5778	3.5095	6.8393	40.8804	60.3638	61.9023	42.1342	35.0186	49.8487	3915	25697	23.5659	XP_019489456.1	363	2e-113	PREDICTED: transmembrane protein 47 [Hipposideros armiger]	sp|Q9BQJ4|TMM47_HUMAN	362	1e-114	Transmembrane protein 47 OS=Homo sapiens GN=TMEM47 PE=1 SV=1	Hs13899273	362	2e-115	KOG4671	Brain cell membrane protein 1 (BCMP1)	--	--	--	--	--	-	-	GO:0031224//intrinsic component of membrane;GO:0030054//cell junction;GO:0044425//membrane part;GO:0016020//membrane
Unigene0013448	1.0401	1.812	1.9239	0.5423	1.0456	0.2657	11.8378	9.0828	10.6578	11.4692	10.2379	12.7482	725	1032	5.1106	XP_008533770.1	473	8e-160	PREDICTED: MAP kinase-activating death domain protein [Equus przewalskii]	sp|Q80U28|MADD_MOUSE	471	2e-153	MAP kinase-activating death domain protein OS=Mus musculus GN=Madd PE=1 SV=2	Hs18860873	471	2e-154	KOG3570	MAPK-activating protein DENN	--	--	--	--	--	GO:0050794//regulation of cellular process;GO:0019222//regulation of metabolic process;GO:0048523//negative regulation of cellular process;GO:0031323//regulation of cellular metabolic process;GO:0048522//positive regulation of cellular process;GO:1904950//negative regulation of establishment of protein localization;GO:0009893//positive regulation of metabolic process;GO:0008219//cell death;GO:000…	GO:0005088//Ras guanyl-nucleotide exchange factor activity;GO:0098772//molecular function regulator;GO:0005085//guanyl-nucleotide exchange factor activity	GO:0044424//intracellular part;GO:0005737//cytoplasm;GO:0043226//organelle;GO:0043231//intracellular membrane-bounded organelle;GO:0043229//intracellular organelle;GO:0031982//vesicle;GO:0005623//cell;GO:0044425//membrane part;GO:0031988//membrane-bounded vesicle;GO:0016020//membrane;GO:0044444//cytoplasmic part;GO:0044464//cell part;GO:0016023//cytoplasmic, membrane-bounded vesicle;GO:0005622//i…
Unigene0013459	0.0465	0.081	0.2735	0	0	0	33.7566	27.272	31.1267	4.9639	6.8647	6.6162	1159	2417	7.4873	XP_019487580.1	696	0	PREDICTED: DALR anticodon-binding domain-containing protein 3 [Hipposideros armiger]	sp|Q5D0E6|DALD3_HUMAN	598	0	DALR anticodon-binding domain-containing protein 3 OS=Homo sapiens GN=DALRD3 PE=1 SV=2	--	--	--	--	--	--	--	--	--	--	-	-	-
Unigene0013471	0.8264	0.9288	1.1767	0.4013	0.4221	0.4171	2.2703	2.0207	2.1907	9.1095	8.0195	10.1414	4041	3098	2.7525	XP_019581902.1	1375	0	PREDICTED: dedicator of cytokinesis protein 4 isoform X2 [Rhinolophus sinicus]	sp|Q8N1I0|DOCK4_HUMAN	1325	0	Dedicator of cytokinesis protein 4 OS=Homo sapiens GN=DOCK4 PE=1 SV=3	Hs7662264	1071	0	KOG1998	Signaling protein DOCK180	K17697//dedicator of cytokinesis protein 4	0	1341	ptg:102967147	ko04015//Rap1 signaling pathway//Signal transduction//Environmental Information Processing	GO:0043087//regulation of GTPase activity;GO:0065009//regulation of molecular function;GO:0050790//regulation of catalytic activity;GO:0042330//taxis;GO:0006935//chemotaxis;GO:0050896//response to stimulus;GO:0051336//regulation of hydrolase activity;GO:0065007//biological regulation;GO:0042221//response to chemical;GO:0009605//response to external stimulus;GO:0019222//regulation of metabolic pro…	GO:0017016//Ras GTPase binding;GO:0019904//protein domain specific binding;GO:0005102//receptor binding;GO:0019899//enzyme binding;GO:0005515//protein binding;GO:0051020//GTPase binding;GO:0005488//binding;GO:0031267//small GTPase binding;GO:0017048//Rho GTPase binding	GO:0043232//intracellular non-membrane-bounded organelle;GO:0043229//intracellular organelle;GO:0044464//cell part;GO:0005623//cell;GO:0044424//intracellular part;GO:0043226//organelle;GO:0005737//cytoplasm;GO:0098858//actin-based cell projection;GO:0005622//intracellular;GO:0005902//microvillus;GO:0044444//cytoplasmic part;GO:0043228//non-membrane-bounded organelle;GO:0042995//cell projection
Unigene0013481	3.2092	3.7753	7.3994	6.1585	6.7226	1.7157	55.8077	36.8569	38.3785	23.9092	24.1969	24.9546	1628	7285	16.066	XP_019483232.1	996	0	PREDICTED: calsyntenin-3 isoform X1 [Hipposideros armiger]	sp|Q9BQT9|CSTN3_HUMAN	962	0	Calsyntenin-3 OS=Homo sapiens GN=CLSTN3 PE=1 SV=1	Hs7662268	934	0	KOG1834	Calsyntenin	--	--	--	--	--	GO:0007155//cell adhesion;GO:0007154//cell communication;GO:0023052//signaling;GO:0099536//synaptic signaling;GO:0044763//single-organism cellular process;GO:0007270//neuron-neuron synaptic transmission;GO:0044085//cellular component biogenesis;GO:0007267//cell-cell signaling;GO:0099537//trans-synaptic signaling;GO:0044699//single-organism process;GO:0044700//single organism signaling;GO:0098742/…	-	GO:0098590//plasma membrane region;GO:0005623//cell;GO:0098805//whole membrane;GO:0031988//membrane-bounded vesicle;GO:0044464//cell part;GO:0044459//plasma membrane part;GO:0097060//synaptic membrane;GO:0044425//membrane part;GO:0031982//vesicle;GO:0071944//cell periphery;GO:0031224//intrinsic component of membrane;GO:0098589//membrane region;GO:0016020//membrane;GO:0043226//organelle;GO:0005886…
Unigene0013482	3.4938	3.8041	7.9165	4.3568	4.3537	1.5358	79.953	62.1913	70.8377	61.0307	66.0302	81.5541	1850	16144	31.3309	XP_019609932.1	726	0	PREDICTED: calsyntenin-3 isoform X2 [Rhinolophus sinicus]	sp|Q5R9Q9|CSTN3_PONAB	708	0	Calsyntenin-3 OS=Pongo abelii GN=CLSTN3 PE=2 SV=1	Hs7662268	703	0	KOG1834	Calsyntenin	--	--	--	--	--	GO:0071840//cellular component organization or biogenesis;GO:0007155//cell adhesion;GO:0007270//neuron-neuron synaptic transmission;GO:0007154//cell communication;GO:0023052//signaling;GO:0098742//cell-cell adhesion via plasma-membrane adhesion molecules;GO:0099537//trans-synaptic signaling;GO:0016043//cellular component organization;GO:0098609//cell-cell adhesion;GO:0022610//biological adhesion;…	-	GO:0044425//membrane part;GO:0098589//membrane region;GO:0005886//plasma membrane;GO:0031988//membrane-bounded vesicle;GO:0097060//synaptic membrane;GO:0098590//plasma membrane region;GO:0045202//synapse;GO:0044459//plasma membrane part;GO:0044456//synapse part;GO:0031224//intrinsic component of membrane;GO:0098805//whole membrane;GO:0005623//cell;GO:0016020//membrane;GO:0043226//organelle;GO:004…
Unigene0013484	6.621	5.6114	10.3211	8.3273	8.4997	3.5998	70.0042	47.2548	56.6115	36.8834	40.9379	49.939	602	4011	23.9215	XP_006738308.1	412	1e-141	PREDICTED: calsyntenin-3-like, partial [Leptonychotes weddellii]	sp|Q8R553|CSTN3_RAT	408	4e-135	Calsyntenin-3 OS=Rattus norvegicus GN=Clstn3 PE=2 SV=1	Hs7662268	405	1e-134	KOG1834	Calsyntenin	--	--	--	--	--	GO:0044700//single organism signaling;GO:0071840//cellular component organization or biogenesis;GO:0098742//cell-cell adhesion via plasma-membrane adhesion molecules;GO:0044085//cellular component biogenesis;GO:0016043//cellular component organization;GO:0007268//synaptic transmission;GO:0099537//trans-synaptic signaling;GO:0098609//cell-cell adhesion;GO:0044763//single-organism cellular process;…	-	GO:0044464//cell part;GO:0005623//cell;GO:0031982//vesicle;GO:0098805//whole membrane;GO:0045202//synapse;GO:0043226//organelle;GO:0098589//membrane region;GO:0044456//synapse part;GO:0044425//membrane part;GO:0044459//plasma membrane part;GO:0016020//membrane;GO:0071944//cell periphery;GO:0098590//plasma membrane region;GO:0043227//membrane-bounded organelle;GO:0005886//plasma membrane;GO:003198…
Unigene0013486	4.2292	6.1862	10.238	6.7714	6.8084	3.7099	74.4465	49.2464	56.2506	44.0148	50.8129	47.3971	675	4713	25.0684	XP_019609932.1	476	8e-160	PREDICTED: calsyntenin-3 isoform X2 [Rhinolophus sinicus]	sp|Q9BQT9|CSTN3_HUMAN	464	5e-156	Calsyntenin-3 OS=Homo sapiens GN=CLSTN3 PE=1 SV=1	Hs7662268	464	1e-156	KOG1834	Calsyntenin	--	--	--	--	--	GO:0007270//neuron-neuron synaptic transmission;GO:0016043//cellular component organization;GO:0007155//cell adhesion;GO:0007267//cell-cell signaling;GO:0023052//signaling;GO:0007268//synaptic transmission;GO:0044700//single organism signaling;GO:0098742//cell-cell adhesion via plasma-membrane adhesion molecules;GO:0007154//cell communication;GO:0044085//cellular component biogenesis;GO:0044699//…	-	GO:0005623//cell;GO:0098805//whole membrane;GO:0043227//membrane-bounded organelle;GO:0031982//vesicle;GO:0016020//membrane;GO:0071944//cell periphery;GO:0031224//intrinsic component of membrane;GO:0043226//organelle;GO:0044425//membrane part;GO:0031988//membrane-bounded vesicle;GO:0097060//synaptic membrane;GO:0098589//membrane region;GO:0005886//plasma membrane;GO:0044459//plasma membrane part;…
Unigene0013515	0.1293	0.1126	0.1902	0.0442	0	0.0578	19.8184	17.5443	18.9916	1.834	1.9068	1.9045	3333	3888	4.1882	ELK05384.1	256	6e-69	Cingulin-like protein 1 [Pteropus alecto]	sp|Q0VF96|CGNL1_HUMAN	223	3e-58	Cingulin-like protein 1 OS=Homo sapiens GN=CGNL1 PE=1 SV=2	7291892	58.5	6e-08	KOG0161	Myosin class II heavy chain	--	--	--	--	--	-	-	GO:0005856//cytoskeleton;GO:0043228//non-membrane-bounded organelle;GO:0030054//cell junction;GO:0044424//intracellular part;GO:0005622//intracellular;GO:0005623//cell;GO:0043226//organelle;GO:0015629//actin cytoskeleton;GO:0043296//apical junction complex;GO:0043229//intracellular organelle;GO:0043232//intracellular non-membrane-bounded organelle;GO:0005911//cell-cell junction;GO:0044464//cell p…
Unigene0013595	2.9969	4.9368	6.6112	2.8089	2.3133	1.6405	17.4968	19.7601	12.5701	27.8069	29.8295	27.8228	5284	16396	11.1406	XP_008564658.1	981	0	PREDICTED: LOW QUALITY PROTEIN: phosphatidylinositol 3-kinase regulatory subunit gamma [Galeopterus variegatus]	sp|Q92569|P55G_HUMAN	946	0	Phosphatidylinositol 3-kinase regulatory subunit gamma OS=Homo sapiens GN=PIK3R3 PE=1 SV=2	Hs4505805	948	0	KOG4637	Adaptor for phosphoinositide 3-kinase	K02649//phosphoinositide-3-kinase, regulatory subunit	0	991	pale:102891637	ko04151//PI3K-Akt signaling pathway//Signal transduction//Environmental Information Processing;ko04510//Focal adhesion//Cellular commiunity//Cellular Processes;ko04015//Rap1 signaling pathway//Signal transduction//Environmental Information Processing;ko04810//Regulation of actin cytoskeleton//Cell motility//Cellular Processes;ko04014//Ras signaling pathway//Signal transduction//Environmental Info…	-	-	-
Unigene0013609	0.7358	0.8189	1.1708	1.3427	1.4023	1.3645	10.4962	11.8874	9.1132	26.4588	22.0536	19.7838	3953	8494	7.7147	XP_019606403.1	2639	0	PREDICTED: lysine-specific demethylase 5B isoform X1 [Rhinolophus sinicus]	sp|Q9UGL1|KDM5B_HUMAN	2463	0	Lysine-specific demethylase 5B OS=Homo sapiens GN=KDM5B PE=1 SV=3	Hs19923370	2459	0	KOG1246	DNA-binding protein jumonji/RBP2/SMCY, contains JmjC domain	K11446//histone demethylase JARID1 [EC:1.14.11.-]	0	2487	fca:101101609	--	GO:0043412//macromolecule modification;GO:0071840//cellular component organization or biogenesis;GO:1902589//single-organism organelle organization;GO:0006482//protein demethylation;GO:0010468//regulation of gene expression;GO:0006355//regulation of transcription, DNA-templated;GO:0051252//regulation of RNA metabolic process;GO:0044699//single-organism process;GO:0019538//protein metabolic proces…	GO:0016705//oxidoreductase activity, acting on paired donors, with incorporation or reduction of molecular oxygen;GO:0005488//binding;GO:0046914//transition metal ion binding;GO:0000989//transcription factor activity, transcription factor binding;GO:0003712//transcription cofactor activity;GO:0032451//demethylase activity;GO:0043169//cation binding;GO:0000988//transcription factor activity, prote…	GO:0043229//intracellular organelle;GO:0005622//intracellular;GO:0044464//cell part;GO:0043231//intracellular membrane-bounded organelle;GO:0043226//organelle;GO:0044424//intracellular part;GO:0043227//membrane-bounded organelle;GO:0005623//cell
Unigene0013618	2.7037	3.1257	6.0864	1.7508	1.7206	0.3119	22.9746	16.1831	14.8199	22.7802	21.0077	25.2797	4323	11735	9.7461	EAW81318.1	806	0	neurexin 3, isoform CRA_g [Homo sapiens]	sp|Q28143|NRX3B_BOVIN	738	0	Neurexin-3-beta OS=Bos taurus GN=NRXN3 PE=1 SV=2	Hs21070971	658	0	KOG3514	Neurexin III-alpha	K07377//neurexin	0	741	hsa:9369	ko04514//Cell adhesion molecules (CAMs)//Signaling molecules and interaction//Environmental Information Processing	GO:0009605//response to external stimulus;GO:0048856//anatomical structure development;GO:0044699//single-organism process;GO:0007154//cell communication;GO:0007155//cell adhesion;GO:0044089//positive regulation of cellular component biogenesis;GO:0048468//cell development;GO:0007275//multicellular organism development;GO:0044700//single organism signaling;GO:0030030//cell projection organization…	GO:0016247//channel regulator activity;GO:0005515//protein binding;GO:0043167//ion binding;GO:0005488//binding;GO:0098772//molecular function regulator;GO:0060089//molecular transducer activity;GO:0005102//receptor binding;GO:0043169//cation binding	GO:0016021//integral component of membrane;GO:0031224//intrinsic component of membrane;GO:0016020//membrane;GO:0044425//membrane part
Unigene0013626	0.181	0.3617	0.2632	0.2429	0.3465	0.1238	3.0536	3.124	2.7108	23.6152	19.994	23.6698	5059	8083	5.7364	XP_019507664.1	494	1e-151	PREDICTED: GRB2-associated and regulator of MAPK protein 1 isoform X3 [Hipposideros armiger]	sp|Q9H706|GAREM_HUMAN	473	6e-144	GRB2-associated and regulator of MAPK protein OS=Homo sapiens GN=GAREM PE=1 SV=2	--	--	--	--	--	--	--	--	--	--	GO:0050789//regulation of biological process;GO:0048522//positive regulation of cellular process;GO:0050896//response to stimulus;GO:0070849//response to epidermal growth factor;GO:0038127//ERBB signaling pathway;GO:0080090//regulation of primary metabolic process;GO:0042127//regulation of cell proliferation;GO:0009966//regulation of signal transduction;GO:0007165//signal transduction;GO:0031323/…	GO:0005515//protein binding;GO:0005488//binding	GO:0016020//membrane
Unigene0013635	0.1353	0	0.0531	0.0412	0.0397	0	4.0153	10.4567	7.0714	1.6563	1.6659	1.9564	1194	620	1.8643	XP_011364484.1	214	2e-59	PREDICTED: LOW QUALITY PROTEIN: transmembrane protein 200C [Pteropus vampyrus]	sp|A6NKL6|T200C_HUMAN	135	2e-33	Transmembrane protein 200C OS=Homo sapiens GN=TMEM200C PE=2 SV=2	--	--	--	--	--	--	--	--	--	--	-	-	-
Unigene0013641	0.5326	0.5219	1.0972	1.0024	1.8155	1.1608	9.1637	6.6095	6.0722	15.4592	17.0905	15.5518	3236	4927	5.4665	XP_019574855.1	2230	0	PREDICTED: disco-interacting protein 2 homolog C [Rhinolophus sinicus]	sp|Q9Y2E4|DIP2C_HUMAN	2205	0	Disco-interacting protein 2 homolog C OS=Homo sapiens GN=DIP2C PE=1 SV=2	Hs22051274	2205	0	KOG3628	Predicted AMP-binding protein	--	--	--	--	--	-	-	-
Unigene0013678	4.6804	5.6809	7.8273	2.1236	3.0595	2.4925	14.8394	14.4583	16.8627	19.4429	23.7728	24.2097	2106	5783	9.8589	XP_019500991.1	480	1e-161	PREDICTED: AH receptor-interacting protein isoform X2 [Hipposideros armiger]	sp|Q5FWY5|AIP_RAT	471	7e-160	AH receptor-interacting protein OS=Rattus norvegicus GN=Aip PE=1 SV=1	Hs4502009	461	9e-157	KOG0545	Aryl-hydrocarbon receptor-interacting protein	K17767//AH receptor-interacting protein	2e-162	480	cfa:610467	--	GO:0060255//regulation of macromolecule metabolic process;GO:0006810//transport;GO:2001141//regulation of RNA biosynthetic process;GO:0050789//regulation of biological process;GO:0019222//regulation of metabolic process;GO:0051179//localization;GO:0044699//single-organism process;GO:0031326//regulation of cellular biosynthetic process;GO:0009987//cellular process;GO:0008104//protein localization;…	GO:0005515//protein binding;GO:0005488//binding;GO:0019904//protein domain specific binding	GO:0016020//membrane;GO:0043231//intracellular membrane-bounded organelle;GO:0005622//intracellular;GO:0005623//cell;GO:0043226//organelle;GO:0044424//intracellular part;GO:0043229//intracellular organelle;GO:0043227//membrane-bounded organelle;GO:0044464//cell part
Unigene0013685	1.1152	1.5299	1.6408	1.0175	0.9073	0.2493	3.2168	9.8435	4.6881	15.0754	12.5551	14.115	1932	2568	4.7722	XP_004665045.1	496	1e-169	PREDICTED: Kv channel-interacting protein 1 isoform X4 [Jaculus jaculus]	sp|Q9JJ57|KCIP1_MOUSE	408	1e-137	Kv channel-interacting protein 1 OS=Mus musculus GN=Kcnip1 PE=1 SV=2	Hs7657247	410	2e-139	KOG0044	Ca2+ sensor (EF-Hand superfamily)	--	--	--	--	--	-	GO:0043169//cation binding;GO:0043167//ion binding;GO:0005488//binding	-
Unigene0013713	5.9776	6.1434	10.0194	3.7841	3.4453	3.0213	60.694	44.3677	52.9103	26.5965	27.7613	26.3688	4208	21871	18.6606	XP_015449715.1	2379	0	PREDICTED: ATP-binding cassette sub-family A member 2 isoform X3 [Pteropus alecto]	sp|Q9BZC7|ABCA2_HUMAN	2264	0	ATP-binding cassette sub-family A member 2 OS=Homo sapiens GN=ABCA2 PE=1 SV=3	Hs14550412	2264	0	KOG0059	Lipid exporter ABCA1 and related proteins, ABC superfamily	K05642//ATP-binding cassette, subfamily A (ABC1), member 2	0	2377	pale:102893185	ko04142//Lysosome//Transport and catabolism//Cellular Processes;ko02010//ABC transporters//Membrane transport//Environmental Information Processing	-	-	-
Unigene0013774	2.0584	3.2182	5.7312	1.5772	2.4142	0.9202	29.174	18.0032	20.9599	27.4615	29.3075	26.6478	4082	13410	11.7947	XP_019570323.1	1236	0	PREDICTED: serine/threonine-protein kinase BRSK2 isoform X7 [Rhinolophus sinicus]	sp|Q69Z98|BRSK2_MOUSE	1115	0	Serine/threonine-protein kinase BRSK2 OS=Mus musculus GN=Brsk2 PE=1 SV=2	Hs22064373	1012	0	KOG0588	Serine/threonine protein kinase	K08796//BR serine/threonine kinase [EC:2.7.11.1]	0	1228	pps:100994653	--	GO:0006464//cellular protein modification process;GO:0008152//metabolic process;GO:0070201//regulation of establishment of protein localization;GO:0023051//regulation of signaling;GO:0050708//regulation of protein secretion;GO:0050789//regulation of biological process;GO:0010817//regulation of hormone levels;GO:0007399//nervous system development;GO:0043170//macromolecule metabolic process;GO:003…	GO:0036094//small molecule binding;GO:0016773//phosphotransferase activity, alcohol group as acceptor;GO:0005488//binding;GO:0097159//organic cyclic compound binding;GO:0016301//kinase activity;GO:1901363//heterocyclic compound binding;GO:0001882//nucleoside binding;GO:0046872//metal ion binding;GO:0016772//transferase activity, transferring phosphorus-containing groups;GO:0043167//ion binding;GO…	GO:0044446//intracellular organelle part;GO:0043228//non-membrane-bounded organelle;GO:0044430//cytoskeletal part;GO:0043226//organelle;GO:0043229//intracellular organelle;GO:0044422//organelle part;GO:0044424//intracellular part;GO:0005623//cell;GO:0043232//intracellular non-membrane-bounded organelle;GO:0005856//cytoskeleton;GO:0044464//cell part;GO:0005815//microtubule organizing center;GO:000…
Unigene0013782	0.5547	1.0426	1.4776	1.4784	1.4252	1.4487	11.116	6.2246	7.0309	7.1379	6.6919	5.6425	3690	3680	3.5806	XP_019568620.1	1667	0	PREDICTED: polycystin-1, partial [Rhinolophus sinicus]	sp|P98161|PKD1_HUMAN	1376	0	Polycystin-1 OS=Homo sapiens GN=PKD1 PE=1 SV=3	Hs4505833	1380	0	KOG3599	Ca2+-modulated nonselective cation channel polycystin	K04985//polycystin 1	0	1581	pale:102898509	--	-	-	-
Unigene0013793	14.1902	12.5648	23.8616	4.4485	6.3809	4.9132	156.137	162.269	165.213	73.9004	88.0478	70.5586	3215	48329	53.9709	XP_019598663.1	499	6e-157	PREDICTED: neurofilament heavy polypeptide [Rhinolophus sinicus]	sp|P12036|NFH_HUMAN	316	1e-89	Neurofilament heavy polypeptide OS=Homo sapiens GN=NEFH PE=1 SV=4	--	--	--	--	--	K04574//neurofilament heavy polypeptide	2e-121	402	pale:102885885	--	GO:0045109//intermediate filament organization;GO:0048731//system development;GO:0044085//cellular component biogenesis;GO:0022008//neurogenesis;GO:0044707//single-multicellular organism process;GO:0007399//nervous system development;GO:0044699//single-organism process;GO:0032990//cell part morphogenesis;GO:0044767//single-organism developmental process;GO:0032502//developmental process;GO:001604…	GO:0019900//kinase binding;GO:0005488//binding;GO:0019899//enzyme binding;GO:0005515//protein binding	GO:0043228//non-membrane-bounded organelle;GO:0005882//intermediate filament;GO:0016234//inclusion body;GO:0042995//cell projection;GO:0005622//intracellular;GO:0005623//cell;GO:0097458//neuron part;GO:0099512//supramolecular fiber;GO:0043227//membrane-bounded organelle;GO:0044446//intracellular organelle part;GO:0044430//cytoskeletal part;GO:0044422//organelle part;GO:0099513//polymeric cytoskel…
Unigene0013828	0.5707	0.9428	1.6215	0.5207	0.6751	0.4399	12.0021	7.0831	6.0576	2.5783	2.6765	2.746	2737	1950	2.558	XP_016002643.1	867	0	PREDICTED: dynamin-3 isoform X5 [Rousettus aegyptiacus]	sp|Q8BZ98|DYN3_MOUSE	811	0	Dynamin-3 OS=Mus musculus GN=Dnm3 PE=1 SV=1	Hs22042377	856	0	KOG0446	Vacuolar sorting protein VPS1, dynamin, and related proteins	K01528//dynamin GTPase [EC:3.6.5.5]	0	855	ggo:101133474	ko04144//Endocytosis//Transport and catabolism//Cellular Processes;ko04072//Phospholipase D signaling pathway//Signal transduction//Environmental Information Processing;ko04721//Synaptic vesicle cycle//Nervous system//Organismal Systems;ko04961//Endocrine and other factor-regulated calcium reabsorption//Excretory system//Organismal Systems	-	GO:0017111//nucleoside-triphosphatase activity;GO:0016787//hydrolase activity;GO:0001883//purine nucleoside binding;GO:0001882//nucleoside binding;GO:0005488//binding;GO:0097367//carbohydrate derivative binding;GO:0016462//pyrophosphatase activity;GO:0003824//catalytic activity;GO:0016818//hydrolase activity, acting on acid anhydrides, in phosphorus-containing anhydrides;GO:1901363//heterocyclic …	GO:0044464//cell part;GO:0031988//membrane-bounded vesicle;GO:0031982//vesicle;GO:0005622//intracellular;GO:0043231//intracellular membrane-bounded organelle;GO:0043226//organelle;GO:0043227//membrane-bounded organelle;GO:0005623//cell;GO:0044424//intracellular part;GO:0043229//intracellular organelle
Unigene0013859	4.0085	5.9325	14.8882	3.9772	5.1007	0.9047	54.8695	26.8731	22.8866	65.6993	56.8907	62.7077	1384	8854	22.9687	XP_019588208.1	957	0	PREDICTED: plasma membrane calcium-transporting ATPase 2 isoform X8 [Rhinolophus sinicus]	sp|P11506|AT2B2_RAT	939	0	Plasma membrane calcium-transporting ATPase 2 OS=Rattus norvegicus GN=Atp2b2 PE=2 SV=2	Hs4757808	934	0	KOG0204	Calcium transporting ATPase	K05850//Ca2+ transporting ATPase, plasma membrane [EC:3.6.3.8]	0	943	ecb:100034081	ko04020//Calcium signaling pathway//Signal transduction//Environmental Information Processing;ko04024//cAMP signaling pathway//Signal transduction//Environmental Information Processing;ko04022//cGMP - PKG signaling pathway//Signal transduction//Environmental Information Processing;ko04261//Adrenergic signaling in cardiomyocytes//Circulatory system//Organismal Systems;ko04972//Pancreatic secretion…	GO:0031214//biomineral tissue development;GO:0046483//heterocycle metabolic process;GO:0051174//regulation of phosphorus metabolic process;GO:0050794//regulation of cellular process;GO:0050878//regulation of body fluid levels;GO:0019693//ribose phosphate metabolic process;GO:0007600//sensory perception;GO:0055065//metal ion homeostasis;GO:1903506//regulation of nucleic acid-templated transcriptio…	GO:0022804//active transmembrane transporter activity;GO:0005488//binding;GO:0042626//ATPase activity, coupled to transmembrane movement of substances;GO:0016787//hydrolase activity;GO:0046872//metal ion binding;GO:0005215//transporter activity;GO:0015075//ion transmembrane transporter activity;GO:0016818//hydrolase activity, acting on acid anhydrides, in phosphorus-containing anhydrides;GO:00973…	GO:0043292//contractile fiber;GO:0043231//intracellular membrane-bounded organelle;GO:0044464//cell part;GO:0005622//intracellular;GO:0044297//cell body;GO:0016020//membrane;GO:0044422//organelle part;GO:0044425//membrane part;GO:0030016//myofibril;GO:0043227//membrane-bounded organelle;GO:0044444//cytoplasmic part;GO:0042995//cell projection;GO:0031674//I band;GO:0071944//cell periphery;GO:00300…
Unigene0013861	2.4025	3.4161	5.9263	2.8692	3.6827	0.7739	23.7222	14.7553	12.218	20.8298	22.0369	19.3537	3049	7872	9.2696	XP_019610685.1	2016	0	PREDICTED: plasma membrane calcium-transporting ATPase 3 isoform X1 [Rhinolophus sinicus]	sp|Q64568|AT2B3_RAT	1991	0	Plasma membrane calcium-transporting ATPase 3 OS=Rattus norvegicus GN=Atp2b3 PE=2 SV=2	Hs11386155	1978	0	KOG0204	Calcium transporting ATPase	K05850//Ca2+ transporting ATPase, plasma membrane [EC:3.6.3.8]	0	1997	ecb:100057711	ko04020//Calcium signaling pathway//Signal transduction//Environmental Information Processing;ko04024//cAMP signaling pathway//Signal transduction//Environmental Information Processing;ko04022//cGMP - PKG signaling pathway//Signal transduction//Environmental Information Processing;ko04261//Adrenergic signaling in cardiomyocytes//Circulatory system//Organismal Systems;ko04972//Pancreatic secretion…	GO:0030001//metal ion transport;GO:0051234//establishment of localization;GO:0006812//cation transport;GO:0070838//divalent metal ion transport;GO:0051179//localization;GO:0006810//transport;GO:1902578//single-organism localization;GO:0044699//single-organism process;GO:0044765//single-organism transport;GO:0006811//ion transport;GO:0072511//divalent inorganic cation transport;GO:0006816//calcium…	GO:0022891//substrate-specific transmembrane transporter activity;GO:0019829//cation-transporting ATPase activity;GO:0022804//active transmembrane transporter activity;GO:0097159//organic cyclic compound binding;GO:0022857//transmembrane transporter activity;GO:0017111//nucleoside-triphosphatase activity;GO:0032550//purine ribonucleoside binding;GO:0016887//ATPase activity;GO:0036094//small molec…	GO:0043229//intracellular organelle;GO:0031224//intrinsic component of membrane;GO:0044424//intracellular part;GO:0005622//intracellular;GO:0043226//organelle;GO:0016020//membrane;GO:0044464//cell part;GO:0005623//cell;GO:0098805//whole membrane;GO:0043227//membrane-bounded organelle;GO:0044425//membrane part;GO:0098589//membrane region;GO:0043231//intracellular membrane-bounded organelle
Unigene0013877	2.5187	4.0715	4.4472	1.1933	2.9611	0.8445	18.1239	7.7457	4.4867	11.9643	10.4704	7.8777	2224	3305	5.3354	XP_019510797.1	1484	0	PREDICTED: protein SOGA1 isoform X1 [Hipposideros armiger]	sp|O94964|SOGA1_HUMAN	1362	0	Protein SOGA1 OS=Homo sapiens GN=SOGA1 PE=1 SV=2	--	--	--	--	--	--	--	--	--	--	GO:0031323//regulation of cellular metabolic process;GO:0050789//regulation of biological process;GO:0007154//cell communication;GO:0023052//signaling;GO:0006111//regulation of gluconeogenesis;GO:0010906//regulation of glucose metabolic process;GO:0050896//response to stimulus;GO:0009987//cellular process;GO:0044699//single-organism process;GO:0044700//single organism signaling;GO:0007165//signal…	-	GO:0043226//organelle;GO:0031988//membrane-bounded vesicle;GO:0043227//membrane-bounded organelle;GO:0031982//vesicle
Unigene0013897	1.4698	1.8873	3.2811	0.7052	1.2705	0.691	12.2666	8.4764	9.8707	11.1019	13.7859	13.4751	4251	6515	5.5024	XP_019580485.1	1691	0	PREDICTED: semaphorin-4G [Rhinolophus sinicus]	sp|Q9NTN9|SEM4G_HUMAN	1491	0	Semaphorin-4G OS=Homo sapiens GN=SEMA4G PE=1 SV=1	Hs5454050	439	3e-134	KOG3611	Semaphorins	K06521//semaphorin 4	0	1554	oas:101122740	ko04360//Axon guidance//Development//Organismal Systems	GO:0044699//single-organism process;GO:0044707//single-multicellular organism process;GO:0032501//multicellular organismal process	-	-
Unigene0013926	0.9264	1.1528	0.8568	3.6226	3.5504	3.0173	13.7429	12.4906	10.9383	19.05	21.5746	17.6554	814	1763	7.7761	XP_019611960.1	497	7e-167	PREDICTED: coronin-7 [Rhinolophus sinicus]	sp|Q0V8F1|CORO7_BOVIN	448	1e-149	Coronin-7 OS=Bos taurus GN=CORO7 PE=2 SV=1	Hs13375690	439	5e-147	KOG1445	Tumor-specific antigen (contains WD repeats)	K18619//coronin-7	5e-154	461	pale:102884242	--	-	-	-
Unigene0013953	1.9891	3.6711	6.2821	1.5095	2.1134	1.0565	14.2832	13.5024	5.8562	15.6452	14.9708	13.9629	2735	5075	6.6621	EDL15448.1	1620	0	glutamate receptor, ionotropic, AMPA2 (alpha 2), isoform CRA_b, partial [Mus musculus]	sp|P23819|GRIA2_MOUSE	1584	0	Glutamate receptor 2 OS=Mus musculus GN=Gria2 PE=1 SV=3	Hs4758480	1582	0	KOG1054	Glutamate-gated AMPA-type ion channel receptor subunit GluR2 and related subunits	K05198//glutamate receptor 2	0	1588	ssc:100622950	ko04024//cAMP signaling pathway//Signal transduction//Environmental Information Processing;ko04080//Neuroactive ligand-receptor interaction//Signaling molecules and interaction//Environmental Information Processing;ko04724//Glutamatergic synapse//Nervous system//Organismal Systems;ko04713//Circadian entrainment//Environmental adaptation//Organismal Systems;ko04728//Dopaminergic synapse//Nervous s…	-	-	-
Unigene0014032	0.55	0.3294	0.4451	1.3486	1.6932	0.7376	7.8566	6.3203	4.8983	18.9311	18.2969	17.1112	1567	2486	5.6959	XP_019568664.1	1043	0	PREDICTED: tuberin isoform X7 [Rhinolophus sinicus]	sp|P49816|TSC2_RAT	785	0	Tuberin OS=Rattus norvegicus GN=Tsc2 PE=1 SV=1	Hs10938008	774	0	KOG3687	Tuberin - Rap/ran-GTPase-activating protein	K07207//tuberous sclerosis 2	0	901	myb:102253389	ko04151//PI3K-Akt signaling pathway//Signal transduction//Environmental Information Processing;ko04072//Phospholipase D signaling pathway//Signal transduction//Environmental Information Processing;ko04910//Insulin signaling pathway//Endocrine system//Organismal Systems;ko04919//Thyroid hormone signaling pathway//Endocrine system//Organismal Systems;ko04152//AMPK signaling pathway//Signal transduc…	-	-	-
Unigene0014094	0.7921	1.6099	3.1079	1.6864	1.858	0.2361	19.7296	10.846	8.5286	17.1856	15.2198	16.4297	204	388	6.8286	XP_006870714.1	125	7e-32	PREDICTED: clathrin coat assembly protein AP180 isoform X3 [Chrysochloris asiatica]	sp|O60641|AP180_HUMAN	124	4e-33	Clathrin coat assembly protein AP180 OS=Homo sapiens GN=SNAP91 PE=1 SV=2	Hs7662228	124	6e-34	KOG0251	Clathrin assembly protein AP180 and related proteins, contain ENTH domain	--	--	--	--	--	GO:0006901//vesicle coating;GO:0009987//cellular process;GO:0016043//cellular component organization;GO:0030100//regulation of endocytosis;GO:0007267//cell-cell signaling;GO:0032879//regulation of localization;GO:0044700//single organism signaling;GO:0016050//vesicle organization;GO:0044763//single-organism cellular process;GO:0006900//membrane budding;GO:0007154//cell communication;GO:0050794//r…	GO:0043167//ion binding;GO:0043168//anion binding;GO:0019899//enzyme binding;GO:0005488//binding;GO:0008289//lipid binding;GO:0005515//protein binding;GO:0005543//phospholipid binding;GO:0035091//phosphatidylinositol binding;GO:0019900//kinase binding	GO:0044444//cytoplasmic part;GO:0044464//cell part;GO:0005737//cytoplasm;GO:0043227//membrane-bounded organelle;GO:0043231//intracellular membrane-bounded organelle;GO:0043229//intracellular organelle;GO:0016023//cytoplasmic, membrane-bounded vesicle;GO:0031410//cytoplasmic vesicle;GO:0044425//membrane part;GO:0005623//cell;GO:0016020//membrane;GO:0043226//organelle;GO:0005622//intracellular;GO:0…
Unigene0014115	0	0.3488	0.2357	1.6443	1.1155	0.7758	60.3624	52.0929	53.9614	0	0.6012	0	807	2549	11.3404	XP_006730427.1	346	2e-111	PREDICTED: transmembrane protein 132A-like [Leptonychotes weddellii]	sp|Q24JP5|T132A_HUMAN	332	1e-104	Transmembrane protein 132A OS=Homo sapiens GN=TMEM132A PE=2 SV=1	Hs8923510	331	7e-107	KOG4789	Uncharacterized conserved protein	K17599//transmembrane protein 132	5e-110	348	bacu:103002180	--	-	-	GO:0031982//vesicle;GO:0005623//cell;GO:0044424//intracellular part;GO:0031090//organelle membrane;GO:0031224//intrinsic component of membrane;GO:0016020//membrane;GO:0031988//membrane-bounded vesicle;GO:0005622//intracellular;GO:0043229//intracellular organelle;GO:0044422//organelle part;GO:0043226//organelle;GO:0044425//membrane part;GO:0043231//intracellular membrane-bounded organelle;GO:00432…
Unigene0014117	0.348	0.2919	0.4551	0.788	1.5872	0.7606	7.5916	8.6225	9.2939	16.1117	9.9487	15.287	4179	5949	5.111	XP_010987656.1	791	0	PREDICTED: integrin alpha-8, partial [Camelus dromedarius]	sp|P53708|ITA8_HUMAN	773	0	Integrin alpha-8 OS=Homo sapiens GN=ITGA8 PE=1 SV=3	Hs20473650	773	0	KOG3637	Vitronectin receptor, alpha subunit	K06584//integrin alpha 8	0	793	cfr:102517006	ko04151//PI3K-Akt signaling pathway//Signal transduction//Environmental Information Processing;ko04510//Focal adhesion//Cellular commiunity//Cellular Processes;ko04810//Regulation of actin cytoskeleton//Cell motility//Cellular Processes;ko04512//ECM-receptor interaction//Signaling molecules and interaction//Environmental Information Processing;ko04514//Cell adhesion molecules (CAMs)//Signaling mo…	GO:0001822//kidney development;GO:0043062//extracellular structure organization;GO:0022610//biological adhesion;GO:0048856//anatomical structure development;GO:0010556//regulation of macromolecule biosynthetic process;GO:1903844//regulation of cellular response to transforming growth factor beta stimulus;GO:0019222//regulation of metabolic process;GO:0080090//regulation of primary metabolic proce…	GO:0005488//binding;GO:0043167//ion binding;GO:0043169//cation binding	GO:0031224//intrinsic component of membrane;GO:0070161//anchoring junction;GO:0043229//intracellular organelle;GO:0044463//cell projection part;GO:0043226//organelle;GO:0005887//integral component of plasma membrane;GO:0043227//membrane-bounded organelle;GO:0016020//membrane;GO:0044464//cell part;GO:0044424//intracellular part;GO:0032589//neuron projection membrane;GO:0043231//intracellular membr…
Unigene0014142	22.4098	14.1246	14.3606	34.7114	64.5392	35.7003	801.794	640.942	447.892	95.9795	99.468	85.6299	3139	138413	158.314	XP_019497663.1	1838	0	PREDICTED: ectonucleotide pyrophosphatase/phosphodiesterase family member 2 isoform X3 [Hipposideros armiger]	sp|Q64610|ENPP2_RAT	1740	0	Ectonucleotide pyrophosphatase/phosphodiesterase family member 2 OS=Rattus norvegicus GN=Enpp2 PE=1 SV=2	Hs20070230	1700	0	KOG2645	Type I phosphodiesterase/nucleotide pyrophosphatase	K01122//ectonucleotide pyrophosphatase/phosphodiesterase family member 2 [EC:3.1.4.39]	0	1797	ptg:102971066	ko00565//Ether lipid metabolism//Lipid metabolism//Metabolism	GO:0050789//regulation of biological process;GO:0044281//small molecule metabolic process;GO:0034641//cellular nitrogen compound metabolic process;GO:0016192//vesicle-mediated transport;GO:0044238//primary metabolic process;GO:0009056//catabolic process;GO:0071704//organic substance metabolic process;GO:0019637//organophosphate metabolic process;GO:0006725//cellular aromatic compound metabolic pr…	GO:0046914//transition metal ion binding;GO:0005488//binding;GO:0016298//lipase activity;GO:0004518//nuclease activity;GO:0004620//phospholipase activity;GO:0016462//pyrophosphatase activity;GO:0003824//catalytic activity;GO:0046872//metal ion binding;GO:0016787//hydrolase activity;GO:0038024//cargo receptor activity;GO:0043169//cation binding;GO:0060089//molecular transducer activity;GO:0016788/…	GO:0005576//extracellular region;GO:0044421//extracellular region part
Unigene0014179	3.5013	3.2626	2.8753	0.8916	0.8237	0.8008	18.5217	19.0334	11.6035	7.678	8.2505	7.0627	1323	2134	5.7912	XP_019600665.1	871	0	PREDICTED: neuralized-like protein 4, partial [Rhinolophus sinicus]	sp|Q5NCX5|NEUL4_MOUSE	787	0	Neuralized-like protein 4 OS=Mus musculus GN=Neurl4 PE=2 SV=1	Hs14270478	758	0	KOG4625	Notch signaling protein Neuralized, Nuez domain	K16777//neuralized-like protein 4	0	798	lve:103082320	--	-	-	-
Unigene0014202	0.8977	2.2062	1.8869	0.6436	1.0998	0.0573	7.5395	6.3342	3.8683	8.4543	8.5187	7.8592	1680	1634	3.492	XP_019507663.1	887	0	PREDICTED: GRB2-associated and regulator of MAPK protein 1 isoform X2 [Hipposideros armiger]	sp|Q9H706|GAREM_HUMAN	865	0	GRB2-associated and regulator of MAPK protein OS=Homo sapiens GN=GAREM PE=1 SV=2	--	--	--	--	--	--	--	--	--	--	GO:0009967//positive regulation of signal transduction;GO:0048518//positive regulation of biological process;GO:0080090//regulation of primary metabolic process;GO:0042127//regulation of cell proliferation;GO:0010033//response to organic substance;GO:0048584//positive regulation of response to stimulus;GO:0023051//regulation of signaling;GO:0048522//positive regulation of cellular process;GO:0051…	GO:0005488//binding;GO:0005515//protein binding	-
Unigene0014203	1.4679	1.6229	2.0602	2.0349	8.3681	1.7668	32.8207	13.4738	23.2792	13.9929	24.9176	27.2278	1908	5677	10.6825	XP_019493904.1	997	0	PREDICTED: receptor-type tyrosine-protein phosphatase-like N isoform X1 [Hipposideros armiger]	sp|P56722|PTPRN_BOVIN	876	0	Receptor-type tyrosine-protein phosphatase-like N OS=Bos taurus GN=PTPRN PE=1 SV=1	Hs4506321	842	0	KOG0793	Protein tyrosine phosphatase	K07817//receptor-type tyrosine-protein phosphatase N [EC:3.1.3.48]	0	920	ssc:100155609	--	GO:0044237//cellular metabolic process;GO:0036211//protein modification process;GO:0044260//cellular macromolecule metabolic process;GO:0006470//protein dephosphorylation;GO:0008152//metabolic process;GO:0006464//cellular protein modification process;GO:0009987//cellular process;GO:0044267//cellular protein metabolic process;GO:0006793//phosphorus metabolic process;GO:0019538//protein metabolic p…	GO:0016791//phosphatase activity;GO:0005488//binding;GO:0016788//hydrolase activity, acting on ester bonds;GO:0005515//protein binding;GO:0042578//phosphoric ester hydrolase activity;GO:0003824//catalytic activity;GO:0008092//cytoskeletal protein binding;GO:0004721//phosphoprotein phosphatase activity;GO:0016787//hydrolase activity	-
Unigene0014256	1.8749	2.7692	1.8471	3.1798	3.5314	2.0772	20.2223	21.9252	18.3349	14.7613	11.8392	11.0288	2643	5844	7.9386	XP_014703291.1	389	3e-125	PREDICTED: RAC-gamma serine/threonine-protein kinase-like [Equus asinus]	sp|Q9Y243|AKT3_HUMAN	391	2e-124	RAC-gamma serine/threonine-protein kinase OS=Homo sapiens GN=AKT3 PE=1 SV=1	Hs4885549	391	3e-125	KOG0690	Serine/threonine protein kinase	K04456//RAC serine/threonine-protein kinase [EC:2.7.11.1]	3e-124	390	mgp:100545672	ko04510//Focal adhesion//Cellular commiunity//Cellular Processes;ko04010//MAPK signaling pathway//Signal transduction//Environmental Information Processing;ko04530//Tight junction//Cellular commiunity//Cellular Processes;ko04261//Adrenergic signaling in cardiomyocytes//Circulatory system//Organismal Systems;ko04910//Insulin signaling pathway//Endocrine system//Organismal Systems;ko04630//Jak-STAT…	GO:0065007//biological regulation;GO:0044260//cellular macromolecule metabolic process;GO:0006464//cellular protein modification process;GO:0008152//metabolic process;GO:0044267//cellular protein metabolic process;GO:0050794//regulation of cellular process;GO:0044238//primary metabolic process;GO:0006796//phosphate-containing compound metabolic process;GO:0006793//phosphorus metabolic process;GO:…	GO:0016773//phosphotransferase activity, alcohol group as acceptor;GO:0097159//organic cyclic compound binding;GO:0001882//nucleoside binding;GO:0004672//protein kinase activity;GO:0005488//binding;GO:0016301//kinase activity;GO:0032550//purine ribonucleoside binding;GO:0016772//transferase activity, transferring phosphorus-containing groups;GO:0097367//carbohydrate derivative binding;GO:0003824/…	GO:0044422//organelle part;GO:0044464//cell part;GO:0044446//intracellular organelle part;GO:0005622//intracellular;GO:0005634//nucleus;GO:0031974//membrane-enclosed lumen;GO:0005623//cell;GO:0044428//nuclear part;GO:0043231//intracellular membrane-bounded organelle;GO:0043229//intracellular organelle;GO:0043227//membrane-bounded organelle;GO:0016020//membrane;GO:0043226//organelle;GO:0043233//or…
Unigene0014294	8.0688	10.3034	20.023	4.7284	7.7043	1.9263	113.906	62.6242	91.6937	65.2172	70.7466	71.3081	3825	39031	36.6363	XP_011368200.1	1943	0	PREDICTED: glutamate receptor ionotropic, NMDA 1 isoform X1 [Pteropus vampyrus]	sp|Q5R1P0|NMDZ1_CANFA	1920	0	Glutamate receptor ionotropic, NMDA 1 OS=Canis familiaris GN=GRIN1 PE=2 SV=2	Hs11038637	1859	0	KOG4440	NMDA selective glutamate-gated ion channel receptor subunit GRIN1	K05208//glutamate receptor ionotropic, NMDA 1	0	1919	bacu:103001022	ko04015//Rap1 signaling pathway//Signal transduction//Environmental Information Processing;ko04020//Calcium signaling pathway//Signal transduction//Environmental Information Processing;ko04014//Ras signaling pathway//Signal transduction//Environmental Information Processing;ko04024//cAMP signaling pathway//Signal transduction//Environmental Information Processing;ko04080//Neuroactive ligand-recep…	GO:0044087//regulation of cellular component biogenesis;GO:0010941//regulation of cell death;GO:0048523//negative regulation of cellular process;GO:0009889//regulation of biosynthetic process;GO:1990267//response to transition metal nanoparticle;GO:0051259//protein oligomerization;GO:0010035//response to inorganic substance;GO:0045838//positive regulation of membrane potential;GO:0071822//protein…	GO:0005102//receptor binding;GO:0008324//cation transmembrane transporter activity;GO:0005261//cation channel activity;GO:0022832//voltage-gated channel activity;GO:0004871//signal transducer activity;GO:0005215//transporter activity;GO:0031406//carboxylic acid binding;GO:0022834//ligand-gated channel activity;GO:0004970//ionotropic glutamate receptor activity;GO:0005488//binding;GO:0043169//cati…	GO:0044444//cytoplasmic part;GO:0071944//cell periphery;GO:0031988//membrane-bounded vesicle;GO:0098589//membrane region;GO:0044424//intracellular part;GO:0044459//plasma membrane part;GO:0005886//plasma membrane;GO:0097458//neuron part;GO:0016023//cytoplasmic, membrane-bounded vesicle;GO:0043005//neuron projection;GO:0005622//intracellular;GO:0031226//intrinsic component of plasma membrane;GO:00…
Unigene0014340	1.0886	1.9841	4.6131	0.7335	1.2375	0.1497	8.2084	3.0304	5.9191	8.4415	10.8913	13.2009	3216	3742	4.1775	XP_019581393.1	1993	0	PREDICTED: multiple epidermal growth factor-like domains protein 11 [Rhinolophus sinicus]	sp|Q80T91|MEG11_MOUSE	1870	0	Multiple epidermal growth factor-like domains protein 11 OS=Mus musculus GN=Megf11 PE=1 SV=3	Hs14192941	1519	0	KOG1218	Proteins containing Ca2+-binding EGF-like domains	--	--	--	--	--	-	-	-
Unigene0014377	1.1884	2.0913	2.4727	1.2925	1.8689	1.1913	19.9583	21.0628	17.7566	14.3947	14.7691	14.2603	4487	9808	7.848	XP_019484260.1	1959	0	PREDICTED: sal-like protein 2 isoform X2 [Hipposideros armiger]	sp|Q9Y467|SALL2_HUMAN	1582	0	Sal-like protein 2 OS=Homo sapiens GN=SALL2 PE=1 SV=4	Hs20542184	1584	0	KOG1074	Transcriptional repressor SALM	--	--	--	--	--	GO:0044699//single-organism process;GO:0019222//regulation of metabolic process;GO:0031326//regulation of cellular biosynthetic process;GO:0031323//regulation of cellular metabolic process;GO:0032501//multicellular organismal process;GO:0050794//regulation of cellular process;GO:0035295//tube development;GO:0060255//regulation of macromolecule metabolic process;GO:0065007//biological regulation;G…	GO:0005488//binding;GO:0043169//cation binding;GO:0043167//ion binding;GO:0097159//organic cyclic compound binding	GO:0005623//cell;GO:0043231//intracellular membrane-bounded organelle;GO:0044464//cell part;GO:0032991//macromolecular complex;GO:0000118//histone deacetylase complex;GO:0043234//protein complex;GO:0043233//organelle lumen;GO:0043229//intracellular organelle;GO:0005622//intracellular;GO:0043227//membrane-bounded organelle;GO:0005654//nucleoplasm;GO:0070013//intracellular organelle lumen;GO:004442…
Unigene0014415	0.4057	0.6627	1.0746	0.1851	0.2231	0	2.0621	0.9425	1.9755	11.3002	15.3488	12.1457	1062	1004	3.3942	XP_019569393.1	697	0	PREDICTED: serine/threonine-protein kinase WNK2 [Rhinolophus sinicus]	sp|Q3UH66|WNK2_MOUSE	480	5e-153	Serine/threonine-protein kinase WNK2 OS=Mus musculus GN=Wnk2 PE=1 SV=2	Hs12711660	182	2e-49	KOG0584	Serine/threonine protein kinase	K08867//WNK lysine deficient protein kinase [EC:2.7.11.1]	0	599	pale:102883091	--	-	-	-
Unigene0014540	34.0146	42.6494	77.7986	16.2474	18.4421	8.8411	231.059	170.074	211.837	175.566	195.635	192.736	3034	80945	95.7871	XP_005361183.1	1956	0	PREDICTED: sodium/potassium-transporting ATPase subunit alpha-3 isoform X1 [Microtus ochrogaster]	sp|P06687|AT1A3_RAT	1948	0	Sodium/potassium-transporting ATPase subunit alpha-3 OS=Rattus norvegicus GN=Atp1a3 PE=1 SV=2	Hs14756299	1947	0	KOG0203	Na+/K+ ATPase, alpha subunit	K01539//sodium/potassium-transporting ATPase subunit alpha [EC:3.6.3.9]	0	1954	cjc:100410682	ko04024//cAMP signaling pathway//Signal transduction//Environmental Information Processing;ko04022//cGMP - PKG signaling pathway//Signal transduction//Environmental Information Processing;ko04261//Adrenergic signaling in cardiomyocytes//Circulatory system//Organismal Systems;ko04919//Thyroid hormone signaling pathway//Endocrine system//Organismal Systems;ko04974//Protein digestion and absorption/…	GO:0007165//signal transduction;GO:0044708//single-organism behavior;GO:0055085//transmembrane transport;GO:0044707//single-multicellular organism process;GO:0071804//cellular potassium ion transport;GO:0044763//single-organism cellular process;GO:0009416//response to light stimulus;GO:0044700//single organism signaling;GO:0098662//inorganic cation transmembrane transport;GO:0023052//signaling;GO…	GO:0015079//potassium ion transmembrane transporter activity;GO:0022857//transmembrane transporter activity;GO:0032549//ribonucleoside binding;GO:0008556//potassium-transporting ATPase activity;GO:0016817//hydrolase activity, acting on acid anhydrides;GO:0097159//organic cyclic compound binding;GO:0005102//receptor binding;GO:0001883//purine nucleoside binding;GO:0042625//ATPase coupled ion trans…	GO:0044459//plasma membrane part;GO:0030425//dendrite;GO:0044425//membrane part;GO:0043231//intracellular membrane-bounded organelle;GO:0071944//cell periphery;GO:0016020//membrane;GO:0044456//synapse part;GO:0042995//cell projection;GO:0044424//intracellular part;GO:0043226//organelle;GO:0044309//neuron spine;GO:0097458//neuron part;GO:0005623//cell;GO:0043229//intracellular organelle;GO:0031224…
Unigene0014561	1.3599	1.5894	3.8701	1.6806	2.3621	0.6772	27.9015	24.8165	16.9263	22.3227	22.2952	22.9974	3129	9076	10.4141	XP_020020612.1	1662	0	E3 ubiquitin-protein ligase TRIM9 isoform X1 [Castor canadensis]	sp|Q8C7M3|TRIM9_MOUSE	1588	0	E3 ubiquitin-protein ligase TRIM9 OS=Mus musculus GN=Trim9 PE=1 SV=2	Hs16519557	1099	0	KOG4367	Predicted Zn-finger protein	K10649//tripartite motif-containing protein 9/67	0	1660	ngi:103731501	--	GO:0044248//cellular catabolic process;GO:0070647//protein modification by small protein conjugation or removal;GO:0044257//cellular protein catabolic process;GO:0032446//protein modification by small protein conjugation;GO:1901575//organic substance catabolic process;GO:0009987//cellular process;GO:0044267//cellular protein metabolic process;GO:0043412//macromolecule modification;GO:0071704//org…	GO:0043169//cation binding;GO:0003824//catalytic activity;GO:0005515//protein binding;GO:0046872//metal ion binding;GO:0046914//transition metal ion binding;GO:0019787//ubiquitin-like protein transferase activity;GO:0005488//binding;GO:0046983//protein dimerization activity;GO:0043167//ion binding;GO:0016740//transferase activity	GO:0043226//organelle;GO:0044424//intracellular part;GO:0043005//neuron projection;GO:0043229//intracellular organelle;GO:0044444//cytoplasmic part;GO:0005622//intracellular;GO:0031410//cytoplasmic vesicle;GO:0043232//intracellular non-membrane-bounded organelle;GO:0044464//cell part;GO:0042995//cell projection;GO:0031988//membrane-bounded vesicle;GO:0043231//intracellular membrane-bounded organe…
Unigene0014570	2.7276	6.4399	9.3952	2.5019	4.2049	1.2193	21.1073	13.7598	9.1377	16.915	15.3866	15.5921	3752	8623	8.2514	XP_008842408.1	1689	0	PREDICTED: disks large homolog 2 isoform X12 [Nannospalax galili]	sp|Q63622|DLG2_RAT	1602	0	Disks large homolog 2 OS=Rattus norvegicus GN=Dlg2 PE=1 SV=1	Hs4557527	1547	0	KOG0708	Membrane-associated guanylate kinase MAGUK (contains PDZ, SH3, HOOK and GUK domains)	K12075//discs large protein 2/3	0	1677	nle:100590895	ko04390//Hippo signaling pathway//Signal transduction//Environmental Information Processing	-	-	-
Unigene0014654	2.632	1.351	1.9363	0.7719	0.8268	0.9665	11.5176	5.2864	12.7259	3.8829	2.54	3.0133	1146	1035	3.2426	XP_019597964.1	712	0	PREDICTED: integrin alpha-7 isoform X6 [Rhinolophus sinicus]	sp|Q13683|ITA7_HUMAN	669	0	Integrin alpha-7 OS=Homo sapiens GN=ITGA7 PE=1 SV=3	Hs4504753	669	0	KOG3637	Vitronectin receptor, alpha subunit	K06583//integrin alpha 7	0	687	fca:101089783	ko04151//PI3K-Akt signaling pathway//Signal transduction//Environmental Information Processing;ko04510//Focal adhesion//Cellular commiunity//Cellular Processes;ko04810//Regulation of actin cytoskeleton//Cell motility//Cellular Processes;ko04512//ECM-receptor interaction//Signaling molecules and interaction//Environmental Information Processing	GO:0007275//multicellular organism development;GO:0044707//single-multicellular organism process;GO:0007154//cell communication;GO:0001568//blood vessel development;GO:0048731//system development;GO:0040011//locomotion;GO:0044763//single-organism cellular process;GO:0050794//regulation of cellular process;GO:0051716//cellular response to stimulus;GO:0048870//cell motility;GO:0048856//anatomical s…	GO:0005488//binding;GO:0005515//protein binding	GO:0098797//plasma membrane protein complex;GO:0016021//integral component of membrane;GO:0043235//receptor complex;GO:0044425//membrane part;GO:0016020//membrane;GO:0044459//plasma membrane part;GO:0008305//integrin complex;GO:0071944//cell periphery;GO:0005924//cell-substrate adherens junction;GO:0030054//cell junction;GO:0005887//integral component of plasma membrane;GO:0005886//plasma membran…
Unigene0014664	0.6529	1.0308	1.8252	0.5026	0.8076	0.2554	9.6406	7.1637	5.311	6.6399	7.7731	5.8862	2640	2434	3.3102	XP_019590071.1	1733	0	PREDICTED: voltage-dependent T-type calcium channel subunit alpha-1I isoform X3 [Rhinolophus sinicus]	sp|Q9P0X4|CAC1I_HUMAN	1461	0	Voltage-dependent T-type calcium channel subunit alpha-1I OS=Homo sapiens GN=CACNA1I PE=1 SV=1	Hs21361077	1461	0	KOG2302	T-type voltage-gated Ca2+ channel, pore-forming alpha1I subunit	K04856//voltage-dependent calcium channel T type alpha-1I	0	1489	ngi:103748561	ko04020//Calcium signaling pathway//Signal transduction//Environmental Information Processing;ko04010//MAPK signaling pathway//Signal transduction//Environmental Information Processing;ko04713//Circadian entrainment//Environmental adaptation//Organismal Systems;ko04925//Aldosterone synthesis and secretion//Endocrine system//Organismal Systems	GO:0070838//divalent metal ion transport;GO:0006810//transport;GO:0051234//establishment of localization;GO:0006811//ion transport;GO:0044765//single-organism transport;GO:0006816//calcium ion transport;GO:0032501//multicellular organismal process;GO:0065007//biological regulation;GO:0006812//cation transport;GO:0051179//localization;GO:0030001//metal ion transport;GO:0009987//cellular process;GO…	GO:0005262//calcium channel activity;GO:0022838//substrate-specific channel activity;GO:0022836//gated channel activity;GO:0015085//calcium ion transmembrane transporter activity;GO:0005244//voltage-gated ion channel activity;GO:0022890//inorganic cation transmembrane transporter activity;GO:0022803//passive transmembrane transporter activity;GO:0022857//transmembrane transporter activity;GO:0005…	GO:0031224//intrinsic component of membrane;GO:0016021//integral component of membrane;GO:0016020//membrane;GO:0044425//membrane part
Unigene0014692	0.7506	0.1569	0.6715	1.9451	2.4561	1.3153	9.3699	8.7801	8.5571	10.172	7.5447	9.5111	1794	2169	4.3408	XP_019595741.1	1162	0	PREDICTED: mast/stem cell growth factor receptor Kit isoform X4 [Rhinolophus sinicus]	sp|Q2HWD6|KIT_PIG	1083	0	Mast/stem cell growth factor receptor Kit OS=Sus scrofa GN=KIT PE=2 SV=1	Hs4557695	994	0	KOG0200	Fibroblast/platelet-derived growth factor receptor and related receptor tyrosine kinases	K05091//proto-oncogene tyrosine-protein kinase Kit [EC:2.7.10.1]	0	1096	ecb:100009704	ko04151//PI3K-Akt signaling pathway//Signal transduction//Environmental Information Processing;ko04144//Endocytosis//Transport and catabolism//Cellular Processes;ko04015//Rap1 signaling pathway//Signal transduction//Environmental Information Processing;ko04014//Ras signaling pathway//Signal transduction//Environmental Information Processing;ko04072//Phospholipase D signaling pathway//Signal trans…	GO:0043408//regulation of MAPK cascade;GO:0034097//response to cytokine;GO:0048513//animal organ development;GO:0032268//regulation of cellular protein metabolic process;GO:0008406//gonad development;GO:0042127//regulation of cell proliferation;GO:0071310//cellular response to organic substance;GO:0002376//immune system process;GO:0003006//developmental process involved in reproduction;GO:0019953…	GO:0004888//transmembrane signaling receptor activity;GO:0001883//purine nucleoside binding;GO:0097367//carbohydrate derivative binding;GO:0016740//transferase activity;GO:0019899//enzyme binding;GO:0032550//purine ribonucleoside binding;GO:0016301//kinase activity;GO:0003824//catalytic activity;GO:0005488//binding;GO:0016773//phosphotransferase activity, alcohol group as acceptor;GO:0038023//sig…	GO:0005576//extracellular region;GO:0005623//cell;GO:0005737//cytoplasm;GO:0044464//cell part;GO:0044444//cytoplasmic part;GO:0005773//vacuole;GO:0030054//cell junction;GO:0044424//intracellular part;GO:0044421//extracellular region part;GO:0005886//plasma membrane;GO:0043231//intracellular membrane-bounded organelle;GO:0044459//plasma membrane part;GO:0071944//cell periphery;GO:0005622//intracel…
Unigene0014707	1.5072	2.414	3.6722	0.6507	1.1975	0.2391	14.8084	7.5212	7.8678	12.983	12.0352	15.1118	6647	10385	5.6094	XP_019602445.1	3214	0	PREDICTED: protein piccolo [Rhinolophus sinicus]	sp|Q9JKS6|PCLO_RAT	2939	0	Protein piccolo OS=Rattus norvegicus GN=Pclo PE=1 SV=1	Hs7662286	139	4e-32	KOG2060	Rab3 effector RIM1 and related proteins, contain PDZ and C2 domains	K16882//protein piccolo	0	3133	hsa:27445	ko04911//Insulin secretion//Endocrine system//Organismal Systems	GO:0015031//protein transport;GO:0050896//response to stimulus;GO:0051234//establishment of localization;GO:0008104//protein localization;GO:0007165//signal transduction;GO:0051641//cellular localization;GO:0051049//regulation of transport;GO:0060627//regulation of vesicle-mediated transport;GO:0065007//biological regulation;GO:0009987//cellular process;GO:0007154//cell communication;GO:0044763//…	GO:0005488//binding;GO:0005543//phospholipid binding;GO:0008289//lipid binding;GO:0043168//anion binding;GO:0043169//cation binding;GO:0005515//protein binding;GO:0043167//ion binding;GO:0046872//metal ion binding	GO:0016023//cytoplasmic, membrane-bounded vesicle;GO:0044456//synapse part;GO:0043226//organelle;GO:0044448//cell cortex part;GO:0031410//cytoplasmic vesicle;GO:0071944//cell periphery;GO:0005856//cytoskeleton;GO:0044464//cell part;GO:0043228//non-membrane-bounded organelle;GO:0005737//cytoplasm;GO:0045202//synapse;GO:0005622//intracellular;GO:0043227//membrane-bounded organelle;GO:0043232//intra…
Unigene0014733	4.3338	2.8312	2.7328	3.9544	2.9952	3.1828	14.6271	15.2894	11.9106	14.2074	15.6134	13.5712	348	720	7.4282	XP_012377974.1	107	2e-27	PREDICTED: tubulin beta chain [Dasypus novemcinctus]	sp|P85108|TBB2A_RAT	108	1e-27	Tubulin beta-2A chain OS=Rattus norvegicus GN=Tubb2a PE=1 SV=1	Hs4507729	108	2e-28	KOG1375	Beta tubulin	K07375//tubulin beta	6e-28	109	cge:100762004	ko04145//Phagosome//Transport and catabolism//Cellular Processes;ko04540//Gap junction//Cellular commiunity//Cellular Processes	GO:0022607//cellular component assembly;GO:0043623//cellular protein complex assembly;GO:0071822//protein complex subunit organization;GO:0044699//single-organism process;GO:0009987//cellular process;GO:0051179//localization;GO:0034622//cellular macromolecular complex assembly;GO:0040011//locomotion;GO:0071840//cellular component organization or biogenesis;GO:0044085//cellular component biogenesi…	GO:0097367//carbohydrate derivative binding;GO:1901363//heterocyclic compound binding;GO:0003824//catalytic activity;GO:0001882//nucleoside binding;GO:0016787//hydrolase activity;GO:0032550//purine ribonucleoside binding;GO:0001883//purine nucleoside binding;GO:0005198//structural molecule activity;GO:0016462//pyrophosphatase activity;GO:0032549//ribonucleoside binding;GO:0036094//small molecule …	GO:0044464//cell part;GO:0043226//organelle;GO:0031982//vesicle;GO:0005856//cytoskeleton;GO:0032991//macromolecular complex;GO:0031988//membrane-bounded vesicle;GO:0005623//cell;GO:0043227//membrane-bounded organelle;GO:0005622//intracellular;GO:0043231//intracellular membrane-bounded organelle;GO:0043228//non-membrane-bounded organelle;GO:0043232//intracellular non-membrane-bounded organelle;GO:…
Unigene0014743	1.0815	1.1255	1.5871	2.3965	1.9149	1.0799	11.7143	7.8574	6.298	7.9346	8.0581	8.4483	3835	4449	4.1651	XP_019594922.1	2644	0	PREDICTED: contactin-associated protein-like 2 [Rhinolophus sinicus]	sp|Q9UHC6|CNTP2_HUMAN	2500	0	Contactin-associated protein-like 2 OS=Homo sapiens GN=CNTNAP2 PE=1 SV=1	Hs7662350	2500	0	KOG3516	Neurexin IV	K07380//contactin associated protein-like 2	0	2515	tup:102471737	ko04514//Cell adhesion molecules (CAMs)//Signaling molecules and interaction//Environmental Information Processing	GO:0030030//cell projection organization;GO:0008104//protein localization;GO:0070727//cellular macromolecule localization;GO:0050877//neurological system process;GO:0044708//single-organism behavior;GO:0030900//forebrain development;GO:0016043//cellular component organization;GO:0032501//multicellular organismal process;GO:0032502//developmental process;GO:0009987//cellular process;GO:0051641//ce…	GO:0005515//protein binding;GO:0005488//binding	GO:0098589//membrane region;GO:0043005//neuron projection;GO:0098590//plasma membrane region;GO:0016020//membrane;GO:0016021//integral component of membrane;GO:0034705//potassium channel complex;GO:0071944//cell periphery;GO:0098805//whole membrane;GO:0032589//neuron projection membrane;GO:0031252//cell leading edge;GO:0030424//axon;GO:0032991//macromolecular complex;GO:0031256//leading edge memb…
Unigene0014760	1.0385	1.0264	1.0814	0.492	0.3865	0.7142	2.4799	5.5474	1.9732	6.6829	5.3424	6.4208	2697	1786	2.3776	EGV91276.1	57.4	1e-06	hypothetical protein I79_026081 [Cricetulus griseus]	--	--	--	--	--	--	--	--	--	--	--	--	--	--	-	-	-
Unigene0014824	10.5091	8.0303	7.8776	3.5315	2.4824	4.638	73.1887	69.1364	104.36	12.874	14.3554	14.3935	2004	12357	22.1385	BAC36414.1	58.9	3e-07	unnamed protein product [Mus musculus]	--	--	--	--	--	--	--	--	--	--	--	--	--	--	GO:0008219//cell death;GO:0006915//apoptotic process;GO:0065007//biological regulation;GO:0044699//single-organism process;GO:0032501//multicellular organismal process;GO:0007154//cell communication;GO:0007275//multicellular organism development;GO:0050794//regulation of cellular process;GO:0009653//anatomical structure morphogenesis;GO:0050789//regulation of biological process;GO:0044707//single…	GO:0003824//catalytic activity;GO:0005488//binding;GO:0016740//transferase activity	GO:0043227//membrane-bounded organelle;GO:0044464//cell part;GO:0044424//intracellular part;GO:0005623//cell;GO:0005622//intracellular;GO:0043226//organelle;GO:0043231//intracellular membrane-bounded organelle;GO:0043229//intracellular organelle;GO:0005634//nucleus
Unigene0014827	2.3228	2.7613	2.0908	0.0499	0.2163	0.0733	21.4113	16.1703	25.2871	84.2386	83.3657	78.3253	1971	12695	23.1248	BAC36414.1	69.3	8e-15	unnamed protein product [Mus musculus]	--	--	--	--	--	--	--	--	--	--	--	--	--	--	GO:0032502//developmental process;GO:0006915//apoptotic process;GO:0044763//single-organism cellular process;GO:0044767//single-organism developmental process;GO:0007389//pattern specification process;GO:0007165//signal transduction;GO:0007154//cell communication;GO:0060041//retina development in camera-type eye;GO:0043010//camera-type eye development;GO:0007275//multicellular organism developmen…	GO:0016740//transferase activity;GO:0003824//catalytic activity;GO:0005488//binding;GO:0016301//kinase activity;GO:0097159//organic cyclic compound binding;GO:0016772//transferase activity, transferring phosphorus-containing groups;GO:1901363//heterocyclic compound binding	GO:0044464//cell part;GO:0044451//nucleoplasm part;GO:0005623//cell;GO:0005622//intracellular;GO:0005654//nucleoplasm;GO:0043229//intracellular organelle;GO:0044422//organelle part;GO:0043227//membrane-bounded organelle;GO:0043231//intracellular membrane-bounded organelle;GO:0070013//intracellular organelle lumen;GO:0031974//membrane-enclosed lumen;GO:0031981//nuclear lumen;GO:0043226//organelle;…
Unigene0014842	5.594	12.755	18.8338	2.8524	7.3265	3.0524	48.7026	34.2352	23.5048	30.9601	38.3622	37.3647	2619	13347	18.297	XP_014723211.1	1267	0	PREDICTED: microtubule-associated protein 2 isoform X8 [Equus asinus]	sp|P15146|MTAP2_RAT	1166	0	Microtubule-associated protein 2 OS=Rattus norvegicus GN=Map2 PE=1 SV=3	Hs14195620	1215	0	KOG2418	Microtubule-associated protein TAU	K10430//microtubule-associated protein 2	0	1223	mcc:710840	--	GO:0048858//cell projection morphogenesis;GO:0007399//nervous system development;GO:0030154//cell differentiation;GO:0016043//cellular component organization;GO:0048869//cellular developmental process;GO:0071840//cellular component organization or biogenesis;GO:0044707//single-multicellular organism process;GO:0032502//developmental process;GO:0030030//cell projection organization;GO:0030182//neu…	GO:0008092//cytoskeletal protein binding;GO:0001948//glycoprotein binding;GO:0005515//protein binding;GO:0005488//binding;GO:0097367//carbohydrate derivative binding;GO:0015631//tubulin binding	GO:0044424//intracellular part;GO:0044422//organelle part;GO:0043231//intracellular membrane-bounded organelle;GO:0043233//organelle lumen;GO:0070013//intracellular organelle lumen;GO:0044297//cell body;GO:0043232//intracellular non-membrane-bounded organelle;GO:0030425//dendrite;GO:0031974//membrane-enclosed lumen;GO:0042995//cell projection;GO:0097458//neuron part;GO:0005634//nucleus;GO:0043228…
Unigene0014858	2.4493	3.6817	5.664	1.7009	2.4023	1.7054	13.5289	4.6215	7.0013	15.1572	13.5485	9.7682	2485	3966	5.7301	XP_019599914.1	1668	0	PREDICTED: rho guanine nucleotide exchange factor 17 [Rhinolophus sinicus]	sp|Q96PE2|ARHGH_HUMAN	1532	0	Rho guanine nucleotide exchange factor 17 OS=Homo sapiens GN=ARHGEF17 PE=1 SV=1	HsM7662064	1533	0	KOG3522	Predicted guanine nucleotide exchange factor	--	--	--	--	--	GO:0050790//regulation of catalytic activity;GO:0019222//regulation of metabolic process;GO:0043087//regulation of GTPase activity;GO:0050789//regulation of biological process;GO:0007010//cytoskeleton organization;GO:0016043//cellular component organization;GO:0065009//regulation of molecular function;GO:0009987//cellular process;GO:0065007//biological regulation;GO:0051336//regulation of hydrola…	GO:0005085//guanyl-nucleotide exchange factor activity;GO:0005088//Ras guanyl-nucleotide exchange factor activity;GO:0098772//molecular function regulator	-
Unigene0014874	0.3491	0.1322	0.4645	0.0277	0.1068	0.2035	15.4935	9.9305	9.3144	1.7857	1.777	1.0589	3549	2673	2.7041	XP_019488381.1	2028	0	PREDICTED: FYVE and coiled-coil domain-containing protein 1 isoform X1 [Hipposideros armiger]	sp|Q9BQS8|FYCO1_HUMAN	1665	0	FYVE and coiled-coil domain-containing protein 1 OS=Homo sapiens GN=FYCO1 PE=1 SV=3	Hs13470092	1665	0	KOG1729	FYVE finger containing protein	--	--	--	--	--	-	-	-
Unigene0014898	0.5465	1.214	1.0615	0.0499	0.5288	0.2443	2.7027	0.7484	0.3894	6.3852	6.8918	4.715	1971	1014	1.8471	XP_019610094.1	1249	0	PREDICTED: A-kinase anchor protein 6 isoform X1 [Rhinolophus sinicus]	sp|Q13023|AKAP6_HUMAN	1077	0	A-kinase anchor protein 6 OS=Homo sapiens GN=AKAP6 PE=1 SV=3	--	--	--	--	--	K16523//A-kinase anchor protein 6	0	1100	pale:102886719	--	-	-	-
Unigene0014927	21.015	26.7359	37.0297	12.4775	16.8023	9.2489	188.218	150.793	180.991	88.8061	103.612	94.5911	3801	68039	64.2677	XP_019293033.1	1541	0	PREDICTED: vesicle-fusing ATPase [Panthera pardus]	sp|Q5R410|NSF_PONAB	1524	0	Vesicle-fusing ATPase OS=Pongo abelii GN=NSF PE=2 SV=1	Hs11079228	1507	0	KOG0741	AAA+-type ATPase	K06027//vesicle-fusing ATPase [EC:3.6.4.6]	0	1531	ecb:100063690	ko04727//GABAergic synapse//Nervous system//Organismal Systems;ko04721//Synaptic vesicle cycle//Nervous system//Organismal Systems;ko04962//Vasopressin-regulated water reabsorption//Excretory system//Organismal Systems	-	-	-
Unigene0014956	1.3128	0.9081	1.6361	0.3171	0.5094	0.2071	23.7604	19.0329	27.4748	5.6063	7.616	5.7881	1395	2493	6.4162	XP_019517815.1	611	0	PREDICTED: potassium voltage-gated channel subfamily H member 3 isoform X2 [Hipposideros armiger]	sp|O89047|KCNH3_RAT	551	0	Potassium voltage-gated channel subfamily H member 3 OS=Rattus norvegicus GN=Kcnh3 PE=2 SV=1	Hs14757072	519	1e-172	KOG0498	K+-channel ERG and related proteins, contain PAS/PAC sensor domain	K04906//potassium voltage-gated channel Eag-related subfamily H member 3	0	598	fca:101083274	--	GO:0051716//cellular response to stimulus;GO:0051234//establishment of localization;GO:0055085//transmembrane transport;GO:0044765//single-organism transport;GO:0006812//cation transport;GO:0035556//intracellular signal transduction;GO:0044700//single organism signaling;GO:0009987//cellular process;GO:0065007//biological regulation;GO:0034220//ion transmembrane transport;GO:0044699//single-organi…	GO:0022892//substrate-specific transporter activity;GO:0015075//ion transmembrane transporter activity;GO:0046873//metal ion transmembrane transporter activity;GO:0015077//monovalent inorganic cation transmembrane transporter activity;GO:0022857//transmembrane transporter activity;GO:0022838//substrate-specific channel activity;GO:0022891//substrate-specific transmembrane transporter activity;GO:…	GO:0031224//intrinsic component of membrane;GO:0016020//membrane;GO:0044425//membrane part
Unigene0014999	1.2945	1.4901	1.415	0.3797	0.4067	0.8267	4.725	1.854	2.1523	6.2887	6.4545	4.359	1165	731	2.2528	XP_005576509.1	687	0	PREDICTED: kelch-like protein 29 isoform X1 [Macaca fascicularis]	sp|Q96CT2|KLH29_HUMAN	590	0	Kelch-like protein 29 OS=Homo sapiens GN=KLHL29 PE=2 SV=3	--	--	--	--	--	K10465//kelch-like protein 29	0	687	mcf:102145809	--	-	-	-
Unigene0015032	3.0093	5.0906	7.5978	2.9051	3.0307	2.4176	40.7373	28.1957	28.5482	51.6072	57.6265	45.1081	1235	6747	19.6145	ELR57634.1	783	0	ProSAP-interacting protein 1 [Bos mutus]	sp|O15049|N4BP3_HUMAN	152	3e-39	NEDD4-binding protein 3 OS=Homo sapiens GN=N4BP3 PE=1 SV=3	--	--	--	--	--	--	--	--	--	--	-	-	-
Unigene0015043	4.4121	7.1046	11.027	2.1831	3.676	2.0419	30.9517	23.4456	26.8033	62.5913	77.3382	89.027	3467	23588	24.427	XP_019596906.1	847	0	PREDICTED: testis-specific Y-encoded-like protein 4 [Rhinolophus sinicus]	sp|Q9UJ04|TSYL4_HUMAN	618	0	Testis-specific Y-encoded-like protein 4 OS=Homo sapiens GN=TSPYL4 PE=1 SV=2	Hs11141913	620	0	KOG1508	DNA replication factor/protein phosphatase inhibitor SET/SPR-2	K11287//TSPY-like 4	0	732	pale:102879982	--	GO:0071824//protein-DNA complex subunit organization;GO:0071840//cellular component organization or biogenesis;GO:0016043//cellular component organization;GO:0051276//chromosome organization;GO:0006325//chromatin organization;GO:0071822//protein complex subunit organization;GO:0034728//nucleosome organization;GO:0006996//organelle organization;GO:0009987//cellular process;GO:0043933//macromolecul…	-	-
Unigene0015049	8.6464	8.5458	13.5279	6.3352	11.6454	6.2077	65.468	40.1746	33.3495	49.9491	37.385	37.1213	2498	15472	22.2375	XP_019583646.1	969	0	PREDICTED: microtubule-associated protein 1B isoform X1 [Rhinolophus sinicus]	sp|P15205|MAP1B_RAT	880	0	Microtubule-associated protein 1B OS=Rattus norvegicus GN=Map1b PE=1 SV=2	Hs14165456	831	0	KOG3592	Microtubule-associated proteins	K10429//microtubule-associated protein 1	0	882	rno:29456	--	GO:0010638//positive regulation of organelle organization;GO:0032386//regulation of intracellular transport;GO:0050793//regulation of developmental process;GO:0061564//axon development;GO:0048869//cellular developmental process;GO:0048468//cell development;GO:0071495//cellular response to endogenous stimulus;GO:0048731//system development;GO:0051049//regulation of transport;GO:0033273//response t…	GO:0008289//lipid binding;GO:0008092//cytoskeletal protein binding;GO:0005515//protein binding;GO:0015631//tubulin binding;GO:0005488//binding	GO:0005623//cell;GO:0060076//excitatory synapse;GO:0005856//cytoskeleton;GO:0033267//axon part;GO:0044309//neuron spine;GO:0098794//postsynapse;GO:0044444//cytoplasmic part;GO:0044424//intracellular part;GO:0044456//synapse part;GO:0043229//intracellular organelle;GO:0044297//cell body;GO:0032991//macromolecular complex;GO:0015630//microtubule cytoskeleton;GO:0043228//non-membrane-bounded organel…
Unigene0015099	2.4443	3.3458	4.213	1.2745	0.7679	0.7805	15.061	16.2225	10.6158	10.1258	9.9857	14.1566	617	1062	6.1798	XP_019827562.1	70.1	2e-11	PREDICTED: transcription elongation factor A protein 2 isoform X2 [Bos indicus]	sp|Q15560|TCEA2_HUMAN	49.3	7e-06	Transcription elongation factor A protein 2 OS=Homo sapiens GN=TCEA2 PE=1 SV=1	Hs4507385	49.3	1e-06	KOG1105	Transcription elongation factor TFIIS/Cofactor of enhancer-binding protein Sp1	K03145//transcription elongation factor S-II	3e-07	55.5	cjc:100412583	--	GO:0065007//biological regulation;GO:0019222//regulation of metabolic process;GO:0009889//regulation of biosynthetic process;GO:0010556//regulation of macromolecule biosynthetic process;GO:0031326//regulation of cellular biosynthetic process;GO:0060255//regulation of macromolecule metabolic process;GO:2001141//regulation of RNA biosynthetic process;GO:0031323//regulation of cellular metabolic pro…	GO:1901363//heterocyclic compound binding;GO:0046872//metal ion binding;GO:0097159//organic cyclic compound binding;GO:0003723//RNA binding;GO:0046914//transition metal ion binding;GO:0008135//translation factor activity, RNA binding;GO:0003676//nucleic acid binding;GO:0043169//cation binding;GO:0043167//ion binding;GO:0005488//binding	GO:0005623//cell;GO:0043226//organelle;GO:0005622//intracellular;GO:0043232//intracellular non-membrane-bounded organelle;GO:0043228//non-membrane-bounded organelle;GO:0043229//intracellular organelle;GO:0005815//microtubule organizing center;GO:0043227//membrane-bounded organelle;GO:0044430//cytoskeletal part;GO:0044464//cell part;GO:0005856//cytoskeleton;GO:0015630//microtubule cytoskeleton;GO:…
Unigene0015152	3.0268	3.4154	4.5749	1.6633	2.5111	1.7529	31.0307	35.7931	29.4415	19.2589	19.4858	23.6402	1566	5324	12.2062	XP_019607823.1	885	0	PREDICTED: ETS translocation variant 4 isoform X3 [Rhinolophus sinicus]	sp|P43268|ETV4_HUMAN	796	0	ETS translocation variant 4 OS=Homo sapiens GN=ETV4 PE=1 SV=3	Hs4826718	422	5e-142	KOG3806	Predicted transcription factor	K15592//ets translocation variant 4	0	843	pps:100982008	--	-	-	-
Unigene0015166	6.7293	8.0166	11.9147	3.5216	5.4093	1.7569	32.6393	35.217	21.9594	48.8283	44.3239	50.3694	3810	20373	19.1983	BAD93011.1	1002	0	bruno-like 4, RNA binding protein variant, partial [Homo sapiens]	sp|Q4R535|CELF4_MACFA	964	0	CUGBP Elav-like family member 4 OS=Macaca fascicularis GN=CELF4 PE=2 SV=1	Hs13123778	962	0	KOG0146	RNA-binding protein ETR-3 (RRM superfamily)	K13207//CUG-BP- and ETR3-like factor	0	969	bta:535177	--	GO:0032268//regulation of cellular protein metabolic process;GO:0065008//regulation of biological quality;GO:0043933//macromolecular complex subunit organization;GO:0042391//regulation of membrane potential;GO:0019222//regulation of metabolic process;GO:0044085//cellular component biogenesis;GO:0044699//single-organism process;GO:0016043//cellular component organization;GO:0033120//positive regul…	GO:1901363//heterocyclic compound binding;GO:0003723//RNA binding;GO:0097159//organic cyclic compound binding;GO:0005488//binding;GO:0045182//translation regulator activity;GO:0003676//nucleic acid binding;GO:0044822//poly(A) RNA binding;GO:0030371//translation repressor activity	GO:0043227//membrane-bounded organelle;GO:0043226//organelle;GO:0005622//intracellular;GO:0044464//cell part;GO:0043231//intracellular membrane-bounded organelle;GO:0005623//cell;GO:0044424//intracellular part;GO:0043229//intracellular organelle
Unigene0015269	1.0987	0.9342	1.3241	2.0289	2.8533	2.4792	41.9985	24.1782	42.2244	17.0052	20.9933	16.0068	2059	6866	11.9724	XP_019514101.1	1038	0	PREDICTED: E3 ubiquitin-protein ligase MIB2 isoform X2 [Hipposideros armiger]	sp|Q96AX9|MIB2_HUMAN	943	0	E3 ubiquitin-protein ligase MIB2 OS=Homo sapiens GN=MIB2 PE=1 SV=3	Hs21264330_1	838	0	KOG4582	Uncharacterized conserved protein, contains ZZ-type Zn-finger	K10645//E3 ubiquitin-protein ligase mind-bomb [EC:2.3.2.27]	0	954	tup:102474639	--	GO:0032446//protein modification by small protein conjugation;GO:0008152//metabolic process;GO:0065007//biological regulation;GO:0009966//regulation of signal transduction;GO:0009987//cellular process;GO:0023051//regulation of signaling;GO:0019538//protein metabolic process;GO:0044238//primary metabolic process;GO:0050789//regulation of biological process;GO:0043122//regulation of I-kappaB kinase…	GO:0003824//catalytic activity;GO:0019787//ubiquitin-like protein transferase activity;GO:0043169//cation binding;GO:0060089//molecular transducer activity;GO:0005488//binding;GO:0046872//metal ion binding;GO:0016740//transferase activity;GO:0043167//ion binding;GO:0046914//transition metal ion binding	GO:0044444//cytoplasmic part;GO:0044424//intracellular part;GO:0043226//organelle;GO:0044464//cell part;GO:0005768//endosome;GO:0043231//intracellular membrane-bounded organelle;GO:0005737//cytoplasm;GO:0043229//intracellular organelle;GO:0005623//cell;GO:0005622//intracellular;GO:0012505//endomembrane system;GO:0043227//membrane-bounded organelle
Unigene0015277	1.203	1.6671	1.7057	3.6923	2.2366	5.2803	12.4988	12.6486	20.2867	82.7299	74.6412	88.1091	1970	12369	22.5425	ELK34538.1	62.8	1e-08	Solute carrier family 23 member 2 [Myotis davidii]	--	--	--	--	--	--	--	--	--	--	--	--	--	--	-	-	-
Unigene0015278	0.9303	1.0832	1.7096	1.819	2.0541	1.9097	35.5509	24.8547	27.8764	20.7783	19.0837	18.1865	5674	17129	10.8387	XP_019589317.1	1318	0	PREDICTED: solute carrier family 23 member 2 [Rhinolophus sinicus]	sp|Q9UGH3|S23A2_HUMAN	1306	0	Solute carrier family 23 member 2 OS=Homo sapiens GN=SLC23A2 PE=1 SV=1	Hs20559468	1306	0	KOG1292	Xanthine/uracil transporters	K14611//solute carrier family 23 (nucleobase transporter), member 1/2	0	1316	bacu:102998202	--	GO:0046942//carboxylic acid transport;GO:0015882//L-ascorbic acid transport;GO:0009987//cellular process;GO:0015749//monosaccharide transport;GO:0044763//single-organism cellular process;GO:0008643//carbohydrate transport;GO:0006810//transport;GO:1902578//single-organism localization;GO:0006811//ion transport;GO:0006820//anion transport;GO:0051180//vitamin transport;GO:0071702//organic substance …	GO:0015144//carbohydrate transmembrane transporter activity;GO:0051183//vitamin transporter activity;GO:1901476//carbohydrate transporter activity;GO:0051119//sugar transmembrane transporter activity;GO:0022891//substrate-specific transmembrane transporter activity;GO:0015145//monosaccharide transmembrane transporter activity;GO:0005215//transporter activity;GO:0022892//substrate-specific transpo…	GO:0005886//plasma membrane;GO:0031224//intrinsic component of membrane;GO:0044464//cell part;GO:0071944//cell periphery;GO:0044425//membrane part;GO:0044424//intracellular part;GO:0016020//membrane;GO:0005623//cell;GO:0005622//intracellular
Unigene0015292	0.6845	1.3181	1.0178	0.4602	0.5071	0.3866	5.1469	5.8495	4.8262	1.2327	1.006	1.1549	1495	670	1.609	XP_019589046.1	976	0	PREDICTED: DDB1- and CUL4-associated factor 5 isoform X3 [Rhinolophus sinicus]	sp|Q96JK2|DCAF5_HUMAN	838	0	DDB1- and CUL4-associated factor 5 OS=Homo sapiens GN=DCAF5 PE=1 SV=2	Hs14784298	838	0	KOG4227	WD40 repeat protein	K11800//WD repeat-containing protein 22	0	861	pale:102888507	--	-	-	GO:1990234//transferase complex;GO:0043234//protein complex;GO:1902494//catalytic complex;GO:0044464//cell part;GO:0031461//cullin-RING ubiquitin ligase complex;GO:0000151//ubiquitin ligase complex;GO:0005623//cell;GO:0005622//intracellular;GO:0032991//macromolecular complex;GO:0044424//intracellular part
Unigene0015333	3.1369	5.0302	8.5807	1.7564	1.8813	0.7809	35.294	16.9965	14.2406	31.5313	36.457	33.3733	3022	11185	13.2884	XP_019513855.1	1763	0	PREDICTED: SH3 and multiple ankyrin repeat domains protein 1 isoform X1 [Hipposideros armiger]	sp|D3YZU1|SHAN1_MOUSE	1222	0	SH3 and multiple ankyrin repeat domains protein 1 OS=Mus musculus GN=Shank1 PE=1 SV=1	Hs11968152_2	1129	0	KOG4375	Scaffold protein Shank and related SAM domain proteins	K15009//SH3 and multiple ankyrin repeat domains protein	0	1222	mmu:243961	ko04724//Glutamatergic synapse//Nervous system//Organismal Systems	GO:0007613//memory;GO:0044708//single-organism behavior;GO:0033036//macromolecule localization;GO:0009987//cellular process;GO:0022008//neurogenesis;GO:0007399//nervous system development;GO:0048856//anatomical structure development;GO:0009966//regulation of signal transduction;GO:0045838//positive regulation of membrane potential;GO:0010646//regulation of cell communication;GO:0032990//cell part…	GO:0071855//neuropeptide receptor binding;GO:0005198//structural molecule activity;GO:0005102//receptor binding;GO:0005515//protein binding;GO:0005488//binding;GO:0032947//protein complex scaffold;GO:0001664//G-protein coupled receptor binding;GO:0019904//protein domain specific binding;GO:0035254//glutamate receptor binding;GO:0030159//receptor signaling complex scaffold activity	GO:0043226//organelle;GO:0099572//postsynaptic specialization;GO:0098589//membrane region;GO:0098797//plasma membrane protein complex;GO:0045202//synapse;GO:0043005//neuron projection;GO:0044459//plasma membrane part;GO:1990351//transporter complex;GO:0097060//synaptic membrane;GO:0034702//ion channel complex;GO:0071944//cell periphery;GO:0043235//receptor complex;GO:0005886//plasma membrane;GO:0…
Unigene0015359	0.1934	0.3181	0.5311	0.5293	0.4347	0.3266	7.8619	5.7366	6.4296	1.1116	1.5287	1.0938	2507	1230	1.7615	XP_019501491.1	551	0	PREDICTED: SPRY domain-containing SOCS box protein 4 isoform X1 [Hipposideros armiger]	sp|Q96A44|SPSB4_HUMAN	543	0	SPRY domain-containing SOCS box protein 4 OS=Homo sapiens GN=SPSB4 PE=1 SV=1	Hs18254460	543	0	KOG3953	SOCS box protein SSB-1, contains SPRY domain	K10343//SPRY domain-containing SOCS box protein 1/4	0	550	pale:102878542	--	GO:0070647//protein modification by small protein conjugation or removal;GO:0044699//single-organism process;GO:0044260//cellular macromolecule metabolic process;GO:0044700//single organism signaling;GO:0050794//regulation of cellular process;GO:0043412//macromolecule modification;GO:0009987//cellular process;GO:0007165//signal transduction;GO:0043170//macromolecule metabolic process;GO:0019538//…	-	GO:0044464//cell part;GO:0044424//intracellular part;GO:0005622//intracellular;GO:0005623//cell
Unigene0015384	2.0603	2.051	4.885	0.9668	1.7605	0.5526	23.4492	30.8598	24.1037	19.3542	22.2153	22.1445	1830	5500	10.7906	XP_017361223.1	917	0	PREDICTED: immunoglobulin superfamily member 21 [Cebus capucinus imitator]	sp|Q96ID5|IGS21_HUMAN	886	0	Immunoglobulin superfamily member 21 OS=Homo sapiens GN=IGSF21 PE=2 SV=1	--	--	--	--	--	--	--	--	--	--	-	-	-
Unigene0015414	3.5959	4.4181	6.5049	2.1068	1.4317	0.5076	37.9341	25.7664	22.619	17.8461	18.6825	27.3006	1423	4609	11.6288	XP_019519696.1	732	0	PREDICTED: voltage-dependent P/Q-type calcium channel subunit alpha-1A isoform X12 [Hipposideros armiger]	sp|O00555|CAC1A_HUMAN	582	0	Voltage-dependent P/Q-type calcium channel subunit alpha-1A OS=Homo sapiens GN=CACNA1A PE=1 SV=2	Hs13386498	582	0	KOG2301	Voltage-gated Ca2+ channels, alpha1 subunits	K04344//voltage-dependent calcium channel P/Q type alpha-1A	0	589	rro:104661142	ko04020//Calcium signaling pathway//Signal transduction//Environmental Information Processing;ko04010//MAPK signaling pathway//Signal transduction//Environmental Information Processing;ko04724//Glutamatergic synapse//Nervous system//Organismal Systems;ko04725//Cholinergic synapse//Nervous system//Organismal Systems;ko04728//Dopaminergic synapse//Nervous system//Organismal Systems;ko04723//Retrogr…	-	-	-
Unigene0015423	2.2159	3.9876	5.6465	1.8552	2.4631	0.7184	11.0377	6.4422	5.0778	12.7099	12.0515	9.6767	4424	6413	5.2045	XP_019603853.1	2236	0	PREDICTED: SLIT-ROBO Rho GTPase-activating protein 3 isoform X3 [Rhinolophus sinicus]	sp|O43295|SRGP3_HUMAN	2186	0	SLIT-ROBO Rho GTPase-activating protein 3 OS=Homo sapiens GN=SRGAP3 PE=1 SV=3	Hs16163690	1390	0	KOG3565	Cdc42-interacting protein CIP4	K07526//SLIT-ROBO Rho GTPase activating protein	0	2231	cfa:610229	ko04360//Axon guidance//Development//Organismal Systems	-	-	-
Unigene0015429	2.715	3.6619	3.2989	3.1166	2.08	3.2888	22.0394	41.2021	26.3761	45.9702	43.2279	46.9842	615	2992	17.467	XP_007198554.1	276	2e-88	PREDICTED: LOW QUALITY PROTEIN: egl-9 family hypoxia-inducible factor 2 [Balaenoptera acutorostrata scammoni]	sp|Q91YE2|EGLN2_MOUSE	275	3e-89	Egl nine homolog 2 OS=Mus musculus GN=Egln2 PE=2 SV=2	Hs16604260	275	5e-90	KOG3710	EGL-Nine (EGLN) protein	K09592//hypoxia-inducible factor prolyl hydroxylase [EC:1.14.11.29]	2e-89	275	chx:102191264	ko04066//HIF-1 signaling pathway//Signal transduction//Environmental Information Processing	GO:0019471//4-hydroxyproline metabolic process;GO:0065008//regulation of biological quality;GO:0044238//primary metabolic process;GO:0043436//oxoacid metabolic process;GO:0044281//small molecule metabolic process;GO:0006575//cellular modified amino acid metabolic process;GO:0044763//single-organism cellular process;GO:0042592//homeostatic process;GO:0042981//regulation of apoptotic process;GO:001…	GO:0016706//oxidoreductase activity, acting on paired donors, with incorporation or reduction of molecular oxygen, 2-oxoglutarate as one donor, and incorporation of one atom each of oxygen into both donors;GO:0043167//ion binding;GO:0046914//transition metal ion binding;GO:0019825//oxygen binding;GO:0031543//peptidyl-proline dioxygenase activity;GO:0036094//small molecule binding;GO:0043169//cati…	GO:0044464//cell part;GO:0043231//intracellular membrane-bounded organelle;GO:0043226//organelle;GO:0005622//intracellular;GO:0043227//membrane-bounded organelle;GO:0005623//cell;GO:0043229//intracellular organelle;GO:0044424//intracellular part
Unigene0015436	0.2689	0.1982	0.4869	0.2642	0.655	0.148	1.9093	1.7803	1.3166	7.0769	7.1913	8.4443	2604	1570	2.1647	XP_019581481.1	666	0	PREDICTED: transmembrane protein 108 [Rhinolophus sinicus]	sp|Q6UXF1|TM108_HUMAN	562	0	Transmembrane protein 108 OS=Homo sapiens GN=TMEM108 PE=2 SV=2	--	--	--	--	--	--	--	--	--	--	-	-	-
[truncated: 1,179 more rows]

## Sheet: 1,764 genes information
Gene ID	Tame-1_rpkm	Tame-2_rpkm	Tame-3_rpkm	Role-1_rpkm	Role-2_rpkm	Role-3_rpkm	Asst-1_rpkm	Asst-2_rpkm	Asst-3_rpkm	Rhsi-1_rpkm	Rhsi-2_rpkm	Rhsi-3_rpkm	geneLength	unique-mapped-reads(278526950)	RPKM	Nr-ID	Nr-Score	Nr-Evalue	Nr-annotation	Swissprot-ID	Swissprot-Score	Swissprot-Evalue	Swissprot-annotation	KOG-Protein-or-Domain	KOG-Score	KOG-Evalue	KOG-ID	KOG-Function-Description	KO-ID	KEGG-Evalue	KEGG-Score	KEGG-Gene	Pathway	GO-BiologicalProcess	GO-MolecularFunction	GO-CellularComponent
[truncated: 1,764 more rows]
