# Supplementary material for: Comparative cochlear transcriptomics of echolocating bats provides new insights into different nervous activities of CF bat species
Source: Sci Rep. 2018 Oct 29;8:15934. doi: 10.1038/s41598-018-34333-7 (PMC6206067; doi:10.1038/s41598-018-34333-7)
Supplement: Supplementary file 6 — Dataset 6 [file 41598_2018_34333_MOESM6_ESM.xlsx]

## Sheet: GO cell component
Comparative cochlear transcriptomics of echolocating bats provides new insights into different nervous activities of CF bat species
Hui Wang, Hanbo Zhao, Xiaobin Huang, Keping Sun & Jiang Feng
Table S6. GO and KEGG enrichment data of 426 genes.
GO ID	Description	GeneRatio (1459)	BgRatio (33251)	pvalue	fdr	Gene ID
GO:0097458	neuron part	179	1779	1.01716e-25	3.65162e-23	Unigene0095359;Unigene0115772;Unigene0087600;Unigene0014540;Unigene0014909;Unigene0072071;Unigene0014842;Unigene0011109;Unigene0019995;Unigene0001487;Unigene0020606;Unigene0005807;Unigene0110364;Unigene0006820;Unigene0090160;Unigene0086190;Unigene0110134;Unigene0001488;Unigene0004116;Unigene0078671;Unigene0098994;Unigene0001485;Unigene0018332;Unigene0105435;Unigene0021232;Unigene0001983;Unigene00…
GO:0043005	neuron projection	172	1709	1.00189e-24	1.79839e-22	Unigene0095359;Unigene0115772;Unigene0087600;Unigene0014540;Unigene0014909;Unigene0072071;Unigene0014842;Unigene0011109;Unigene0019995;Unigene0001487;Unigene0020606;Unigene0005807;Unigene0110364;Unigene0006820;Unigene0090160;Unigene0086190;Unigene0110134;Unigene0001488;Unigene0004116;Unigene0078671;Unigene0098994;Unigene0001485;Unigene0018332;Unigene0105435;Unigene0021232;Unigene0001983;Unigene00…
GO:0044456	synapse part	98	761	1.18884e-21	1.42264e-19	Unigene0113049;Unigene0078245;Unigene0007520;Unigene0015059;Unigene0110619;Unigene0020922;Unigene0070437;Unigene0099224;Unigene0091203;Unigene0087467;Unigene0063628;Unigene0097916;Unigene0007035;Unigene0086190;Unigene0104726;Unigene0087036;Unigene0091201;Unigene0098994;Unigene0095242;Unigene0107226;Unigene0093558;Unigene0101783;Unigene0003198;Unigene0013693;Unigene0014540;Unigene0099135;Unigene00…
GO:0045202	synapse	107	946	3.11344e-19	2.79432e-17	Unigene0113049;Unigene0078245;Unigene0007520;Unigene0015059;Unigene0110619;Unigene0020922;Unigene0070437;Unigene0099224;Unigene0091203;Unigene0087467;Unigene0063628;Unigene0097916;Unigene0007035;Unigene0086190;Unigene0104726;Unigene0087036;Unigene0091201;Unigene0098994;Unigene0095242;Unigene0107226;Unigene0093558;Unigene0101783;Unigene0003198;Unigene0013693;Unigene0014540;Unigene0099135;Unigene00…
GO:0042995	cell projection	243	3305	3.15364e-16	2.26431e-14	Unigene0095359;Unigene0115772;Unigene0087600;Unigene0014540;Unigene0014909;Unigene0072071;Unigene0014842;Unigene0011109;Unigene0019995;Unigene0001487;Unigene0020606;Unigene0005807;Unigene0110364;Unigene0006820;Unigene0090160;Unigene0086190;Unigene0110134;Unigene0001488;Unigene0004116;Unigene0078671;Unigene0098994;Unigene0001485;Unigene0108238;Unigene0044699;Unigene0103931;Unigene0094075;Unigene00…
GO:0097060	synaptic membrane	60	445	1.24207e-14	7.43174e-13	Unigene0020606;Unigene0007520;Unigene0099086;Unigene0114575;Unigene0083753;Unigene0015537;Unigene0107226;Unigene0001488;Unigene0015333;Unigene0002924;Unigene0013237;Unigene0015273;Unigene0091519;Unigene0102875;Unigene0013482;Unigene0112947;Unigene0090440;Unigene0001486;Unigene0109422;Unigene0104182;Unigene0101556;Unigene0078245;Unigene0013481;Unigene0098994;Unigene0016675;Unigene0012091;Unigene00…
GO:0098590	plasma membrane region	91	870	1.88005e-14	9.64197e-13	Unigene0013190;Unigene0002018;Unigene0013481;Unigene0101556;Unigene0058799;Unigene0085318;Unigene0001487;Unigene0014743;Unigene0023447;Unigene0016545;Unigene0111119;Unigene0011247;Unigene0062300;Unigene0083753;Unigene0016675;Unigene0001486;Unigene0104296;Unigene0064604;Unigene0090438;Unigene0013237;Unigene0113049;Unigene0011109;Unigene0091281;Unigene0002924;Unigene0091519;Unigene0013482;Unigene00…
GO:0044425	membrane part	546	9900	8.99532e-11	4.03665e-09	Unigene0020295;Unigene0001487;Unigene0001486;Unigene0001485;Unigene0070346;Unigene0001488;Unigene0114575;Unigene0078245;Unigene0094505;Unigene0012091;Unigene0098449;Unigene0011757;Unigene0084146;Unigene0078242;Unigene0090432;Unigene0013190;Unigene0002018;Unigene0013481;Unigene0101556;Unigene0058799;Unigene0085318;Unigene0014743;Unigene0023447;Unigene0016545;Unigene0111119;Unigene0011247;Unigene00…
GO:0098589	membrane region	104	1229	1.27164e-10	5.07243e-09	Unigene0013190;Unigene0002018;Unigene0013481;Unigene0101556;Unigene0058799;Unigene0085318;Unigene0001487;Unigene0014743;Unigene0023447;Unigene0016545;Unigene0111119;Unigene0011247;Unigene0062300;Unigene0083753;Unigene0016675;Unigene0001486;Unigene0104296;Unigene0064604;Unigene0090438;Unigene0013237;Unigene0113049;Unigene0011109;Unigene0091281;Unigene0002924;Unigene0091519;Unigene0013482;Unigene00…
GO:0016020	membrane	720	13985	5.6586e-09	2.03144e-07	Unigene0020295;Unigene0001487;Unigene0001486;Unigene0001485;Unigene0070346;Unigene0001488;Unigene0114575;Unigene0078245;Unigene0094505;Unigene0012091;Unigene0098449;Unigene0011757;Unigene0084146;Unigene0078242;Unigene0002119;Unigene0087952;Unigene0012508;Unigene0075263;Unigene0096933;Unigene0022260;Unigene0061361;Unigene0003520;Unigene0085263;Unigene0114389;Unigene0090190;Unigene0020061;Unigene00…
GO:0008328	ionotropic glutamate receptor complex	16	63	9.04991e-09	2.95356e-07	Unigene0095374;Unigene0011768;Unigene0087053;Unigene0015537;Unigene0109890;Unigene0014294;Unigene0072071;Unigene0098344;Unigene0101781;Unigene0101784;Unigene0079879;Unigene0015333;Unigene0014357;Unigene0110134;Unigene0064604;Unigene0101783
GO:0033267	axon part	41	351	1.39177e-08	4.16373e-07	Unigene0103908;Unigene0090786;Unigene0073219;Unigene0018713;Unigene0019464;Unigene0113049;Unigene0097972;Unigene0011236;Unigene0109915;Unigene0015049;Unigene0015690;Unigene0114389;Unigene0006614;Unigene0106454;Unigene0013608;Unigene0020606;Unigene0014294;Unigene0080016;Unigene0058245;Unigene0014743;Unigene0110646;Unigene0090160;Unigene0113748;Unigene0107226;Unigene0001652;Unigene0015491;Unigene00…
GO:0030424	axon	43	380	1.59838e-08	4.41398e-07	Unigene0103908;Unigene0090786;Unigene0073219;Unigene0018713;Unigene0019464;Unigene0113049;Unigene0097972;Unigene0011236;Unigene0109915;Unigene0015049;Unigene0015690;Unigene0114389;Unigene0006614;Unigene0106454;Unigene0013608;Unigene0020606;Unigene0014294;Unigene0080016;Unigene0058245;Unigene0014743;Unigene0110646;Unigene0090160;Unigene0113748;Unigene0107226;Unigene0001652;Unigene0015491;Unigene00…
GO:0031224	intrinsic component of membrane	445	8074	1.88178e-08	4.82543e-07	Unigene0020295;Unigene0001487;Unigene0001486;Unigene0001485;Unigene0070346;Unigene0001488;Unigene0114575;Unigene0078245;Unigene0094505;Unigene0012091;Unigene0098449;Unigene0011757;Unigene0084146;Unigene0078242;Unigene0090432;Unigene0004900;Unigene0016675;Unigene0101783;Unigene0098344;Unigene0064604;Unigene0090160;Unigene0112894;Unigene0101781;Unigene0087053;Unigene0097260;Unigene0091235;Unigene00…
GO:0098805	whole membrane	148	2140	2.38271e-08	5.70262e-07	Unigene0002119;Unigene0087952;Unigene0012508;Unigene0075263;Unigene0096933;Unigene0022260;Unigene0061361;Unigene0003520;Unigene0085263;Unigene0114389;Unigene0090190;Unigene0020061;Unigene0086254;Unigene0072405;Unigene0014812;Unigene0009169;Unigene0096725;Unigene0023250;Unigene0073346;Unigene0090432;Unigene0099267;Unigene0019226;Unigene0102288;Unigene0003598;Unigene0013190;Unigene0002018;Unigene00…
GO:0030425	dendrite	22	128	3.99434e-08	8.96231e-07	Unigene0095359;Unigene0115772;Unigene0087600;Unigene0014540;Unigene0014909;Unigene0072071;Unigene0014842;Unigene0011109;Unigene0019995;Unigene0001487;Unigene0020606;Unigene0005807;Unigene0110364;Unigene0006820;Unigene0090160;Unigene0086190;Unigene0110134;Unigene0001488;Unigene0004116;Unigene0078671;Unigene0098994;Unigene0001485
GO:0036477	somatodendritic compartment	24	153	6.07625e-08	1.28316e-06	Unigene0095359;Unigene0115772;Unigene0087600;Unigene0014540;Unigene0014909;Unigene0072071;Unigene0014842;Unigene0011109;Unigene0019995;Unigene0001487;Unigene0020606;Unigene0005807;Unigene0110364;Unigene0006820;Unigene0090160;Unigene0086190;Unigene0110134;Unigene0001488;Unigene0004116;Unigene0078671;Unigene0098994;Unigene0001485;Unigene0018713;Unigene0080388
GO:0044463	cell projection part	93	1199	8.26311e-08	1.64803e-06	Unigene0018976;Unigene0091281;Unigene0018823;Unigene0011247;Unigene0013190;Unigene0009666;Unigene0102818;Unigene0066477;Unigene0022843;Unigene0103109;Unigene0004010;Unigene0093260;Unigene0095625;Unigene0022330;Unigene0094054;Unigene0012739;Unigene0086391;Unigene0109132;Unigene0047611;Unigene0103931;Unigene0090160;Unigene0095359;Unigene0100147;Unigene0103908;Unigene0112894;Unigene0109915;Unigene00…
GO:0044459	plasma membrane part	149	2266	4.53359e-07	8.5661e-06	Unigene0020295;Unigene0001487;Unigene0001486;Unigene0001485;Unigene0070346;Unigene0001488;Unigene0114575;Unigene0013190;Unigene0002018;Unigene0013481;Unigene0101556;Unigene0058799;Unigene0085318;Unigene0014743;Unigene0023447;Unigene0016545;Unigene0111119;Unigene0011247;Unigene0062300;Unigene0083753;Unigene0016675;Unigene0104296;Unigene0064604;Unigene0090438;Unigene0013237;Unigene0113049;Unigene00…
GO:0098794	postsynapse	20	128	7.98516e-07	1.43334e-05	Unigene0015333;Unigene0095686;Unigene0010887;Unigene0007520;Unigene0090440;Unigene0104726;Unigene0097916;Unigene0109890;Unigene0113049;Unigene0095242;Unigene0002924;Unigene0002018;Unigene0015049;Unigene0087467;Unigene0014294;Unigene0107226;Unigene0090438;Unigene0095359;Unigene0086190;Unigene0014540
GO:0044297	cell body	66	815	1.50358e-06	2.57041e-05	Unigene0013014;Unigene0000372;Unigene0015969;Unigene0105435;Unigene0115772;Unigene0019464;Unigene0110572;Unigene0001488;Unigene0114739;Unigene0019462;Unigene0073219;Unigene0110134;Unigene0095242;Unigene0018976;Unigene0108651;Unigene0013859;Unigene0001487;Unigene0113884;Unigene0016326;Unigene0014842;Unigene0083784;Unigene0088881;Unigene0011109;Unigene0015049;Unigene0085263;Unigene0109863;Unigene00…
GO:0098802	plasma membrane receptor complex	24	183	1.75793e-06	2.86862e-05	Unigene0020295;Unigene0001487;Unigene0001486;Unigene0001485;Unigene0070346;Unigene0001488;Unigene0114575;Unigene0007237;Unigene0095374;Unigene0011768;Unigene0087053;Unigene0015537;Unigene0109890;Unigene0014294;Unigene0072071;Unigene0098344;Unigene0101781;Unigene0101784;Unigene0079879;Unigene0015333;Unigene0014357;Unigene0110134;Unigene0064604;Unigene0101783
GO:0031410	cytoplasmic vesicle	102	1460	2.59183e-06	4.0455e-05	Unigene0019226;Unigene0003598;Unigene0099267;Unigene0102288;Unigene0017215;Unigene0062525;Unigene0044699;Unigene0097195;Unigene0100133;Unigene0000923;Unigene0107453;Unigene0108583;Unigene0021627;Unigene0075263;Unigene0073817;Unigene0014812;Unigene0114389;Unigene0094054;Unigene0114739;Unigene0110849;Unigene0083753;Unigene0067448;Unigene0023564;Unigene0094168;Unigene0011937;Unigene0073346;Unigene00…
GO:0014069	postsynaptic density	17	111	6.91882e-06	9.47068e-05	Unigene0107226;Unigene0109890;Unigene0113049;Unigene0014294;Unigene0010887;Unigene0090438;Unigene0095686;Unigene0015333;Unigene0007520;Unigene0002924;Unigene0015049;Unigene0097916;Unigene0095242;Unigene0087467;Unigene0002018;Unigene0104726;Unigene0090440
GO:0060076	excitatory synapse	17	111	6.91882e-06	9.47068e-05	Unigene0015049;Unigene0090440;Unigene0095686;Unigene0104726;Unigene0107226;Unigene0095242;Unigene0002924;Unigene0007520;Unigene0002018;Unigene0015333;Unigene0109890;Unigene0090438;Unigene0014294;Unigene0097916;Unigene0010887;Unigene0113049;Unigene0087467
GO:0099572	postsynaptic specialization	17	111	6.91882e-06	9.47068e-05	Unigene0015333;Unigene0095686;Unigene0010887;Unigene0007520;Unigene0090440;Unigene0104726;Unigene0097916;Unigene0109890;Unigene0113049;Unigene0095242;Unigene0002924;Unigene0002018;Unigene0015049;Unigene0087467;Unigene0014294;Unigene0107226;Unigene0090438
GO:0016023	cytoplasmic, membrane-bounded vesicle	99	1440	7.1228e-06	9.47068e-05	Unigene0019226;Unigene0003598;Unigene0099267;Unigene0102288;Unigene0017215;Unigene0062525;Unigene0044699;Unigene0097195;Unigene0100133;Unigene0000923;Unigene0107453;Unigene0108583;Unigene0021627;Unigene0075263;Unigene0073817;Unigene0014812;Unigene0114389;Unigene0094054;Unigene0114739;Unigene0110849;Unigene0083753;Unigene0067448;Unigene0023564;Unigene0094168;Unigene0011937;Unigene0073346;Unigene00…
GO:0044309	neuron spine	28	257	9.98808e-06	0.000128061	Unigene0087600;Unigene0090438;Unigene0001487;Unigene0014595;Unigene0095242;Unigene0102875;Unigene0013014;Unigene0015049;Unigene0018976;Unigene0003198;Unigene0014294;Unigene0098994;Unigene0014540;Unigene0022458;Unigene0015333;Unigene0001488;Unigene0109890;Unigene0110646;Unigene0018332;Unigene0009862;Unigene0014909;Unigene0019744;Unigene0001485;Unigene0090440;Unigene0004900;Unigene0095359;Unigene00…
GO:0071944	cell periphery	178	2991	1.66736e-05	0.000206407	Unigene0020295;Unigene0001487;Unigene0001486;Unigene0001485;Unigene0070346;Unigene0001488;Unigene0114575;Unigene0013190;Unigene0002018;Unigene0013481;Unigene0101556;Unigene0058799;Unigene0085318;Unigene0014743;Unigene0023447;Unigene0016545;Unigene0111119;Unigene0011247;Unigene0062300;Unigene0083753;Unigene0016675;Unigene0104296;Unigene0064604;Unigene0090438;Unigene0013237;Unigene0113049;Unigene00…
GO:0005886	plasma membrane	172	2889	2.29694e-05	0.000274867	Unigene0020295;Unigene0001487;Unigene0001486;Unigene0001485;Unigene0070346;Unigene0001488;Unigene0114575;Unigene0013190;Unigene0002018;Unigene0013481;Unigene0101556;Unigene0058799;Unigene0085318;Unigene0014743;Unigene0023447;Unigene0016545;Unigene0111119;Unigene0011247;Unigene0062300;Unigene0083753;Unigene0016675;Unigene0104296;Unigene0064604;Unigene0090438;Unigene0013237;Unigene0113049;Unigene00…
GO:0005887	integral component of plasma membrane	29	288	3.10737e-05	0.000359853	Unigene0020295;Unigene0001487;Unigene0001486;Unigene0001485;Unigene0070346;Unigene0001488;Unigene0114575;Unigene0007237;Unigene0095374;Unigene0011768;Unigene0087053;Unigene0015537;Unigene0109890;Unigene0014294;Unigene0072071;Unigene0098344;Unigene0101781;Unigene0101784;Unigene0079879;Unigene0015333;Unigene0014357;Unigene0110134;Unigene0064604;Unigene0101783;Unigene0006614;Unigene0001652;Unigene00…
GO:0043235	receptor complex	30	312	5.42459e-05	0.000608571	Unigene0020295;Unigene0001487;Unigene0001486;Unigene0001485;Unigene0070346;Unigene0001488;Unigene0114575;Unigene0022040;Unigene0014357;Unigene0101781;Unigene0087053;Unigene0115097;Unigene0101784;Unigene0111119;Unigene0087761;Unigene0015333;Unigene0011768;Unigene0110134;Unigene0014294;Unigene0109890;Unigene0072071;Unigene0007237;Unigene0095374;Unigene0005877;Unigene0098344;Unigene0079879;Unigene00…
GO:0031090	organelle membrane	236	4247	6.5559e-05	0.000713202	Unigene0078245;Unigene0094505;Unigene0012091;Unigene0098449;Unigene0011757;Unigene0084146;Unigene0078242;Unigene0002119;Unigene0087952;Unigene0012508;Unigene0075263;Unigene0096933;Unigene0022260;Unigene0061361;Unigene0003520;Unigene0085263;Unigene0114389;Unigene0090190;Unigene0020061;Unigene0086254;Unigene0072405;Unigene0014812;Unigene0009169;Unigene0096725;Unigene0023250;Unigene0073346;Unigene00…
GO:0038037	G-protein coupled receptor dimeric complex	7	25	7.39068e-05	0.000758073	Unigene0020295;Unigene0001487;Unigene0001486;Unigene0001485;Unigene0070346;Unigene0001488;Unigene0114575
GO:0097648	G-protein coupled receptor complex	7	25	7.39068e-05	0.000758073	Unigene0020295;Unigene0001487;Unigene0001486;Unigene0001485;Unigene0070346;Unigene0001488;Unigene0114575
GO:0031982	vesicle	402	7793	0.00010667	0.00106374	Unigene0019226;Unigene0003598;Unigene0099267;Unigene0102288;Unigene0017215;Unigene0062525;Unigene0044699;Unigene0097195;Unigene0100133;Unigene0000923;Unigene0107453;Unigene0108583;Unigene0021627;Unigene0075263;Unigene0086025;Unigene0102681;Unigene0073817;Unigene0014812;Unigene0114389;Unigene0094054;Unigene0114739;Unigene0110849;Unigene0083753;Unigene0067448;Unigene0023564;Unigene0094168;Unigene00…
GO:0098797	plasma membrane protein complex	29	314	0.000144994	0.00140683	Unigene0020295;Unigene0001487;Unigene0001486;Unigene0001485;Unigene0070346;Unigene0001488;Unigene0114575;Unigene0007237;Unigene0095374;Unigene0011768;Unigene0087053;Unigene0015537;Unigene0109890;Unigene0014294;Unigene0072071;Unigene0098344;Unigene0101781;Unigene0101784;Unigene0079879;Unigene0015333;Unigene0014357;Unigene0110134;Unigene0064604;Unigene0101783;Unigene0012249;Unigene0011504;Unigene00…
GO:0031988	membrane-bounded vesicle	386	7479	0.000150223	0.00141921	Unigene0019226;Unigene0003598;Unigene0099267;Unigene0102288;Unigene0017215;Unigene0062525;Unigene0044699;Unigene0097195;Unigene0100133;Unigene0000923;Unigene0107453;Unigene0108583;Unigene0021627;Unigene0075263;Unigene0086025;Unigene0102681;Unigene0073817;Unigene0014812;Unigene0114389;Unigene0094054;Unigene0114739;Unigene0110849;Unigene0083753;Unigene0067448;Unigene0023564;Unigene0094168;Unigene00…
GO:0031226	intrinsic component of plasma membrane	29	316	0.000161697	0.00148844	Unigene0020295;Unigene0001487;Unigene0001486;Unigene0001485;Unigene0070346;Unigene0001488;Unigene0114575;Unigene0101784;Unigene0014294;Unigene0109890;Unigene0015537;Unigene0101783;Unigene0064604;Unigene0113555;Unigene0006614;Unigene0007237;Unigene0011768;Unigene0079879;Unigene0005877;Unigene0015333;Unigene0001652;Unigene0014117;Unigene0095374;Unigene0101781;Unigene0110134;Unigene0087053;Unigene00…
GO:0010008	endosome membrane	19	186	0.000569279	0.00510928	Unigene0002119;Unigene0087952;Unigene0012508;Unigene0075263;Unigene0096933;Unigene0022260;Unigene0061361;Unigene0003520;Unigene0085263;Unigene0114389;Unigene0090190;Unigene0020061;Unigene0086254;Unigene0072405;Unigene0014812;Unigene0009169;Unigene0096725;Unigene0023250;Unigene0073346
GO:0034702	ion channel complex	35	442	0.000615753	0.00539159	Unigene0015928;Unigene0090160;Unigene0104002;Unigene0006614;Unigene0079879;Unigene0001652;Unigene0108614;Unigene0004900;Unigene0064604;Unigene0014743;Unigene0087053;Unigene0018713;Unigene0021754;Unigene0097260;Unigene0112894;Unigene0013424;Unigene0019927;Unigene0095374;Unigene0011768;Unigene0015537;Unigene0109890;Unigene0014294;Unigene0072071;Unigene0098344;Unigene0101781;Unigene0101784;Unigene00…
GO:0031253	cell projection membrane	36	463	0.000723123	0.0061715	Unigene0103931;Unigene0013190;Unigene0094075;Unigene0001485;Unigene0016545;Unigene0019341;Unigene0085318;Unigene0062300;Unigene0014117;Unigene0021232;Unigene0011247;Unigene0002018;Unigene0015491;Unigene0002020;Unigene0023448;Unigene0111119;Unigene0079633;Unigene0063213;Unigene0102818;Unigene0113049;Unigene0095359;Unigene0050083;Unigene0001487;Unigene0111653;Unigene0001488;Unigene0018713;Unigene00…
GO:0005737	cytoplasm	477	9620	0.000739204	0.0061715	Unigene0000372;Unigene0008712;Unigene0086864;Unigene0104782;Unigene0002237;Unigene0021461;Unigene0014595;Unigene0090160;Unigene0100147;Unigene0015928;Unigene0095359;Unigene0099018;Unigene0058799;Unigene0111653;Unigene0077878;Unigene0114389;Unigene0084146;Unigene0109861;Unigene0006213;Unigene0085263;Unigene0011757;Unigene0016542;Unigene0107081;Unigene0022260;Unigene0020061;Unigene0012508;Unigene00…
GO:1902495	transmembrane transporter complex	35	449	0.000813192	0.00638771	Unigene0004900;Unigene0016675;Unigene0101783;Unigene0098344;Unigene0064604;Unigene0012091;Unigene0090160;Unigene0112894;Unigene0101781;Unigene0087053;Unigene0097260;Unigene0091235;Unigene0094075;Unigene0109890;Unigene0072071;Unigene0079879;Unigene0095374;Unigene0021754;Unigene0104002;Unigene0101784;Unigene0019927;Unigene0001652;Unigene0110134;Unigene0013424;Unigene0108614;Unigene0018713;Unigene00…
GO:1990351	transporter complex	35	449	0.000813192	0.00638771	Unigene0101784;Unigene0015537;Unigene0015333;Unigene0064604;Unigene0021754;Unigene0001652;Unigene0097260;Unigene0004900;Unigene0104002;Unigene0072071;Unigene0091235;Unigene0014357;Unigene0012091;Unigene0015928;Unigene0095374;Unigene0101781;Unigene0011768;Unigene0094075;Unigene0018713;Unigene0098344;Unigene0110134;Unigene0019927;Unigene0016675;Unigene0006614;Unigene0112894;Unigene0087053;Unigene01…
GO:0031256	leading edge membrane	12	94	0.000836274	0.00638771	Unigene0001485;Unigene0018713;Unigene0095359;Unigene0113049;Unigene0014743;Unigene0011109;Unigene0014117;Unigene0001488;Unigene0111119;Unigene0014294;Unigene0001487;Unigene0015491
GO:0032589	neuron projection membrane	12	94	0.000836274	0.00638771	Unigene0001485;Unigene0011109;Unigene0001487;Unigene0001488;Unigene0014743;Unigene0014117;Unigene0018713;Unigene0014294;Unigene0113049;Unigene0015491;Unigene0111119;Unigene0095359
GO:0044444	cytoplasmic part	473	9557	0.000925472	0.00692176	Unigene0000372;Unigene0008712;Unigene0086864;Unigene0104782;Unigene0002237;Unigene0021461;Unigene0014595;Unigene0090160;Unigene0100147;Unigene0015928;Unigene0095359;Unigene0099018;Unigene0058799;Unigene0111653;Unigene0077878;Unigene0114389;Unigene0084146;Unigene0109861;Unigene0006213;Unigene0085263;Unigene0011757;Unigene0016542;Unigene0107081;Unigene0022260;Unigene0020061;Unigene0012508;Unigene00…
GO:0099512	supramolecular fiber	29	358	0.00122224	0.00877571	Unigene0013793;Unigene0034935;Unigene0099597;Unigene0101610;Unigene0008428;Unigene0104782;Unigene0012821;Unigene0018343;Unigene0099595;Unigene0016326;Unigene0011247;Unigene0000243;Unigene0005453;Unigene0004010;Unigene0105729;Unigene0107655;Unigene0023448;Unigene0003515;Unigene0110659;Unigene0013190;Unigene0007137;Unigene0103037;Unigene0007138;Unigene0002237;Unigene0050083;Unigene0016064;Unigene00…
GO:0099513	polymeric cytoskeletal fiber	29	358	0.00122224	0.00877571	Unigene0013793;Unigene0034935;Unigene0099597;Unigene0101610;Unigene0008428;Unigene0104782;Unigene0012821;Unigene0018343;Unigene0099595;Unigene0013190;Unigene0110659;Unigene0044699;Unigene0005453;Unigene0004010;Unigene0000243;Unigene0003515;Unigene0023448;Unigene0050083;Unigene0107655;Unigene0007138;Unigene0016064;Unigene0023447;Unigene0016326;Unigene0002237;Unigene0011247;Unigene0007137;Unigene01…
GO:0044433	cytoplasmic vesicle part	39	533	0.00139084	0.00979046	Unigene0099267;Unigene0019226;Unigene0102288;Unigene0003598;Unigene0109861;Unigene0011757;Unigene0073346;Unigene0086025;Unigene0002315;Unigene0023564;Unigene0093067;Unigene0079879;Unigene0064604;Unigene0011150;Unigene0102681;Unigene0078242;Unigene0094054;Unigene0000372;Unigene0017982;Unigene0110556;Unigene0014812;Unigene0114389;Unigene0108728;Unigene0018729;Unigene0015818;Unigene0075201;Unigene00…
GO:0044440	endosomal part	19	201	0.00144397	0.00996892	Unigene0002119;Unigene0087952;Unigene0012508;Unigene0075263;Unigene0096933;Unigene0022260;Unigene0061361;Unigene0003520;Unigene0085263;Unigene0114389;Unigene0090190;Unigene0020061;Unigene0086254;Unigene0072405;Unigene0014812;Unigene0009169;Unigene0096725;Unigene0023250;Unigene0073346

## Sheet: GO molecular function
Table S6. GO and KEGG enrichment data of 426 genes.
GO ID	Description	GeneRatio (1283)	BgRatio (30808)	pvalue	fdr	Gene ID
GO:0005515	protein binding	623	12810	1.51444e-07	9.70758e-05	Unigene0019464;Unigene0016890;Unigene0052902;Unigene0058799;Unigene0016545;Unigene0062692;Unigene0086335;Unigene0013058;Unigene0021461;Unigene0073219;Unigene0110849;Unigene0002438;Unigene0008571;Unigene0096594;Unigene0095625;Unigene0105729;Unigene0004556;Unigene0018795;Unigene0007138;Unigene0014842;Unigene0096845;Unigene0021627;Unigene0061975;Unigene0013190;Unigene0015398;Unigene0090685;Unigene00…
GO:0015075	ion transmembrane transporter activity	94	1378	1.92901e-06	0.000462074	Unigene0100133;Unigene0009860;Unigene0007091;Unigene0019927;Unigene0022995;Unigene0094075;Unigene0105983;Unigene0002690;Unigene0016675;Unigene0064604;Unigene0001652;Unigene0059722;Unigene0012091;Unigene0002711;Unigene0090160;Unigene0111119;Unigene0018976;Unigene0004065;Unigene0015811;Unigene0006614;Unigene0091235;Unigene0012508;Unigene0083753;Unigene0018713;Unigene0088486;Unigene0015537;Unigene00…
GO:0015631	tubulin binding	54	665	2.70339e-06	0.000462074	Unigene0023448;Unigene0050083;Unigene0011247;Unigene0007138;Unigene0007137;Unigene0105729;Unigene0023447;Unigene0002237;Unigene0000243;Unigene0013190;Unigene0016064;Unigene0013155;Unigene0007897;Unigene0110659;Unigene0002100;Unigene0016890;Unigene0004358;Unigene0095625;Unigene0099595;Unigene0003968;Unigene0113884;Unigene0098472;Unigene0004357;Unigene0013058;Unigene0002379;Unigene0065358;Unigene01…
GO:0005215	transporter activity	128	2053	3.00672e-06	0.000462074	Unigene0100133;Unigene0009860;Unigene0007091;Unigene0019927;Unigene0022995;Unigene0094075;Unigene0105983;Unigene0002690;Unigene0016675;Unigene0064604;Unigene0001652;Unigene0059722;Unigene0012091;Unigene0002711;Unigene0090160;Unigene0111119;Unigene0018976;Unigene0004065;Unigene0015811;Unigene0006614;Unigene0091235;Unigene0012508;Unigene0083753;Unigene0018713;Unigene0088486;Unigene0015537;Unigene00…
GO:0022857	transmembrane transporter activity	106	1629	3.60432e-06	0.000462074	Unigene0100133;Unigene0009860;Unigene0007091;Unigene0019927;Unigene0022995;Unigene0094075;Unigene0105983;Unigene0002690;Unigene0016675;Unigene0064604;Unigene0001652;Unigene0059722;Unigene0012091;Unigene0002711;Unigene0090160;Unigene0111119;Unigene0018976;Unigene0004065;Unigene0015811;Unigene0006614;Unigene0091235;Unigene0012508;Unigene0083753;Unigene0018713;Unigene0088486;Unigene0015537;Unigene00…
GO:0022891	substrate-specific transmembrane transporter activity	97	1466	4.7817e-06	0.000510845	Unigene0100133;Unigene0009860;Unigene0007091;Unigene0019927;Unigene0022995;Unigene0094075;Unigene0105983;Unigene0002690;Unigene0016675;Unigene0064604;Unigene0001652;Unigene0059722;Unigene0012091;Unigene0002711;Unigene0090160;Unigene0111119;Unigene0018976;Unigene0004065;Unigene0015811;Unigene0006614;Unigene0091235;Unigene0012508;Unigene0083753;Unigene0018713;Unigene0088486;Unigene0015537;Unigene00…
GO:0050780	dopamine receptor binding	7	20	1.02759e-05	0.000940975	Unigene0011236;Unigene0058245;Unigene0086190;Unigene0077579;Unigene0054079;Unigene0014540;Unigene0113748
GO:0022892	substrate-specific transporter activity	111	1782	1.47243e-05	0.00117978	Unigene0100133;Unigene0009860;Unigene0007091;Unigene0019927;Unigene0022995;Unigene0094075;Unigene0105983;Unigene0002690;Unigene0016675;Unigene0064604;Unigene0001652;Unigene0059722;Unigene0012091;Unigene0002711;Unigene0090160;Unigene0111119;Unigene0018976;Unigene0004065;Unigene0015811;Unigene0006614;Unigene0091235;Unigene0012508;Unigene0083753;Unigene0018713;Unigene0088486;Unigene0015537;Unigene00…
GO:0022804	active transmembrane transporter activity	43	551	6.83965e-05	0.00487135	Unigene0008443;Unigene0020809;Unigene0017982;Unigene0011109;Unigene0114179;Unigene0013861;Unigene0014540;Unigene0021627;Unigene0080388;Unigene0112527;Unigene0012853;Unigene0009862;Unigene0086190;Unigene0108583;Unigene0013859;Unigene0076284;Unigene0111981;Unigene0094441;Unigene0004100;Unigene0020049;Unigene0021156;Unigene0114511;Unigene0114389;Unigene0002979;Unigene0016635;Unigene0013014;Unigene00…
GO:0015291	secondary active transmembrane transporter activity	28	310	0.000114111	0.00731452	Unigene0008443;Unigene0020809;Unigene0017982;Unigene0011109;Unigene0114179;Unigene0004100;Unigene0020049;Unigene0021157;Unigene0103908;Unigene0021156;Unigene0097229;Unigene0090849;Unigene0091800;Unigene0090322;Unigene0059722;Unigene0109731;Unigene0107315;Unigene0114389;Unigene0012508;Unigene0004709;Unigene0013014;Unigene0012636;Unigene0015818;Unigene0009860;Unigene0001755;Unigene0002979;Unigene01…

## Sheet: GO biological process
Table S6. GO and KEGG enrichment data of 426 genes.
GO ID	Description	GeneRatio (1458)	BgRatio (34115)	pvalue	fdr	Gene ID
GO:0050804	modulation of synaptic transmission	57	458	5.89779e-13	1.01569e-09	Unigene0018195;Unigene0018823;Unigene0101403;Unigene0113748;Unigene0090440;Unigene0011236;Unigene0089409;Unigene0054079;Unigene0058245;Unigene0090438;Unigene0091281;Unigene0085263;Unigene0015049;Unigene0098994;Unigene0016223;Unigene0016706;Unigene0015811;Unigene0021148;Unigene0078245;Unigene0013608;Unigene0002924;Unigene0016370;Unigene0099018;Unigene0093067;Unigene0013263;Unigene0078242;Unigene00…
GO:0022008	neurogenesis	169	2276	1.16019e-12	1.01569e-09	Unigene0065358;Unigene0017951;Unigene0115001;Unigene0015059;Unigene0095625;Unigene0006480;Unigene0061975;Unigene0087640;Unigene0015049;Unigene0013859;Unigene0080388;Unigene0086768;Unigene0111981;Unigene0085224;Unigene0016108;Unigene0093492;Unigene0085322;Unigene0000595;Unigene0101403;Unigene0013771;Unigene0102037;Unigene0090438;Unigene0019995;Unigene0093067;Unigene0018990;Unigene0097208;Unigene00…
GO:0007610	behavior	103	1149	1.21958e-12	1.01569e-09	Unigene0004190;Unigene0014294;Unigene0002924;Unigene0015811;Unigene0083784;Unigene0016675;Unigene0107226;Unigene0101403;Unigene0091281;Unigene0096775;Unigene0090440;Unigene0021156;Unigene0016370;Unigene0000138;Unigene0090438;Unigene0006820;Unigene0015333;Unigene0099018;Unigene0112527;Unigene0011109;Unigene0097955;Unigene0007035;Unigene0020606;Unigene0086190;Unigene0007970;Unigene0112894;Unigene01…
GO:0048699	generation of neurons	163	2172	1.31099e-12	1.01569e-09	Unigene0065358;Unigene0017951;Unigene0115001;Unigene0015059;Unigene0095625;Unigene0006480;Unigene0061975;Unigene0087640;Unigene0015049;Unigene0013859;Unigene0080388;Unigene0086768;Unigene0111981;Unigene0085224;Unigene0016108;Unigene0093492;Unigene0085322;Unigene0000595;Unigene0101403;Unigene0090438;Unigene0019995;Unigene0093067;Unigene0018990;Unigene0097208;Unigene0013951;Unigene0100088;Unigene00…
GO:0007399	nervous system development	214	3132	2.82436e-12	1.75054e-09	Unigene0107315;Unigene0016675;Unigene0001763;Unigene0001759;Unigene0001755;Unigene0085263;Unigene0065358;Unigene0017951;Unigene0115001;Unigene0015059;Unigene0095625;Unigene0006480;Unigene0061975;Unigene0087640;Unigene0015049;Unigene0111981;Unigene0091281;Unigene0009262;Unigene0014912;Unigene0018823;Unigene0013859;Unigene0097746;Unigene0087761;Unigene0080388;Unigene0023411;Unigene0086768;Unigene00…
GO:0050877	neurological system process	112	1346	1.37436e-11	7.09857e-09	Unigene0014294;Unigene0002924;Unigene0015811;Unigene0083784;Unigene0016675;Unigene0107226;Unigene0101403;Unigene0091281;Unigene0096775;Unigene0090440;Unigene0021156;Unigene0016370;Unigene0000138;Unigene0090438;Unigene0006820;Unigene0015333;Unigene0099018;Unigene0112527;Unigene0011109;Unigene0097955;Unigene0007035;Unigene0020606;Unigene0086190;Unigene0007970;Unigene0112894;Unigene0107384;Unigene00…
GO:0030182	neuron differentiation	131	1685	2.53127e-11	1.12063e-08	Unigene0065358;Unigene0017951;Unigene0115001;Unigene0015059;Unigene0095625;Unigene0006480;Unigene0061975;Unigene0087640;Unigene0015049;Unigene0013859;Unigene0080388;Unigene0086768;Unigene0111981;Unigene0085224;Unigene0016108;Unigene0091443;Unigene0101040;Unigene0006537;Unigene0107226;Unigene0002924;Unigene0006181;Unigene0085263;Unigene0018743;Unigene0002018;Unigene0091281;Unigene0013190;Unigene00…
GO:0048666	neuron development	121	1534	6.23501e-11	2.41529e-08	Unigene0065358;Unigene0017951;Unigene0115001;Unigene0015059;Unigene0095625;Unigene0006480;Unigene0061975;Unigene0087640;Unigene0015049;Unigene0006537;Unigene0107226;Unigene0002924;Unigene0006181;Unigene0085263;Unigene0018743;Unigene0002018;Unigene0091281;Unigene0013190;Unigene0050083;Unigene0014357;Unigene0101040;Unigene0113748;Unigene0086768;Unigene0115749;Unigene0006665;Unigene0107453;Unigene00…
GO:0044708	single-organism behavior	72	759	2.82111e-10	9.71401e-08	Unigene0014294;Unigene0002924;Unigene0015811;Unigene0083784;Unigene0016675;Unigene0107226;Unigene0101403;Unigene0091281;Unigene0096775;Unigene0090440;Unigene0021156;Unigene0016370;Unigene0000138;Unigene0090438;Unigene0006820;Unigene0015333;Unigene0099018;Unigene0112527;Unigene0011109;Unigene0097955;Unigene0007035;Unigene0020606;Unigene0086190;Unigene0007970;Unigene0112894;Unigene0107384;Unigene00…
GO:0007267	cell-cell signaling	67	685	3.29923e-10	1.02243e-07	Unigene0113748;Unigene0058245;Unigene0114389;Unigene0013486;Unigene0017982;Unigene0013482;Unigene0113527;Unigene0013481;Unigene0013266;Unigene0013263;Unigene0013484;Unigene0111119;Unigene0003198;Unigene0011236;Unigene0012508;Unigene0014294;Unigene0072071;Unigene0054079;Unigene0099224;Unigene0080119;Unigene0086025;Unigene0088486;Unigene0016675;Unigene0018211;Unigene0058799;Unigene0022408;Unigene00…
GO:0031175	neuron projection development	107	1353	7.32832e-10	2.06459e-07	Unigene0065358;Unigene0017951;Unigene0115001;Unigene0015059;Unigene0095625;Unigene0006480;Unigene0061975;Unigene0087640;Unigene0015049;Unigene0006181;Unigene0085263;Unigene0018743;Unigene0002018;Unigene0091281;Unigene0013190;Unigene0050083;Unigene0014357;Unigene0101040;Unigene0113748;Unigene0086768;Unigene0115749;Unigene0006665;Unigene0107453;Unigene0058245;Unigene0022943;Unigene0016675;Unigene00…
GO:0007611	learning or memory	40	323	1.89665e-09	4.8981e-07	Unigene0014294;Unigene0002924;Unigene0015811;Unigene0083784;Unigene0016675;Unigene0107226;Unigene0101403;Unigene0091281;Unigene0096775;Unigene0090440;Unigene0021156;Unigene0016370;Unigene0000138;Unigene0090438;Unigene0006820;Unigene0015333;Unigene0099018;Unigene0112527;Unigene0011109;Unigene0097955;Unigene0007035;Unigene0020606;Unigene0086190;Unigene0007970;Unigene0112894;Unigene0107384;Unigene00…
GO:0050890	cognition	40	325	2.27154e-09	5.41499e-07	Unigene0014294;Unigene0002924;Unigene0015811;Unigene0083784;Unigene0016675;Unigene0107226;Unigene0101403;Unigene0091281;Unigene0096775;Unigene0090440;Unigene0021156;Unigene0016370;Unigene0000138;Unigene0090438;Unigene0006820;Unigene0015333;Unigene0099018;Unigene0112527;Unigene0011109;Unigene0097955;Unigene0007035;Unigene0020606;Unigene0086190;Unigene0007970;Unigene0112894;Unigene0107384;Unigene00…
GO:0030030	cell projection organization	150	2204	1.00212e-08	2.21826e-06	Unigene0065358;Unigene0017951;Unigene0115001;Unigene0015059;Unigene0095625;Unigene0006480;Unigene0061975;Unigene0087640;Unigene0015049;Unigene0003198;Unigene0013374;Unigene0085322;Unigene0004116;Unigene0014842;Unigene0006614;Unigene0094054;Unigene0108976;Unigene0003598;Unigene0113748;Unigene0048432;Unigene0015402;Unigene0002237;Unigene0021754;Unigene0086768;Unigene0018164;Unigene0013583;Unigene01…
GO:0032990	cell part morphogenesis	115	1616	6.13475e-08	1.18822e-05	Unigene0065358;Unigene0017951;Unigene0115001;Unigene0015059;Unigene0095625;Unigene0006480;Unigene0061975;Unigene0087640;Unigene0015049;Unigene0003198;Unigene0013374;Unigene0085322;Unigene0004116;Unigene0014842;Unigene0006614;Unigene0094054;Unigene0108976;Unigene0003598;Unigene0113748;Unigene0048432;Unigene0015402;Unigene0002237;Unigene0021754;Unigene0086768;Unigene0018164;Unigene0013583;Unigene01…
GO:0048858	cell projection morphogenesis	115	1616	6.13475e-08	1.18822e-05	Unigene0065358;Unigene0017951;Unigene0115001;Unigene0015059;Unigene0095625;Unigene0006480;Unigene0061975;Unigene0087640;Unigene0015049;Unigene0003198;Unigene0013374;Unigene0085322;Unigene0004116;Unigene0014842;Unigene0006614;Unigene0094054;Unigene0108976;Unigene0003598;Unigene0113748;Unigene0048432;Unigene0015402;Unigene0002237;Unigene0021754;Unigene0086768;Unigene0018164;Unigene0013583;Unigene01…
GO:0007270	neuron-neuron synaptic transmission	18	94	8.37274e-08	1.5263e-05	Unigene0113748;Unigene0058245;Unigene0114389;Unigene0013486;Unigene0017982;Unigene0013482;Unigene0113527;Unigene0013481;Unigene0013266;Unigene0013263;Unigene0013484;Unigene0111119;Unigene0003198;Unigene0011236;Unigene0012508;Unigene0014294;Unigene0072071;Unigene0054079
GO:0048812	neuron projection morphogenesis	94	1257	1.14544e-07	1.97206e-05	Unigene0065358;Unigene0017951;Unigene0115001;Unigene0015059;Unigene0095625;Unigene0006480;Unigene0061975;Unigene0087640;Unigene0015049;Unigene0006181;Unigene0085263;Unigene0018743;Unigene0002018;Unigene0091281;Unigene0013190;Unigene0050083;Unigene0014357;Unigene0101040;Unigene0113748;Unigene0086768;Unigene0115749;Unigene0006665;Unigene0107453;Unigene0058245;Unigene0022943;Unigene0016675;Unigene00…
GO:0048167	regulation of synaptic plasticity	27	204	2.02426e-07	3.30168e-05	Unigene0015049;Unigene0098994;Unigene0016223;Unigene0090438;Unigene0090440;Unigene0016706;Unigene0015811;Unigene0021148;Unigene0078245;Unigene0013608;Unigene0002924;Unigene0016370;Unigene0099018;Unigene0093067;Unigene0013263;Unigene0078242;Unigene0063393;Unigene0001770;Unigene0112894;Unigene0099086;Unigene0107226;Unigene0079521;Unigene0074222;Unigene0013266;Unigene0001769;Unigene0014294;Unigene00…
GO:0050803	regulation of synapse structure or activity	28	222	3.33791e-07	4.77516e-05	Unigene0015049;Unigene0098994;Unigene0016223;Unigene0090438;Unigene0090440;Unigene0093067;Unigene0014909;Unigene0016706;Unigene0015811;Unigene0021148;Unigene0078245;Unigene0013608;Unigene0002924;Unigene0016370;Unigene0099018;Unigene0013263;Unigene0078242;Unigene0063393;Unigene0001770;Unigene0112894;Unigene0099086;Unigene0107226;Unigene0079521;Unigene0074222;Unigene0013266;Unigene0001769;Unigene00…
GO:1900372	negative regulation of purine nucleotide biosynthetic process	9	24	3.38992e-07	4.77516e-05	Unigene0001487;Unigene0077579;Unigene0076288;Unigene0070346;Unigene0001488;Unigene0020295;Unigene0114575;Unigene0001485;Unigene0095359
GO:1900543	negative regulation of purine nucleotide metabolic process	9	24	3.38992e-07	4.77516e-05	Unigene0020295;Unigene0070346;Unigene0001488;Unigene0077579;Unigene0076288;Unigene0001487;Unigene0095359;Unigene0114575;Unigene0001485
GO:0030803	negative regulation of cyclic nucleotide biosynthetic process	11	39	4.64405e-07	5.84673e-05	Unigene0095359;Unigene0019975;Unigene0001485;Unigene0001488;Unigene0070346;Unigene0114575;Unigene0076288;Unigene0077579;Unigene0020295;Unigene0098465;Unigene0001487
GO:0030809	negative regulation of nucleotide biosynthetic process	11	39	4.64405e-07	5.84673e-05	Unigene0098465;Unigene0077579;Unigene0070346;Unigene0114575;Unigene0076288;Unigene0095359;Unigene0001487;Unigene0001488;Unigene0020295;Unigene0019975;Unigene0001485
GO:0006811	ion transport	138	2116	4.71662e-07	5.84673e-05	Unigene0017982;Unigene0109731;Unigene0091235;Unigene0109728;Unigene0114179;Unigene0022260;Unigene0059722;Unigene0002979;Unigene0111119;Unigene0002711;Unigene0020809;Unigene0011109;Unigene0012091;Unigene0104535;Unigene0094075;Unigene0114389;Unigene0007091;Unigene0095294;Unigene0012508;Unigene0095556;Unigene0020449;Unigene0013014;Unigene0104002;Unigene0021627;Unigene0090432;Unigene0109413;Unigene00…
GO:1902578	single-organism localization	279	4962	5.6307e-07	6.36162e-05	Unigene0090432;Unigene0017982;Unigene0109731;Unigene0013266;Unigene0016326;Unigene0013263;Unigene0091235;Unigene0109728;Unigene0114179;Unigene0022260;Unigene0059722;Unigene0002979;Unigene0111119;Unigene0002711;Unigene0020809;Unigene0011109;Unigene0012091;Unigene0104535;Unigene0094075;Unigene0114389;Unigene0007091;Unigene0095294;Unigene0012508;Unigene0095556;Unigene0020449;Unigene0002119;Unigene00…
GO:0051179	localization	499	9712	5.65842e-07	6.36162e-05	Unigene0090432;Unigene0017982;Unigene0109731;Unigene0013266;Unigene0016326;Unigene0013263;Unigene0091235;Unigene0109728;Unigene0114179;Unigene0022260;Unigene0059722;Unigene0002979;Unigene0111119;Unigene0002711;Unigene0020809;Unigene0011109;Unigene0012091;Unigene0104535;Unigene0094075;Unigene0114389;Unigene0007091;Unigene0095294;Unigene0012508;Unigene0095556;Unigene0020449;Unigene0002119;Unigene00…
GO:0000902	cell morphogenesis	128	1935	6.04632e-07	6.36162e-05	Unigene0065358;Unigene0017951;Unigene0115001;Unigene0015059;Unigene0095625;Unigene0006480;Unigene0061975;Unigene0087640;Unigene0015049;Unigene0003198;Unigene0013374;Unigene0085322;Unigene0004116;Unigene0014842;Unigene0006614;Unigene0094054;Unigene0108976;Unigene0003598;Unigene0113748;Unigene0048432;Unigene0015402;Unigene0002237;Unigene0021754;Unigene0086768;Unigene0018164;Unigene0013583;Unigene01…
GO:0030800	negative regulation of cyclic nucleotide metabolic process	11	40	6.15839e-07	6.36162e-05	Unigene0095359;Unigene0019975;Unigene0001485;Unigene0001488;Unigene0070346;Unigene0114575;Unigene0076288;Unigene0077579;Unigene0020295;Unigene0098465;Unigene0001487
GO:0045980	negative regulation of nucleotide metabolic process	11	40	6.15839e-07	6.36162e-05	Unigene0098465;Unigene0077579;Unigene0070346;Unigene0114575;Unigene0076288;Unigene0095359;Unigene0001487;Unigene0001488;Unigene0020295;Unigene0019975;Unigene0001485
GO:0030815	negative regulation of cAMP metabolic process	8	20	8.68044e-07	8.40646e-05	Unigene0001487;Unigene0077579;Unigene0076288;Unigene0070346;Unigene0001488;Unigene0020295;Unigene0114575;Unigene0001485
GO:0030818	negative regulation of cAMP biosynthetic process	8	20	8.68044e-07	8.40646e-05	Unigene0001487;Unigene0077579;Unigene0076288;Unigene0070346;Unigene0001488;Unigene0020295;Unigene0114575;Unigene0001485
GO:0007268	synaptic transmission	26	222	3.51569e-06	0.00031129	Unigene0113748;Unigene0058245;Unigene0114389;Unigene0013486;Unigene0017982;Unigene0013482;Unigene0113527;Unigene0013481;Unigene0013266;Unigene0013263;Unigene0013484;Unigene0111119;Unigene0003198;Unigene0011236;Unigene0012508;Unigene0014294;Unigene0072071;Unigene0054079;Unigene0099224;Unigene0080119;Unigene0018211;Unigene0096775;Unigene0016675;Unigene0022408;Unigene0088486;Unigene0058799
GO:0099536	synaptic signaling	26	222	3.51569e-06	0.00031129	Unigene0113748;Unigene0058245;Unigene0114389;Unigene0013486;Unigene0017982;Unigene0013482;Unigene0113527;Unigene0013481;Unigene0013266;Unigene0013263;Unigene0013484;Unigene0111119;Unigene0003198;Unigene0011236;Unigene0012508;Unigene0014294;Unigene0072071;Unigene0054079;Unigene0099224;Unigene0080119;Unigene0088486;Unigene0016675;Unigene0018211;Unigene0058799;Unigene0022408;Unigene0096775
GO:0099537	trans-synaptic signaling	26	222	3.51569e-06	0.00031129	Unigene0113748;Unigene0058245;Unigene0114389;Unigene0013486;Unigene0017982;Unigene0013482;Unigene0113527;Unigene0013481;Unigene0013266;Unigene0013263;Unigene0013484;Unigene0111119;Unigene0003198;Unigene0011236;Unigene0012508;Unigene0014294;Unigene0072071;Unigene0054079;Unigene0099224;Unigene0080119;Unigene0018211;Unigene0096775;Unigene0016675;Unigene0022408;Unigene0088486;Unigene0058799
GO:0003008	system process	144	2319	3.9113e-06	0.000336698	Unigene0093067;Unigene0000464;Unigene0104002;Unigene0010094;Unigene0015701;Unigene0014294;Unigene0061948;Unigene0088107;Unigene0086391;Unigene0076288;Unigene0021627;Unigene0075109;Unigene0009862;Unigene0002924;Unigene0015811;Unigene0083784;Unigene0016675;Unigene0107226;Unigene0101403;Unigene0091281;Unigene0096775;Unigene0090440;Unigene0021156;Unigene0016370;Unigene0000138;Unigene0090438;Unigene00…
GO:0001505	regulation of neurotransmitter levels	25	215	6.10511e-06	0.000511344	Unigene0018195;Unigene0099224;Unigene0080119;Unigene0018211;Unigene0107792;Unigene0007970;Unigene0013608;Unigene0106401;Unigene0004440;Unigene0017982;Unigene0110473;Unigene0016326;Unigene0107315;Unigene0109915;Unigene0020922;Unigene0001755;Unigene0107913;Unigene0004441;Unigene0013618;Unigene0018823;Unigene0110626;Unigene0006100;Unigene0099135;Unigene0091281;Unigene0009862
GO:0061024	membrane organization	83	1180	6.79748e-06	0.000554353	Unigene0002018;Unigene0085030;Unigene0079832;Unigene0006651;Unigene0077878;Unigene0077579;Unigene0060155;Unigene0072405;Unigene0002020;Unigene0013237;Unigene0018823;Unigene0044699;Unigene0104535;Unigene0059301;Unigene0078245;Unigene0004440;Unigene0008571;Unigene0000243;Unigene0100520;Unigene0004441;Unigene0115772;Unigene0023183;Unigene0080016;Unigene0097260;Unigene0090438;Unigene0090440;Unigene00…
GO:0007638	mechanosensory behavior	9	33	7.05914e-06	0.00056093	Unigene0090438;Unigene0090440;Unigene0110626;Unigene0004440;Unigene0018823;Unigene0001755;Unigene0091281;Unigene0004441;Unigene0107315
GO:0051049	regulation of transport	142	2314	8.41782e-06	0.000652171	Unigene0071096;Unigene0097208;Unigene0006616;Unigene0113648;Unigene0014094;Unigene0022330;Unigene0020432;Unigene0075263;Unigene0094441;Unigene0076288;Unigene0018195;Unigene0009862;Unigene0015928;Unigene0095046;Unigene0097195;Unigene0056862;Unigene0115772;Unigene0107298;Unigene0091519;Unigene0096551;Unigene0053996;Unigene0107453;Unigene0107483;Unigene0019327;Unigene0004010;Unigene0081776;Unigene00…
GO:0050806	positive regulation of synaptic transmission	11	52	1.00439e-05	0.000746332	Unigene0018823;Unigene0101403;Unigene0113748;Unigene0090440;Unigene0011236;Unigene0089409;Unigene0054079;Unigene0058245;Unigene0090438;Unigene0091281;Unigene0085263
GO:0007626	locomotory behavior	30	293	1.01149e-05	0.000746332	Unigene0001759;Unigene0009726;Unigene0095625;Unigene0019464;Unigene0112894;Unigene0006182;Unigene0019462;Unigene0001763;Unigene0019465;Unigene0023183;Unigene0056430;Unigene0081776;Unigene0009862;Unigene0086190;Unigene0108651;Unigene0095686;Unigene0010890;Unigene0058245;Unigene0004190;Unigene0080283;Unigene0016231;Unigene0112527;Unigene0014294;Unigene0014540;Unigene0085322;Unigene0012508;Unigene01…
GO:0048869	cellular developmental process	318	6008	1.58962e-05	0.00114564	Unigene0016108;Unigene0109073;Unigene0115001;Unigene0085263;Unigene0077878;Unigene0090685;Unigene0001229;Unigene0101040;Unigene0003551;Unigene0086768;Unigene0085224;Unigene0094900;Unigene0097208;Unigene0065358;Unigene0017951;Unigene0015059;Unigene0095625;Unigene0006480;Unigene0061975;Unigene0087640;Unigene0015049;Unigene0087668;Unigene0090458;Unigene0095400;Unigene0110134;Unigene0089943;Unigene00…
GO:0006812	cation transport	92	1378	1.70405e-05	0.00116037	Unigene0013014;Unigene0090432;Unigene0109413;Unigene0097229;Unigene0012636;Unigene0109728;Unigene0011597;Unigene0072926;Unigene0080388;Unigene0016247;Unigene0020809;Unigene0082710;Unigene0083753;Unigene0087092;Unigene0014540;Unigene0108995;Unigene0111981;Unigene0114739;Unigene0001652;Unigene0021627;Unigene0054166;Unigene0019927;Unigene0008443;Unigene0094441;Unigene0084530;Unigene0104271;Unigene00…
GO:0065008	regulation of biological quality	284	5286	1.73265e-05	0.00116037	Unigene0019150;Unigene0115772;Unigene0061975;Unigene0013608;Unigene0082359;Unigene0017233;Unigene0109169;Unigene0015928;Unigene0114739;Unigene0023564;Unigene0009862;Unigene0108953;Unigene0018178;Unigene0102933;Unigene0018195;Unigene0086391;Unigene0060865;Unigene0049110;Unigene0075196;Unigene0100703;Unigene0054166;Unigene0015340;Unigene0100362;Unigene0001485;Unigene0078165;Unigene0022124;Unigene00…
GO:0010996	response to auditory stimulus	7	21	1.75984e-05	0.00116037	Unigene0018823;Unigene0004440;Unigene0004441;Unigene0090438;Unigene0090440;Unigene0110626;Unigene0091281
GO:0031223	auditory behavior	7	21	1.75984e-05	0.00116037	Unigene0018823;Unigene0091281;Unigene0110626;Unigene0090440;Unigene0090438;Unigene0004441;Unigene0004440
GO:0048731	system development	342	6538	1.8555e-05	0.00119796	Unigene0107315;Unigene0016675;Unigene0001763;Unigene0001759;Unigene0001755;Unigene0085263;Unigene0091296;Unigene0065358;Unigene0017951;Unigene0115001;Unigene0015059;Unigene0095625;Unigene0006480;Unigene0061975;Unigene0087640;Unigene0015049;Unigene0096885;Unigene0013205;Unigene0094168;Unigene0088143;Unigene0100325;Unigene0111981;Unigene0091281;Unigene0009262;Unigene0014912;Unigene0018823;Unigene00…
GO:0032989	cellular component morphogenesis	140	2314	1.96737e-05	0.00124426	Unigene0065358;Unigene0017951;Unigene0115001;Unigene0015059;Unigene0095625;Unigene0006480;Unigene0061975;Unigene0087640;Unigene0015049;Unigene0003198;Unigene0013374;Unigene0085322;Unigene0004116;Unigene0014842;Unigene0006614;Unigene0094054;Unigene0108976;Unigene0003598;Unigene0113748;Unigene0048432;Unigene0015402;Unigene0002237;Unigene0021754;Unigene0086768;Unigene0018164;Unigene0013583;Unigene01…
GO:0030154	cell differentiation	276	5187	4.71723e-05	0.00292374	Unigene0016108;Unigene0109073;Unigene0115001;Unigene0085263;Unigene0077878;Unigene0090685;Unigene0001229;Unigene0101040;Unigene0003551;Unigene0086768;Unigene0085224;Unigene0094900;Unigene0097208;Unigene0065358;Unigene0017951;Unigene0015059;Unigene0095625;Unigene0006480;Unigene0061975;Unigene0087640;Unigene0015049;Unigene0013859;Unigene0080388;Unigene0111981;Unigene0016941;Unigene0015713;Unigene00…
GO:0048468	cell development	162	2804	4.94513e-05	0.00300489	Unigene0016108;Unigene0109073;Unigene0115001;Unigene0085263;Unigene0077878;Unigene0090685;Unigene0001229;Unigene0101040;Unigene0003551;Unigene0086768;Unigene0085224;Unigene0094900;Unigene0097208;Unigene0065358;Unigene0017951;Unigene0015059;Unigene0095625;Unigene0006480;Unigene0061975;Unigene0087640;Unigene0015049;Unigene0006537;Unigene0107226;Unigene0002924;Unigene0006181;Unigene0018743;Unigene00…
GO:0019725	cellular homeostasis	64	912	8.03504e-05	0.00459862	Unigene0019150;Unigene0012508;Unigene0114389;Unigene0090438;Unigene0090440;Unigene0020809;Unigene0019474;Unigene0076288;Unigene0097916;Unigene0016223;Unigene0013014;Unigene0114739;Unigene0110364;Unigene0004100;Unigene0101040;Unigene0095534;Unigene0083784;Unigene0080388;Unigene0111981;Unigene0008965;Unigene0063213;Unigene0013859;Unigene0065069;Unigene0002315;Unigene0086190;Unigene0060865;Unigene00…
GO:0044765	single-organism transport	243	4524	8.22583e-05	0.00459862	Unigene0090432;Unigene0017982;Unigene0109731;Unigene0013266;Unigene0016326;Unigene0013263;Unigene0091235;Unigene0109728;Unigene0114179;Unigene0022260;Unigene0059722;Unigene0002979;Unigene0111119;Unigene0002711;Unigene0020809;Unigene0011109;Unigene0012091;Unigene0104535;Unigene0094075;Unigene0114389;Unigene0007091;Unigene0095294;Unigene0012508;Unigene0095556;Unigene0020449;Unigene0002119;Unigene00…
GO:0060627	regulation of vesicle-mediated transport	38	457	8.2278e-05	0.00459862	Unigene0097208;Unigene0006616;Unigene0113648;Unigene0014094;Unigene0022330;Unigene0020432;Unigene0075263;Unigene0113646;Unigene0054079;Unigene0104427;Unigene0004190;Unigene0044699;Unigene0016706;Unigene0097972;Unigene0091443;Unigene0062525;Unigene0013092;Unigene0088377;Unigene0113748;Unigene0110619;Unigene0017272;Unigene0073817;Unigene0058245;Unigene0011236;Unigene0013608;Unigene0046895;Unigene01…
GO:0071436	sodium ion export	7	26	8.25127e-05	0.00459862	Unigene0021627;Unigene0112527;Unigene0009862;Unigene0094441;Unigene0086190;Unigene0014540;Unigene0108583
GO:0060284	regulation of cell development	85	1305	8.30987e-05	0.00459862	Unigene0101040;Unigene0013597;Unigene0086045;Unigene0099928;Unigene0016108;Unigene0075932;Unigene0106454;Unigene0013599;Unigene0086768;Unigene0110849;Unigene0101793;Unigene0067448;Unigene0079283;Unigene0016231;Unigene0110575;Unigene0085224;Unigene0020700;Unigene0093492;Unigene0085322;Unigene0000595;Unigene0101403;Unigene0090438;Unigene0019995;Unigene0093067;Unigene0018990;Unigene0097208;Unigene00…
GO:0007600	sensory perception	55	754	9.31947e-05	0.00506685	Unigene0111981;Unigene0016545;Unigene0013859;Unigene0021226;Unigene0101040;Unigene0080388;Unigene0019465;Unigene0004065;Unigene0013154;Unigene0058245;Unigene0021225;Unigene0085884;Unigene0019464;Unigene0074781;Unigene0044699;Unigene0001755;Unigene0015713;Unigene0109890;Unigene0065358;Unigene0009005;Unigene0054079;Unigene0013058;Unigene0019462;Unigene0001759;Unigene0066477;Unigene0092410;Unigene01…
GO:0010646	regulation of cell communication	249	4675	0.000113404	0.0060593	Unigene0093039;Unigene0060090;Unigene0018195;Unigene0015402;Unigene0001485;Unigene0078165;Unigene0022124;Unigene0001763;Unigene0009169;Unigene0018823;Unigene0101040;Unigene0015374;Unigene0091281;Unigene0093576;Unigene0013774;Unigene0001487;Unigene0001759;Unigene0001488;Unigene0078489;Unigene0086025;Unigene0094080;Unigene0101403;Unigene0086391;Unigene0022943;Unigene0016108;Unigene0089025;Unigene00…
GO:0007417	central nervous system development	82	1265	0.000128973	0.00677437	Unigene0111981;Unigene0091281;Unigene0009262;Unigene0014912;Unigene0018823;Unigene0013859;Unigene0097746;Unigene0087761;Unigene0080388;Unigene0023411;Unigene0096709;Unigene0013771;Unigene0084089;Unigene0113401;Unigene0097949;Unigene0017912;Unigene0115749;Unigene0081776;Unigene0018165;Unigene0074222;Unigene0101403;Unigene0000061;Unigene0017272;Unigene0090307;Unigene0099971;Unigene0093228;Unigene00…
GO:0014059	regulation of dopamine secretion	5	13	0.000136671	0.00700078	Unigene0016675;Unigene0001485;Unigene0001488;Unigene0085322;Unigene0001487
GO:0001754	eye photoreceptor cell differentiation	7	28	0.000137802	0.00700078	Unigene0016108;Unigene0006537;Unigene0107226;Unigene0002924;Unigene0066477;Unigene0009005;Unigene0092634
GO:0044707	single-multicellular organism process	444	8964	0.000145728	0.00728405	Unigene0115772;Unigene0061975;Unigene0013608;Unigene0082359;Unigene0017233;Unigene0109169;Unigene0107315;Unigene0016675;Unigene0001763;Unigene0001759;Unigene0001755;Unigene0085263;Unigene0091296;Unigene0065358;Unigene0017951;Unigene0115001;Unigene0015059;Unigene0095625;Unigene0006480;Unigene0087640;Unigene0015049;Unigene0096885;Unigene0013205;Unigene0094168;Unigene0088143;Unigene0100325;Unigene01…
GO:0050808	synapse organization	20	187	0.000160128	0.00787676	Unigene0090440;Unigene0090438;Unigene0060865;Unigene0091281;Unigene0110626;Unigene0004441;Unigene0018823;Unigene0002924;Unigene0088486;Unigene0003198;Unigene0001983;Unigene0091141;Unigene0013266;Unigene0107226;Unigene0013263;Unigene0101403;Unigene0004440;Unigene0115001;Unigene0079879;Unigene0108783
GO:0007420	brain development	48	650	0.000190895	0.00897042	Unigene0111981;Unigene0091281;Unigene0009262;Unigene0014912;Unigene0018823;Unigene0013859;Unigene0097746;Unigene0087761;Unigene0080388;Unigene0023411;Unigene0096709;Unigene0013771;Unigene0101040;Unigene0090440;Unigene0090438;Unigene0091443;Unigene0104427;Unigene0018166;Unigene0016815;Unigene0001759;Unigene0065083;Unigene0081776;Unigene0000061;Unigene0110572;Unigene0010986;Unigene0008428;Unigene00…
GO:0060322	head development	48	650	0.000190895	0.00897042	Unigene0111981;Unigene0091281;Unigene0009262;Unigene0014912;Unigene0018823;Unigene0013859;Unigene0097746;Unigene0087761;Unigene0080388;Unigene0023411;Unigene0096709;Unigene0013771;Unigene0001759;Unigene0110572;Unigene0087640;Unigene0101040;Unigene0108783;Unigene0016231;Unigene0003442;Unigene0110575;Unigene0092634;Unigene0001763;Unigene0090438;Unigene0011804;Unigene0101403;Unigene0017912;Unigene00…
GO:0006820	anion transport	55	776	0.000193628	0.00897042	Unigene0017982;Unigene0109731;Unigene0091235;Unigene0109728;Unigene0114179;Unigene0022260;Unigene0059722;Unigene0002979;Unigene0111119;Unigene0002711;Unigene0020809;Unigene0011109;Unigene0012091;Unigene0104535;Unigene0094075;Unigene0114389;Unigene0007091;Unigene0095294;Unigene0012508;Unigene0095556;Unigene0020449;Unigene0087092;Unigene0075196;Unigene0017272;Unigene0060865;Unigene0097229;Unigene00…
GO:0021700	developmental maturation	27	296	0.000194759	0.00897042	Unigene0104427;Unigene0086768;Unigene0014294;Unigene0008712;Unigene0086864;Unigene0075263;Unigene0080016;Unigene0015690;Unigene0109890;Unigene0108651;Unigene0075746;Unigene0091443;Unigene0097260;Unigene0019465;Unigene0096594;Unigene0077579;Unigene0114460;Unigene0016231;Unigene0015333;Unigene0112894;Unigene0015159;Unigene0002488;Unigene0019462;Unigene0090458;Unigene0087288;Unigene0019464;Unigene01…
GO:0045109	intermediate filament organization	4	8	0.000202533	0.00897042	Unigene0099597;Unigene0008428;Unigene0099595;Unigene0013793
GO:0045110	intermediate filament bundle assembly	4	8	0.000202533	0.00897042	Unigene0099597;Unigene0008428;Unigene0099595;Unigene0013793
GO:0071804	cellular potassium ion transport	8	39	0.000205518	0.00897042	Unigene0014540;Unigene0112527;Unigene0021627;Unigene0086190;Unigene0108583;Unigene0104002;Unigene0097260;Unigene0009862
GO:0071805	potassium ion transmembrane transport	8	39	0.000205518	0.00897042	Unigene0086190;Unigene0014540;Unigene0097260;Unigene0009862;Unigene0104002;Unigene0021627;Unigene0112527;Unigene0108583
GO:1900371	regulation of purine nucleotide biosynthetic process	11	72	0.000230096	0.0099037	Unigene0076288;Unigene0104259;Unigene0001488;Unigene0114575;Unigene0020295;Unigene0001487;Unigene0095359;Unigene0001485;Unigene0085263;Unigene0070346;Unigene0077579

## Sheet: KEGG pathway
Table S6. GO and KEGG enrichment data of 426 genes.
KEGG_A_class	KEGG_B_class	Pathway	out (801)	All (20014)	Pvalue	Qvalue	Pathway ID	Gene ID	K_IDs
Organismal Systems	Nervous system	Glutamatergic synapse	54	487	1.28014e-11	3.81483e-09	ko04724	Unigene0000131;Unigene0000361;Unigene0001755;Unigene0002103;Unigene0002108;Unigene0007520;Unigene0012888;Unigene0013026;Unigene0013071;Unigene0013691;Unigene0013692;Unigene0013693;Unigene0013694;Unigene0013953;Unigene0014294;Unigene0014310;Unigene0015333;Unigene0015413;Unigene0015414;Unigene0015537;Unigene0015587;Unigene0015818;Unigene0017982;Unigene0020606;Unigene0022276;Unigene0022278;Unigene00…	K01115+K02677+K05614+K04344+K04344+K15008+K01425+K05197+K04607+K05858+K05858+K05858+K05858+K05198+K05208+K14207+K15009+K04344+K04344+K05200+K04534+K12302+K12302+K04607+K05858+K05858+K08049+K04958+K04958+K04958+K19662+K08047+K05200+K01425+K08045+K05617+K15009+K15009+K15010+K04964+K04997+K06268+K05200+K04539+K04540+K04630+K19663+K05614+K11828+K15010+K15009+K01115+K04958+K04958
Organismal Systems	Excretory system	Endocrine and other factor-regulated calcium reabsorption	33	222	7.53565e-11	1.12281e-08	ko04961	Unigene0000361;Unigene0003597;Unigene0003598;Unigene0009862;Unigene0011236;Unigene0011937;Unigene0013014;Unigene0013691;Unigene0013692;Unigene0013693;Unigene0013694;Unigene0013859;Unigene0013861;Unigene0014540;Unigene0016411;Unigene0021627;Unigene0022276;Unigene0022278;Unigene0022352;Unigene0054079;Unigene0058245;Unigene0072926;Unigene0080388;Unigene0083784;Unigene0086190;Unigene0094441;Unigene01…	K02677+K11825+K11825+K01539+K01528+K01528+K05849+K05858+K05858+K05858+K05858+K05850+K05850+K01539+K04645+K01539+K05858+K05858+K08049+K01528+K01528+K19662+K05850+K14757+K01539+K01540+K19663+K01539+K05849+K05850+K01539+K01528+K05850
Organismal Systems	Nervous system	Retrograde endocannabinoid signaling	44	390	6.10885e-10	4.99475e-08	ko04723	Unigene0000361;Unigene0002103;Unigene0002108;Unigene0012091;Unigene0013026;Unigene0013691;Unigene0013692;Unigene0013693;Unigene0013694;Unigene0013953;Unigene0015019;Unigene0015413;Unigene0015414;Unigene0015537;Unigene0015587;Unigene0015818;Unigene0017982;Unigene0020449;Unigene0022276;Unigene0022278;Unigene0022352;Unigene0023552;Unigene0023564;Unigene0023565;Unigene0072926;Unigene0079521;Unigene00…	K02677+K04344+K04344+K05175+K05197+K05858+K05858+K05858+K05858+K05198+K15291+K04344+K04344+K05200+K04534+K12302+K12302+K05175+K05858+K05858+K08049+K04958+K04958+K04958+K19662+K01054+K08047+K05200+K08045+K05184+K04997+K05175+K04440+K05200+K04539+K04540+K04630+K15015+K19663+K04277+K13806+K05186+K04958+K04958
Organismal Systems	Nervous system	Dopaminergic synapse	47	435	6.70437e-10	4.99475e-08	ko04728	Unigene0000361;Unigene0000464;Unigene0002103;Unigene0002108;Unigene0004357;Unigene0004358;Unigene0004556;Unigene0009128;Unigene0013026;Unigene0013691;Unigene0013692;Unigene0013693;Unigene0013694;Unigene0013953;Unigene0014256;Unigene0015413;Unigene0015414;Unigene0015537;Unigene0015587;Unigene0016953;Unigene0022276;Unigene0022278;Unigene0023316;Unigene0023552;Unigene0023564;Unigene0023565;Unigene00…	K02677+K04515+K04344+K04344+K10396+K10396+K10396+K10396+K05197+K05858+K05858+K05858+K05858+K05198+K04456+K04344+K04344+K05200+K04534+K04515+K05858+K05858+K04354+K04958+K04958+K04958+K15493+K09048+K15493+K19662+K05200+K08045+K04515+K04997+K04440+K05200+K04539+K04540+K11584+K04630+K19663+K11584+K10396+K10396+K10396+K04958+K04958
Organismal Systems	Nervous system	GABAergic synapse	36	299	4.02498e-09	2.39889e-07	ko04727	Unigene0000361;Unigene0001485;Unigene0001486;Unigene0001487;Unigene0001488;Unigene0002103;Unigene0002108;Unigene0012091;Unigene0012888;Unigene0014310;Unigene0014927;Unigene0015413;Unigene0015414;Unigene0015587;Unigene0020295;Unigene0020449;Unigene0020922;Unigene0021156;Unigene0021157;Unigene0022352;Unigene0070346;Unigene0072926;Unigene0081681;Unigene0087849;Unigene0088107;Unigene0090006;Unigene00…	K02677+K04615+K04615+K04615+K04615+K04344+K04344+K05175+K01425+K14207+K06027+K04344+K04344+K04534+K04615+K05175+K01580+K05034+K05034+K08049+K04615+K19662+K08047+K01425+K08045+K05184+K05175+K04539+K04540+K04630+K15015+K19663+K13524+K01580+K05186+K04615
Organismal Systems	Sensory system	Taste transduction	28	231	1.85739e-07	9.22505e-06	ko04742	Unigene0001485;Unigene0001486;Unigene0001487;Unigene0001488;Unigene0001650;Unigene0002103;Unigene0002108;Unigene0012091;Unigene0013071;Unigene0013691;Unigene0013692;Unigene0013693;Unigene0013694;Unigene0015413;Unigene0015414;Unigene0018332;Unigene0020295;Unigene0020449;Unigene0020606;Unigene0022276;Unigene0022278;Unigene0070346;Unigene0088486;Unigene0092033;Unigene0095294;Unigene0102141;Unigene01…	K04615+K04615+K04615+K04615+K04834+K04344+K04344+K05175+K04607+K05858+K05858+K05858+K05858+K04344+K04344+K04828+K04615+K05175+K04607+K05858+K05858+K04615+K05216+K04841+K05175+K13755+K04834+K04615
Organismal Systems	Nervous system	Synaptic vesicle cycle	27	224	3.43325e-07	1.46158e-05	ko04721	Unigene0002103;Unigene0002108;Unigene0003597;Unigene0003598;Unigene0011236;Unigene0011937;Unigene0012853;Unigene0013263;Unigene0013266;Unigene0013608;Unigene0014927;Unigene0015019;Unigene0015413;Unigene0015414;Unigene0015818;Unigene0016411;Unigene0017982;Unigene0020650;Unigene0054079;Unigene0058245;Unigene0076284;Unigene0082750;Unigene0090786;Unigene0095541;Unigene0100133;Unigene0103908;Unigene01…	K04344+K04344+K11825+K11825+K01528+K01528+K02148+K15293+K15293+K15292+K06027+K15291+K04344+K04344+K12302+K04645+K12302+K15290+K01528+K01528+K02152+K08486+K15294+K13504+K02147+K15015+K01528
Organismal Systems	Sensory system	Phototransduction - fly	17	110	1.72466e-06	6.42436e-05	ko04745	Unigene0000361;Unigene0000464;Unigene0003551;Unigene0013691;Unigene0013692;Unigene0013693;Unigene0013694;Unigene0016953;Unigene0022276;Unigene0022278;Unigene0023552;Unigene0023564;Unigene0023565;Unigene0093067;Unigene0109915;Unigene0114739;Unigene0114740	K02677+K04515+K05692+K05858+K05858+K05858+K05858+K04515+K05858+K05858+K04958+K04958+K04958+K04515+K13806+K04958+K04958
Human Diseases	Substance dependence	Nicotine addiction	19	139	2.89066e-06	9.5713e-05	ko05033	Unigene0002103;Unigene0002108;Unigene0012091;Unigene0013026;Unigene0013953;Unigene0014294;Unigene0015413;Unigene0015414;Unigene0015537;Unigene0015818;Unigene0016675;Unigene0017982;Unigene0020449;Unigene0087723;Unigene0090006;Unigene0095294;Unigene0095922;Unigene0103908;Unigene0111119	K04344+K04344+K05175+K05197+K05198+K05208+K04344+K04344+K05200+K12302+K04813+K12302+K05175+K05200+K05184+K05175+K05200+K15015+K05186
Human Diseases	Substance dependence	Morphine addiction	30	302	4.74736e-06	0.000141471	ko05032	Unigene0000361;Unigene0001485;Unigene0001486;Unigene0001487;Unigene0001488;Unigene0002103;Unigene0002108;Unigene0012091;Unigene0015413;Unigene0015414;Unigene0015587;Unigene0020295;Unigene0020449;Unigene0022352;Unigene0070346;Unigene0072926;Unigene0081681;Unigene0088107;Unigene0090006;Unigene0094332;Unigene0095294;Unigene0097794;Unigene0097916;Unigene0102141;Unigene0102235;Unigene0102715;Unigene01…	K02677+K04615+K04615+K04615+K04615+K04344+K04344+K05175+K04344+K04344+K04534+K04615+K05175+K08049+K04615+K19662+K08047+K08045+K05184+K04997+K05175+K04539+K04540+K13755+K04630+K13293+K15015+K19663+K05186+K04615
Organismal Systems	Digestive system	Mineral absorption	20	160	6.43606e-06	0.000174359	ko04978	Unigene0009862;Unigene0013014;Unigene0013859;Unigene0013861;Unigene0014540;Unigene0021627;Unigene0054166;Unigene0070769;Unigene0080388;Unigene0081440;Unigene0081444;Unigene0082710;Unigene0086190;Unigene0094441;Unigene0100571;Unigene0108583;Unigene0108995;Unigene0111981;Unigene0112527;Unigene0115456	K01539+K05849+K05850+K05850+K01539+K01539+K00522+K14739+K05850+K13625+K13625+K14736+K01539+K01540+K08370+K01539+K05849+K05850+K01539+K05850
Organismal Systems	Digestive system	Gastric acid secretion	31	330	1.03288e-05	0.000256499	ko04971	Unigene0000361;Unigene0000464;Unigene0001833;Unigene0003551;Unigene0009862;Unigene0013691;Unigene0013692;Unigene0013693;Unigene0013694;Unigene0014540;Unigene0016953;Unigene0021627;Unigene0022276;Unigene0022278;Unigene0022352;Unigene0023552;Unigene0023564;Unigene0023565;Unigene0060490;Unigene0072926;Unigene0081681;Unigene0086190;Unigene0088107;Unigene0093067;Unigene0094441;Unigene0102235;Unigene01…	K02677+K04515+K04913+K05692+K01539+K05858+K05858+K05858+K05858+K01539+K04515+K01539+K05858+K05858+K08049+K04958+K04958+K04958+K00907+K19662+K08047+K01539+K08045+K04515+K01540+K04630+K19663+K01539+K01539+K04958+K04958
Organismal Systems	Circulatory system	Adrenergic signaling in cardiomyocytes	44	568	2.3934e-05	0.00054864	ko04261	Unigene0000361;Unigene0000464;Unigene0006614;Unigene0009862;Unigene0013014;Unigene0013595;Unigene0013691;Unigene0013692;Unigene0013693;Unigene0013694;Unigene0013859;Unigene0013861;Unigene0014256;Unigene0014540;Unigene0016953;Unigene0019927;Unigene0021627;Unigene0022276;Unigene0022278;Unigene0022352;Unigene0023316;Unigene0053996;Unigene0064604;Unigene0071945;Unigene0076116;Unigene0079879;Unigene00…	K02677+K04515+K04845+K01539+K05849+K02649+K05858+K05858+K05858+K05858+K05850+K05850+K04456+K01539+K04515+K04864+K01539+K05858+K05858+K08049+K04354+K09048+K04873+K09290+K08050+K04867+K05850+K08047+K01539+K04872+K08045+K04515+K01540+K11584+K04630+K04860+K04839+K01539+K11584+K05849+K05850+K01539+K04351+K05850
Organismal Systems	Digestive system	Pancreatic secretion	34	401	3.38864e-05	0.000721296	ko04972	Unigene0000361;Unigene0009862;Unigene0013691;Unigene0013692;Unigene0013693;Unigene0013694;Unigene0013859;Unigene0013861;Unigene0014540;Unigene0018903;Unigene0020049;Unigene0020809;Unigene0021627;Unigene0022276;Unigene0022278;Unigene0022352;Unigene0023552;Unigene0023564;Unigene0023565;Unigene0072926;Unigene0080388;Unigene0081681;Unigene0083071;Unigene0086190;Unigene0088107;Unigene0093685;Unigene00…	K02677+K01539+K05858+K05858+K05858+K05858+K05850+K05850+K01539+K04936+K13575+K10951+K01539+K05858+K05858+K08049+K04958+K04958+K04958+K19662+K05850+K08047+K01047+K01539+K08045+K04964+K01540+K19663+K01539+K05850+K01539+K04958+K04958+K05850
Organismal Systems	Endocrine system	Insulin secretion	30	343	5.49403e-05	0.00109148	ko04911	Unigene0000361;Unigene0000464;Unigene0002690;Unigene0009862;Unigene0013691;Unigene0013692;Unigene0013693;Unigene0013694;Unigene0014540;Unigene0016953;Unigene0018211;Unigene0018903;Unigene0021627;Unigene0022276;Unigene0022278;Unigene0022352;Unigene0053996;Unigene0072926;Unigene0081681;Unigene0086190;Unigene0088107;Unigene0093067;Unigene0094441;Unigene0095541;Unigene0098446;Unigene0104726;Unigene01…	K02677+K04515+K04979+K01539+K05858+K05858+K05858+K05858+K01539+K04515+K15297+K04936+K01539+K05858+K05858+K08049+K09048+K19662+K08047+K01539+K08045+K04515+K01540+K13504+K04635+K19663+K04939+K01539+K01539+K04351
Organismal Systems	Nervous system	Long-term depression	25	263	5.97793e-05	0.00111339	ko04730	Unigene0000361;Unigene0002103;Unigene0002108;Unigene0013026;Unigene0013691;Unigene0013692;Unigene0013693;Unigene0013694;Unigene0013953;Unigene0015413;Unigene0015414;Unigene0015587;Unigene0022276;Unigene0022278;Unigene0023552;Unigene0023564;Unigene0023565;Unigene0072926;Unigene0080319;Unigene0087379;Unigene0098446;Unigene0102235;Unigene0104726;Unigene0114739;Unigene0114740	K02677+K04344+K04344+K05197+K05858+K05858+K05858+K05858+K05198+K04344+K04344+K04534+K05858+K05858+K04958+K04958+K04958+K19662+K08067+K04346+K04635+K04630+K19663+K04958+K04958
Organismal Systems	Digestive system	Salivary secretion	32	387	9.18523e-05	0.00161012	ko04970	Unigene0000361;Unigene0009862;Unigene0013691;Unigene0013692;Unigene0013693;Unigene0013694;Unigene0013859;Unigene0013861;Unigene0014540;Unigene0018903;Unigene0020809;Unigene0021627;Unigene0022276;Unigene0022278;Unigene0022352;Unigene0023552;Unigene0023564;Unigene0023565;Unigene0072926;Unigene0080388;Unigene0081681;Unigene0086190;Unigene0088107;Unigene0094441;Unigene0095541;Unigene0104726;Unigene01…	K02677+K01539+K05858+K05858+K05858+K05858+K05850+K05850+K01539+K04936+K10951+K01539+K05858+K05858+K08049+K04958+K04958+K04958+K19662+K05850+K08047+K01539+K08045+K01540+K13504+K19663+K01539+K05850+K01539+K04958+K04958+K05850
Organismal Systems	Nervous system	Cholinergic synapse	35	442	0.000104153	0.00172431	ko04725	Unigene0000361;Unigene0000464;Unigene0002103;Unigene0002108;Unigene0013595;Unigene0013691;Unigene0013692;Unigene0013693;Unigene0013694;Unigene0014256;Unigene0015413;Unigene0015414;Unigene0015587;Unigene0016675;Unigene0016953;Unigene0022276;Unigene0022278;Unigene0022352;Unigene0023552;Unigene0023564;Unigene0023565;Unigene0053996;Unigene0072926;Unigene0081681;Unigene0088107;Unigene0093067;Unigene00…	K02677+K04515+K04344+K04344+K02649+K05858+K05858+K05858+K05858+K04456+K04344+K04344+K04534+K04813+K04515+K05858+K05858+K08049+K04958+K04958+K04958+K09048+K19662+K08047+K08045+K04515+K04997+K05869+K04539+K04540+K04635+K04630+K19663+K04958+K04958
Organismal Systems	Endocrine system	Thyroid hormone synthesis	27	310	0.000136565	0.00214192	ko04918	Unigene0000361;Unigene0009862;Unigene0013691;Unigene0013692;Unigene0013693;Unigene0013694;Unigene0014540;Unigene0021627;Unigene0022276;Unigene0022278;Unigene0022352;Unigene0023552;Unigene0023564;Unigene0023565;Unigene0053996;Unigene0072926;Unigene0080629;Unigene0081681;Unigene0086190;Unigene0088107;Unigene0094441;Unigene0104726;Unigene0108583;Unigene0110931;Unigene0112527;Unigene0114739;Unigene01…	K02677+K01539+K05858+K05858+K05858+K05858+K01539+K01539+K05858+K05858+K08049+K04958+K04958+K04958+K09048+K19662+K00432+K08047+K01539+K08045+K01540+K19663+K01539+K06233+K01539+K04958+K04958
Environmental Information Processing	Signal transduction	cAMP signaling pathway	51	770	0.000305951	0.00443185	ko04024	Unigene0000059;Unigene0000060;Unigene0000131;Unigene0000464;Unigene0001485;Unigene0001486;Unigene0001487;Unigene0001488;Unigene0001983;Unigene0007573;Unigene0009862;Unigene0013026;Unigene0013595;Unigene0013859;Unigene0013861;Unigene0013953;Unigene0014256;Unigene0014294;Unigene0014540;Unigene0015537;Unigene0016108;Unigene0016953;Unigene0018990;Unigene0019975;Unigene0020295;Unigene0021627;Unigene00…	K05731+K05731+K01115+K04515+K04615+K04615+K04615+K04615+K04409+K04409+K01539+K05197+K02649+K05850+K05850+K05198+K04456+K05208+K01539+K05200+K18435+K04515+K05731+K04197+K04615+K01539+K08049+K09048+K04615+K05850+K08047+K01539+K04498+K05200+K08045+K04515+K01540+K04440+K05200+K05869+K05860+K04955+K04630+K13293+K01539+K01115+K05850+K01539+K04351+K04615+K05850
Environmental Information Processing	Signal transduction	cGMP - PKG signaling pathway	46	674	0.000312312	0.00443185	ko04022	Unigene0007580;Unigene0009862;Unigene0013014;Unigene0013595;Unigene0013691;Unigene0013692;Unigene0013693;Unigene0013694;Unigene0013859;Unigene0013861;Unigene0014256;Unigene0014540;Unigene0018903;Unigene0019975;Unigene0020700;Unigene0021595;Unigene0021627;Unigene0022276;Unigene0022278;Unigene0022352;Unigene0023552;Unigene0023564;Unigene0023565;Unigene0053996;Unigene0060490;Unigene0075109;Unigene00…	K09260+K01539+K05849+K02649+K05858+K05858+K05858+K05858+K05850+K05850+K04456+K01539+K04936+K04197+K12324+K05863+K01539+K05858+K05858+K08049+K04958+K04958+K04958+K09048+K00907+K18154+K04198+K05850+K08047+K01539+K04346+K08045+K09565+K01540+K06268+K04635+K04630+K09262+K04939+K01539+K05849+K05850+K01539+K04958+K04958+K05850
Organismal Systems	Nervous system	Long-term potentiation	25	299	0.000440785	0.00582211	ko04720	Unigene0000361;Unigene0000464;Unigene0013026;Unigene0013691;Unigene0013692;Unigene0013693;Unigene0013694;Unigene0013953;Unigene0014294;Unigene0016953;Unigene0022276;Unigene0022278;Unigene0023552;Unigene0023564;Unigene0023565;Unigene0072926;Unigene0076116;Unigene0086357;Unigene0093067;Unigene0095046;Unigene0096775;Unigene0101621;Unigene0104726;Unigene0114739;Unigene0114740	K02677+K04515+K05197+K05858+K05858+K05858+K05858+K05198+K05208+K04515+K05858+K05858+K04958+K04958+K04958+K19662+K08050+K04498+K04515+K06268+K05869+K04373+K19663+K04958+K04958
Organismal Systems	Excretory system	Proximal tubule bicarbonate reclamation	10	70	0.000449358	0.00582211	ko04964	Unigene0009862;Unigene0012888;Unigene0014540;Unigene0020049;Unigene0021627;Unigene0086190;Unigene0087849;Unigene0094441;Unigene0108583;Unigene0112527	K01539+K01425+K01539+K13575+K01539+K01539+K01425+K01540+K01539+K01539
Cellular Processes	Cellular commiunity	Gap junction	29	381	0.000748159	0.00899371	ko04540	Unigene0000361;Unigene0002027;Unigene0005453;Unigene0013691;Unigene0013692;Unigene0013693;Unigene0013694;Unigene0014733;Unigene0015499;Unigene0022276;Unigene0022278;Unigene0022352;Unigene0023552;Unigene0023564;Unigene0023565;Unigene0072926;Unigene0078938;Unigene0081681;Unigene0086025;Unigene0088107;Unigene0096594;Unigene0098446;Unigene0102169;Unigene0102235;Unigene0104726;Unigene0107655;Unigene01…	K02677+K05701+K07374+K05858+K05858+K05858+K05858+K07375+K04289+K05858+K05858+K08049+K04958+K04958+K04958+K19662+K07374+K08047+K04359+K08045+K07372+K04635+K04420+K04630+K19663+K07374+K07375+K04958+K04958
Organismal Systems	Digestive system	Carbohydrate digestion and absorption	16	161	0.000754506	0.00899371	ko04973	Unigene0009862;Unigene0013595;Unigene0013691;Unigene0013692;Unigene0013693;Unigene0013694;Unigene0014256;Unigene0014540;Unigene0021627;Unigene0022276;Unigene0022278;Unigene0072926;Unigene0086190;Unigene0094441;Unigene0108583;Unigene0112527	K01539+K02649+K05858+K05858+K05858+K05858+K04456+K01539+K01539+K05858+K05858+K19662+K01539+K01540+K01539+K01539
Organismal Systems	Endocrine system	Estrogen signaling pathway	29	384	0.000846188	0.00969861	ko04915	Unigene0001485;Unigene0001486;Unigene0001487;Unigene0001488;Unigene0013595;Unigene0013691;Unigene0013692;Unigene0013693;Unigene0013694;Unigene0014256;Unigene0015587;Unigene0020295;Unigene0022276;Unigene0022278;Unigene0022352;Unigene0023552;Unigene0023564;Unigene0023565;Unigene0053996;Unigene0070346;Unigene0081681;Unigene0088107;Unigene0094332;Unigene0097195;Unigene0102235;Unigene0107453;Unigene01…	K04615+K04615+K04615+K04615+K02649+K05858+K05858+K05858+K05858+K04456+K04534+K04615+K05858+K05858+K08049+K04958+K04958+K04958+K09048+K04615+K08047+K08045+K04997+K04079+K04630+K04079+K04615+K04958+K04958

## Sheet: 426 genes information
Gene ID	Tame-1_rpkm	Tame-2_rpkm	Tame-3_rpkm	Role-1_rpkm	Role-2_rpkm	Role-3_rpkm	Asst-1_rpkm	Asst-2_rpkm	Asst-3_rpkm	Rhsi-1_rpkm	Rhsi-2_rpkm	Rhsi-3_rpkm	geneLength	unique-mapped-reads(278526950)	RPKM	Nr-ID	Nr-Score	Nr-Evalue	Nr-annotation	Swissprot-ID	Swissprot-Score	Swissprot-Evalue	Swissprot-annotation	KOG-Protein-or-Domain	KOG-Score	KOG-Evalue	KOG-ID	KOG-Function-Description	KO-ID	KEGG-Evalue	KEGG-Score	KEGG-Gene	Pathway	GO-BiologicalProcess	GO-MolecularFunction	GO-CellularComponent
Unigene0022996	0.9535	1.8296	4.1104	1.7401	1.5528	0.2995	23.0808	13.1197	11.0545	25.4413	23.2932	24.2736	4180	10765	9.2464	XP_019586511.1	2512	0	PREDICTED: voltage-dependent T-type calcium channel subunit alpha-1G isoform X1 [Rhinolophus sinicus]	sp|O43497|CAC1G_HUMAN	2145	0	Voltage-dependent T-type calcium channel subunit alpha-1G OS=Homo sapiens GN=CACNA1G PE=2 SV=3	Hs20070163	2145	0	KOG2302	T-type voltage-gated Ca2+ channel, pore-forming alpha1I subunit	K04854//voltage-dependent calcium channel T type alpha-1G	0	2454	pale:102889039	ko04020//Calcium signaling pathway//Signal transduction//Environmental Information Processing;ko04010//MAPK signaling pathway//Signal transduction//Environmental Information Processing;ko04713//Circadian entrainment//Environmental adaptation//Organismal Systems;ko04925//Aldosterone synthesis and secretion//Endocrine system//Organismal Systems	-	-	-
Unigene0086753	2.1423	2.725	4.4028	1.2101	3.8285	0.7601	25.2599	24.644	29.9469	10.9246	15.9873	24.9745	1584	4491	10.1794	XP_019511387.1	664	0	PREDICTED: potassium channel subfamily K member 12 [Hipposideros armiger]	sp|Q9HB15|KCNKC_HUMAN	653	0	Potassium channel subfamily K member 12 OS=Homo sapiens GN=KCNK12 PE=2 SV=1	Hs11545761	653	0	KOG4404	Tandem pore domain K+ channel TASK3/THIK-1	K04921//potassium channel subfamily K member 12	0	659	bta:521931	--	-	-	-
Unigene0021156	4.6537	6.8312	10.8542	4.9933	9.9683	1.7722	56.3478	35.5277	30.58	54.6556	58.3709	72.1925	1250	8521	24.4745	XP_006995060.2	684	0	PREDICTED: sodium- and chloride-dependent GABA transporter 1 isoform X1 [Peromyscus maniculatus bairdii]	sp|P30531|SC6A1_HUMAN	642	0	Sodium- and chloride-dependent GABA transporter 1 OS=Homo sapiens GN=SLC6A1 PE=2 SV=2	Hs4507039	643	0	KOG3660	Sodium-neurotransmitter symporter	K05034//solute carrier family 6 (neurotransmitter transporter, GABA) member 1	0	644	cfr:102511412	ko04727//GABAergic synapse//Nervous system//Organismal Systems	GO:0032501//multicellular organismal process;GO:0046942//carboxylic acid transport;GO:0051049//regulation of transport;GO:0009987//cellular process;GO:0015849//organic acid transport;GO:0030001//metal ion transport;GO:0006814//sodium ion transport;GO:0044085//cellular component biogenesis;GO:0051179//localization;GO:0071840//cellular component organization or biogenesis;GO:0043269//regulation of …	GO:0008514//organic anion transmembrane transporter activity;GO:0022804//active transmembrane transporter activity;GO:0015293//symporter activity;GO:0015077//monovalent inorganic cation transmembrane transporter activity;GO:0005326//neurotransmitter transporter activity;GO:0005343//organic acid:sodium symporter activity;GO:0022857//transmembrane transporter activity;GO:0046943//carboxylic acid tr…	GO:0031224//intrinsic component of membrane;GO:0044464//cell part;GO:0042995//cell projection;GO:0016020//membrane;GO:0097458//neuron part;GO:0005623//cell;GO:0016021//integral component of membrane;GO:0044425//membrane part;GO:0043005//neuron projection
Unigene0102033	1.3968	1.2905	1.8933	1.3325	1.843	1.6841	12.7448	7.5967	10.9581	10.1903	10.1601	9.8971	2545	3535	4.9869	XP_019515961.1	1181	0	PREDICTED: pleckstrin homology domain-containing family G member 5 isoform X6 [Hipposideros armiger]	sp|O94827|PKHG5_HUMAN	1092	0	Pleckstrin homology domain-containing family G member 5 OS=Homo sapiens GN=PLEKHG5 PE=1 SV=3	Hs20533821	998	0	KOG3521	Predicted guanine nucleotide exchange factor	K19464//pleckstrin homology domain-containing family G member 5	0	1137	aml:100472277	--	GO:0043122//regulation of I-kappaB kinase/NF-kappaB signaling;GO:0044707//single-multicellular organism process;GO:0009987//cellular process;GO:0051674//localization of cell;GO:0032501//multicellular organismal process;GO:0050789//regulation of biological process;GO:0010646//regulation of cell communication;GO:0048583//regulation of response to stimulus;GO:0010631//epithelial cell migration;GO:00…	GO:0098772//molecular function regulator;GO:0005085//guanyl-nucleotide exchange factor activity;GO:0005088//Ras guanyl-nucleotide exchange factor activity	GO:0005623//cell;GO:0043226//organelle;GO:0043231//intracellular membrane-bounded organelle;GO:0044444//cytoplasmic part;GO:0030054//cell junction;GO:0016023//cytoplasmic, membrane-bounded vesicle;GO:0031982//vesicle;GO:0005622//intracellular;GO:0031988//membrane-bounded vesicle;GO:0043227//membrane-bounded organelle;GO:0044424//intracellular part;GO:0031252//cell leading edge;GO:0043229//intrace…
Unigene0015429	2.715	3.6619	3.2989	3.1166	2.08	3.2888	22.0394	41.2021	26.3761	45.9702	43.2279	46.9842	615	2992	17.467	XP_007198554.1	276	2e-88	PREDICTED: LOW QUALITY PROTEIN: egl-9 family hypoxia-inducible factor 2 [Balaenoptera acutorostrata scammoni]	sp|Q91YE2|EGLN2_MOUSE	275	3e-89	Egl nine homolog 2 OS=Mus musculus GN=Egln2 PE=2 SV=2	Hs16604260	275	5e-90	KOG3710	EGL-Nine (EGLN) protein	K09592//hypoxia-inducible factor prolyl hydroxylase [EC:1.14.11.29]	2e-89	275	chx:102191264	ko04066//HIF-1 signaling pathway//Signal transduction//Environmental Information Processing	GO:0019471//4-hydroxyproline metabolic process;GO:0065008//regulation of biological quality;GO:0044238//primary metabolic process;GO:0043436//oxoacid metabolic process;GO:0044281//small molecule metabolic process;GO:0006575//cellular modified amino acid metabolic process;GO:0044763//single-organism cellular process;GO:0042592//homeostatic process;GO:0042981//regulation of apoptotic process;GO:001…	GO:0016706//oxidoreductase activity, acting on paired donors, with incorporation or reduction of molecular oxygen, 2-oxoglutarate as one donor, and incorporation of one atom each of oxygen into both donors;GO:0043167//ion binding;GO:0046914//transition metal ion binding;GO:0019825//oxygen binding;GO:0031543//peptidyl-proline dioxygenase activity;GO:0036094//small molecule binding;GO:0043169//cati…	GO:0044464//cell part;GO:0043231//intracellular membrane-bounded organelle;GO:0043226//organelle;GO:0005622//intracellular;GO:0043227//membrane-bounded organelle;GO:0005623//cell;GO:0043229//intracellular organelle;GO:0044424//intracellular part
Unigene0107384	1.8141	1.9752	3.2658	0.998	1.5722	0.8348	20.4625	16.673	9.5043	18.522	19.8233	19.6691	2019	4551	8.0929	XP_015987892.1	1131	0	PREDICTED: CREB-regulated transcription coactivator 1 isoform X3 [Rousettus aegyptiacus]	sp|Q6UUV9|CRTC1_HUMAN	978	0	CREB-regulated transcription coactivator 1 OS=Homo sapiens GN=CRTC1 PE=1 SV=2	--	--	--	--	--	K15309//CREB-regulated transcription coactivator 1	0	1039	aml:100479645	--	GO:0060255//regulation of macromolecule metabolic process;GO:0050877//neurological system process;GO:0031326//regulation of cellular biosynthetic process;GO:0006355//regulation of transcription, DNA-templated;GO:0065009//regulation of molecular function;GO:1902680//positive regulation of RNA biosynthetic process;GO:0006357//regulation of transcription from RNA polymerase II promoter;GO:0009987//c…	GO:0005488//binding;GO:0005515//protein binding;GO:0008134//transcription factor binding	GO:0044464//cell part;GO:0005623//cell;GO:0044424//intracellular part;GO:0016020//membrane;GO:0005622//intracellular
Unigene0110659	15.4908	17.9679	19.7496	17.7571	16.4573	13.3226	110.581	97.3984	89.244	78.523	85.671	93.1689	4016	51313	45.874	XP_008527664.1	741	0	PREDICTED: microtubule-associated protein RP/EB family member 2 isoform X1 [Equus przewalskii]	--	--	--	--	Hs10346135	664	0	KOG3000	Microtubule-binding protein involved in cell cycle control	K10436//microtubule-associated protein, RP/EB family	0	741	ecb:100052621	--	GO:0009987//cellular process;GO:0000280//nuclear division;GO:0048285//organelle fission;GO:0071840//cellular component organization or biogenesis;GO:0044699//single-organism process;GO:0044763//single-organism cellular process;GO:0016043//cellular component organization;GO:0006996//organelle organization	GO:0015631//tubulin binding;GO:0008092//cytoskeletal protein binding;GO:0005515//protein binding;GO:0005488//binding	GO:0044464//cell part;GO:0099513//polymeric cytoskeletal fiber;GO:0015630//microtubule cytoskeleton;GO:0043226//organelle;GO:0005622//intracellular;GO:0044424//intracellular part;GO:0043232//intracellular non-membrane-bounded organelle;GO:0099512//supramolecular fiber;GO:0044430//cytoskeletal part;GO:0043228//non-membrane-bounded organelle;GO:0043229//intracellular organelle;GO:0005874//microtubu…
Unigene0091182	3.2644	3.1716	4.877	2.5776	2.761	1.768	23.3513	18.9109	18.727	14.8252	18.2913	18.8807	1716	4377	9.1578	XP_006189797.2	476	3e-163	PREDICTED: fibronectin type III domain-containing protein 4 [Camelus ferus]	sp|A6QPL2|FNDC4_BOVIN	459	3e-158	Fibronectin type III domain-containing protein 4 OS=Bos taurus GN=FNDC4 PE=2 SV=1	--	--	--	--	--	--	--	--	--	--	-	-	GO:0044464//cell part;GO:0016020//membrane;GO:0043226//organelle;GO:0005622//intracellular;GO:0043227//membrane-bounded organelle;GO:0005623//cell;GO:0043231//intracellular membrane-bounded organelle;GO:0044424//intracellular part;GO:0043229//intracellular organelle
Unigene0093558	3.4877	5.3428	8.9792	3.3549	4.3524	2.6729	99.6866	88.9601	79.5563	48.517	57.7669	59.0439	3135	27902	31.9544	XP_019592429.1	722	0	PREDICTED: homer protein homolog 3 [Rhinolophus sinicus]	sp|Q9NSC5|HOME3_HUMAN	610	0	Homer protein homolog 3 OS=Homo sapiens GN=HOMER3 PE=1 SV=2	Hs22045388_1	57.8	7e-09	KOG4590	Signal transduction protein Enabled, contains WH1 domain	K15010//homer	0	697	pale:102886789	ko04724//Glutamatergic synapse//Nervous system//Organismal Systems;ko04068//FoxO signaling pathway//Signal transduction//Environmental Information Processing	-	GO:0005515//protein binding;GO:0005488//binding	GO:0005737//cytoplasm;GO:0044444//cytoplasmic part;GO:0044456//synapse part;GO:0044424//intracellular part;GO:0016020//membrane;GO:0005622//intracellular;GO:0045202//synapse;GO:0044464//cell part;GO:0005623//cell
Unigene0102818	8.6712	8.6971	9.5924	6.1914	10.4264	6.6087	135.622	124.43	135.294	41.5328	41.4916	45.0043	3199	35013	39.296	XP_013970675.1	1608	0	PREDICTED: kinesin-associated protein 3 isoform X2 [Canis lupus familiaris]	sp|Q92845|KIFA3_HUMAN	1601	0	Kinesin-associated protein 3 OS=Homo sapiens GN=KIFAP3 PE=1 SV=2	Hs18105054	1601	0	KOG1222	Kinesin associated protein KAP	--	--	--	--	--	GO:0050794//regulation of cellular process;GO:0050789//regulation of biological process;GO:0048518//positive regulation of biological process;GO:0065007//biological regulation;GO:0033036//macromolecule localization;GO:0043067//regulation of programmed cell death;GO:0022409//positive regulation of cell-cell adhesion;GO:0008283//cell proliferation;GO:0030155//regulation of cell adhesion;GO:0022407/…	GO:0005515//protein binding;GO:0008092//cytoskeletal protein binding;GO:0005488//binding	GO:0043231//intracellular membrane-bounded organelle;GO:0043226//organelle;GO:0031982//vesicle;GO:0043234//protein complex;GO:0044441//ciliary part;GO:0005622//intracellular;GO:0005815//microtubule organizing center;GO:0032991//macromolecular complex;GO:0043232//intracellular non-membrane-bounded organelle;GO:0005856//cytoskeleton;GO:0005871//kinesin complex;GO:0005623//cell;GO:0044424//intracell…
Unigene0008521	1.2764	1.2177	1.1733	4.8914	3.9455	5.4016	41.463	34.7041	54.9361	24.203	24.1635	26.864	4431	19328	15.6609	XP_011362771.1	303	5e-82	PREDICTED: IQ motif and SEC7 domain-containing protein 1 isoform X1 [Pteropus vampyrus]	sp|Q5JU85|IQEC2_HUMAN	102	2e-20	IQ motif and SEC7 domain-containing protein 2 OS=Homo sapiens GN=IQSEC2 PE=1 SV=1	Hs14764245	102	3e-21	KOG0931	Predicted guanine nucleotide exchange factor, contains Sec7 domain	K12495//IQ motif and SEC7 domain-containing protein	9e-83	302	pale:102887187	ko04144//Endocytosis//Transport and catabolism//Cellular Processes	-	-	-
Unigene0101520	1.809	2.0078	3.0052	2.902	2.1302	1.6957	26.9653	28.2808	26.1262	18.5047	19.8415	25.8315	3692	11434	11.1191	BAD92405.1	795	0	H5 variant, partial [Homo sapiens]	sp|Q9BGQ3|SEPT5_MACFA	780	0	Septin-5 OS=Macaca fascicularis GN=Sept5 PE=2 SV=1	Hs9945439	705	0	KOG2655	Septin family protein (P-loop GTPase)	K04557//septin 5	0	786	pale:102891223	--	GO:0009987//cellular process;GO:0065007//biological regulation;GO:0044699//single-organism process;GO:0032879//regulation of localization;GO:0060627//regulation of vesicle-mediated transport;GO:0050794//regulation of cellular process;GO:0044763//single-organism cellular process;GO:0050789//regulation of biological process;GO:0051049//regulation of transport	GO:0005488//binding;GO:1901363//heterocyclic compound binding;GO:0032549//ribonucleoside binding;GO:0001883//purine nucleoside binding;GO:0097367//carbohydrate derivative binding;GO:0032550//purine ribonucleoside binding;GO:0097159//organic cyclic compound binding;GO:0036094//small molecule binding;GO:0001882//nucleoside binding	GO:0043005//neuron projection;GO:0043228//non-membrane-bounded organelle;GO:0044424//intracellular part;GO:0043232//intracellular non-membrane-bounded organelle;GO:0031982//vesicle;GO:0031410//cytoplasmic vesicle;GO:0043227//membrane-bounded organelle;GO:0043226//organelle;GO:0097458//neuron part;GO:0016023//cytoplasmic, membrane-bounded vesicle;GO:0005737//cytoplasm;GO:0030424//axon;GO:0016020//…
Unigene0093753	1.5618	2.6048	2.8644	2.828	2.5664	2.403	14.887	12.2317	11.5938	13.9418	14.0665	15.2496	4449	8462	6.8288	XP_019492780.1	613	0	PREDICTED: syntaxin-16 isoform X3 [Hipposideros armiger]	sp|Q8BVI5|STX16_MOUSE	527	6e-173	Syntaxin-16 OS=Mus musculus GN=Stx16 PE=1 SV=3	Hs4507289	479	3e-156	KOG0809	SNARE protein TLG2/Syntaxin 16	K08489//syntaxin 16	0	553	ecb:100050597	ko04130//SNARE interactions in vesicular transport//Folding, sorting and degradation//Genetic Information Processing	GO:0051649//establishment of localization in cell;GO:0044765//single-organism transport;GO:0015031//protein transport;GO:0045184//establishment of protein localization;GO:0009987//cellular process;GO:0016192//vesicle-mediated transport;GO:0071840//cellular component organization or biogenesis;GO:0051234//establishment of localization;GO:0044699//single-organism process;GO:0016043//cellular compon…	-	GO:0043231//intracellular membrane-bounded organelle;GO:0005623//cell;GO:0043234//protein complex;GO:0043226//organelle;GO:0005622//intracellular;GO:0044424//intracellular part;GO:0032991//macromolecular complex;GO:0044464//cell part;GO:0043229//intracellular organelle;GO:0043227//membrane-bounded organelle
Unigene0097955	2.6573	2.2578	4.874	1.666	1.6491	1.1661	42.3853	48.2319	40.8411	44.947	46.7805	47.6932	3304	18511	20.1151	XP_019565799.1	1397	0	PREDICTED: amphiphysin isoform X1 [Rhinolophus sinicus]	sp|P49418|AMPH_HUMAN	1162	0	Amphiphysin OS=Homo sapiens GN=AMPH PE=1 SV=1	Hs4502081	1162	0	KOG3771	Amphiphysin	K12562//amphiphysin	0	1238	pale:102897330	ko04144//Endocytosis//Transport and catabolism//Cellular Processes;ko04666//Fc gamma R-mediated phagocytosis//Immune system//Organismal Systems	GO:0051179//localization;GO:0050890//cognition;GO:0050877//neurological system process;GO:0003008//system process;GO:0006897//endocytosis;GO:0016192//vesicle-mediated transport;GO:0044699//single-organism process;GO:0051234//establishment of localization;GO:0032501//multicellular organismal process;GO:0007611//learning or memory;GO:0044708//single-organism behavior;GO:0044707//single-multicellula…	-	GO:0043229//intracellular organelle;GO:0043231//intracellular membrane-bounded organelle;GO:0005886//plasma membrane;GO:0016023//cytoplasmic, membrane-bounded vesicle;GO:0044444//cytoplasmic part;GO:0044459//plasma membrane part;GO:0031982//vesicle;GO:0044424//intracellular part;GO:0005623//cell;GO:0031410//cytoplasmic vesicle;GO:0044425//membrane part;GO:0031988//membrane-bounded vesicle;GO:0044…
Unigene0102063	2.2812	1.8491	2.9276	0.5782	2.6894	0.7507	48.2041	52.9438	64.6113	9.386	10.0165	9.4097	3400	13242	13.9832	NP_001274018.1	1069	0	retinal dehydrogenase 2 [Canis lupus familiaris]	sp|O94788|AL1A2_HUMAN	1067	0	Retinal dehydrogenase 2 OS=Homo sapiens GN=ALDH1A2 PE=1 SV=3	Hs10835045	1067	0	KOG2450	Aldehyde dehydrogenase	K07249//retinal dehydrogenase [EC:1.2.1.36]	0	1069	ptr:746847	ko00830//Retinol metabolism//Metabolism of cofactors and vitamins//Metabolism	-	-	-
Unigene0012594	1.0241	1.6567	1.3115	0.9345	1.8314	1.0968	26.4532	17.9417	22.9982	8.9593	8.322	8.7326	4786	9262	6.9481	XP_019515436.1	3075	0	PREDICTED: adhesion G protein-coupled receptor B2 isoform X10 [Hipposideros armiger]	sp|O60241|AGRB2_HUMAN	2982	0	Adhesion G protein-coupled receptor B2 OS=Homo sapiens GN=ADGRB2 PE=1 SV=2	Hs7656967	194	6e-49	KOG4289	Cadherin EGF LAG seven-pass G-type receptor	K04597//brain-specific angiogenesis inhibitor 2	0	2995	myd:102768799	--	-	-	-
Unigene0087053	6.2631	8.3879	14.5601	6.2863	8.2407	3.3599	96.0386	77.0042	67.3111	59.0801	70.1136	66.1355	2064	19319	33.6053	EAW72165.1	598	0	calcium channel, voltage-dependent, gamma subunit 7, isoform CRA_d [Homo sapiens]	sp|P62957|CCG7_RAT	567	0	Voltage-dependent calcium channel gamma-7 subunit OS=Rattus norvegicus GN=Cacng7 PE=1 SV=1	--	--	--	--	--	K04872//voltage-dependent calcium channel gamma-7	0	598	mcc:720271	ko04010//MAPK signaling pathway//Signal transduction//Environmental Information Processing;ko04921//Oxytocin signaling pathway//Endocrine system//Organismal Systems;ko04261//Adrenergic signaling in cardiomyocytes//Circulatory system//Organismal Systems;ko04260//Cardiac muscle contraction//Circulatory system//Organismal Systems	GO:0065007//biological regulation;GO:0010469//regulation of receptor activity;GO:0023051//regulation of signaling;GO:0044699//single-organism process;GO:0009966//regulation of signal transduction;GO:0006816//calcium ion transport;GO:0050794//regulation of cellular process;GO:0051179//localization;GO:1902578//single-organism localization;GO:0009987//cellular process;GO:0044765//single-organism tra…	GO:0005261//cation channel activity;GO:0022838//substrate-specific channel activity;GO:0005215//transporter activity;GO:0015267//channel activity;GO:0022803//passive transmembrane transporter activity;GO:0015075//ion transmembrane transporter activity;GO:0022891//substrate-specific transmembrane transporter activity;GO:0008324//cation transmembrane transporter activity;GO:0022857//transmembrane t…	GO:0098797//plasma membrane protein complex;GO:0016021//integral component of membrane;GO:0005886//plasma membrane;GO:0034704//calcium channel complex;GO:0008328//ionotropic glutamate receptor complex;GO:0043234//protein complex;GO:0043235//receptor complex;GO:1902495//transmembrane transporter complex;GO:0098796//membrane protein complex;GO:0005623//cell;GO:0071944//cell periphery;GO:0044459//pl…
Unigene0020192	15.594	24.1416	27.5828	11.2754	15.8965	16.7309	81.8641	110.917	83.5719	121.336	119.438	132.798	3195	48090	54.0402	XP_010850020.1	134	2e-32	PREDICTED: neuronal membrane glycoprotein M6-b, partial [Bison bison bison]	sp|P35803|GPM6B_MOUSE	105	1e-22	Neuronal membrane glycoprotein M6-b OS=Mus musculus GN=Gpm6b PE=1 SV=2	Hs14149619	81.3	4e-16	KOG4800	Neuronal membrane glycoprotein/Myelin proteolipid protein	--	--	--	--	--	GO:0065007//biological regulation;GO:0007275//multicellular organism development;GO:0048513//animal organ development;GO:0044085//cellular component biogenesis;GO:0009888//tissue development;GO:0044767//single-organism developmental process;GO:0001503//ossification;GO:0032502//developmental process;GO:0032970//regulation of actin filament-based process;GO:0031214//biomineral tissue development;GO…	-	-
Unigene0106401	2.2186	3.8651	4.3525	3.9363	1.9515	2.3142	22.3482	24.2306	12.1781	19.645	20.4266	25.3332	437	1221	10.0315	ELK17031.1	197	2e-58	Synapsin-1 [Pteropus alecto]	sp|P17599|SYN1_BOVIN	196	1e-57	Synapsin-1 OS=Bos taurus GN=SYN1 PE=1 SV=2	Hs19924099	187	2e-55	KOG3895	Synaptic vesicle protein Synapsin	--	--	--	--	--	GO:0001505//regulation of neurotransmitter levels;GO:0065007//biological regulation;GO:0065008//regulation of biological quality	GO:0005515//protein binding;GO:0036094//small molecule binding;GO:0097367//carbohydrate derivative binding;GO:0032550//purine ribonucleoside binding;GO:0019900//kinase binding;GO:0001882//nucleoside binding;GO:0097159//organic cyclic compound binding;GO:0008092//cytoskeletal protein binding;GO:0032549//ribonucleoside binding;GO:0001883//purine nucleoside binding;GO:0019899//enzyme binding;GO:1901…	GO:0044424//intracellular part;GO:0005623//cell;GO:0043231//intracellular membrane-bounded organelle;GO:0031988//membrane-bounded vesicle;GO:0005622//intracellular;GO:0044464//cell part;GO:0031410//cytoplasmic vesicle;GO:0044444//cytoplasmic part;GO:0043229//intracellular organelle;GO:0031982//vesicle;GO:0016023//cytoplasmic, membrane-bounded vesicle;GO:0005737//cytoplasm;GO:0043226//organelle;GO…
Unigene0092569	5.3793	4.4029	5.3221	7.7857	7.2607	8.4167	41.6845	33.0641	37.0733	60.0003	63.5703	72.4685	2323	16015	24.752	XP_019492922.1	838	0	PREDICTED: protein LSM14 homolog B isoform X1 [Hipposideros armiger]	sp|Q9BX40|LS14B_HUMAN	640	0	Protein LSM14 homolog B OS=Homo sapiens GN=LSM14B PE=1 SV=1	Hs17483092	322	2e-100	KOG1073	Uncharacterized mRNA-associated protein RAP55	K18749//protein LSM14	0	686	mcf:102135401	--	GO:0032501//multicellular organismal process;GO:0044707//single-multicellular organism process;GO:0044699//single-organism process	GO:0097159//organic cyclic compound binding;GO:0003676//nucleic acid binding;GO:1901363//heterocyclic compound binding;GO:0003723//RNA binding;GO:0005488//binding	GO:0032991//macromolecular complex
Unigene0098363	1.4482	1.8094	1.3603	2.3492	2.8566	2.5112	28.3245	33.9518	46.3488	11.3771	7.049	13.5163	3682	10827	10.5574	XP_019576252.1	400	1e-126	PREDICTED: transmembrane protein 65 isoform X3 [Rhinolophus sinicus]	sp|Q0VCH8|TMM65_BOVIN	373	3e-118	Transmembrane protein 65 OS=Bos taurus GN=TMEM65 PE=2 SV=1	Hs22049691	196	5e-57	KOG4619	Uncharacterized conserved protein	--	--	--	--	--	-	-	GO:0044425//membrane part;GO:0031224//intrinsic component of membrane;GO:0016020//membrane
Unigene0095865	4.0432	4.6302	6.6895	3.7925	3.0342	1.3904	73.2948	62.1933	80.4773	20.6685	23.4798	21.0595	1905	11050	20.8257	XP_014400971.1	553	0	PREDICTED: F-box only protein 44 isoform X1 [Myotis brandtii]	sp|Q9H4M3|FBX44_HUMAN	516	2e-179	F-box only protein 44 OS=Homo sapiens GN=FBXO44 PE=1 SV=3	--	--	--	--	--	K10103//F-box protein 44	0	545	myb:102242976	--	-	-	-
Unigene0104455	4.8606	5.7765	7.5841	5.8103	5.5846	4.5648	43.0822	21.2269	36.5126	35.6243	39.2822	38.1003	2859	13898	17.453	XP_019579480.1	1500	0	PREDICTED: NCK-interacting protein with SH3 domain isoform X1 [Rhinolophus sinicus]	sp|Q9ESJ4|SPN90_MOUSE	1225	0	NCK-interacting protein with SH3 domain OS=Mus musculus GN=Nckipsd PE=2 SV=2	Hs7705266	1216	0	KOG4035	Coeffector of mDia Rho GTPase, regulates actin polymerization and cell adhesion turnover	--	--	--	--	--	-	-	-
Unigene0067842	2.6982	2.6607	1.7378	1.2078	0.9852	1.4111	24.5035	27.1867	28.536	31.1825	37.5082	30.6712	1058	3986	13.5265	XP_011798717.1	257	4e-81	PREDICTED: 28S ribosomal protein S26, mitochondrial isoform X2 [Colobus angolensis palliatus]	sp|Q80ZS3|RT26_MOUSE	194	2e-74	28S ribosomal protein S26, mitochondrial OS=Mus musculus GN=Mrps26 PE=1 SV=1	Hs14269586	189	3e-57	KOG4691	Uncharacterized conserved protein	K17405//small subunit ribosomal protein S26	8e-77	191	rro:104674616	--	-	GO:0097159//organic cyclic compound binding;GO:1901363//heterocyclic compound binding;GO:0003676//nucleic acid binding;GO:0003723//RNA binding;GO:0005488//binding	GO:0005634//nucleus;GO:0044422//organelle part;GO:0005622//intracellular;GO:0044391//ribosomal subunit;GO:0015935//small ribosomal subunit;GO:0005840//ribosome;GO:0070013//intracellular organelle lumen;GO:0031974//membrane-enclosed lumen;GO:0044464//cell part;GO:0005737//cytoplasm;GO:0043226//organelle;GO:0000313//organellar ribosome;GO:0043232//intracellular non-membrane-bounded organelle;GO:004…
Unigene0072241	3.2786	1.6319	2.5728	0.641	2.8152	1.9542	18.9576	14.8879	20.3202	12.1161	18.1397	8.611	690	1423	7.4044	XP_004428622.1	334	2e-113	PREDICTED: securin isoform X1 [Ceratotherium simum simum]	sp|Q3SZY3|PTTG1_BOVIN	326	1e-111	Securin OS=Bos taurus GN=PTTG1 PE=2 SV=1	--	--	--	--	--	K06635//securin	3e-112	329	lve:103080517	ko04110//Cell cycle//Cell growth and death//Cellular Processes;ko04114//Oocyte meiosis//Cell growth and death//Cellular Processes	GO:0051246//regulation of protein metabolic process;GO:0071704//organic substance metabolic process;GO:0048232//male gamete generation;GO:0006807//nitrogen compound metabolic process;GO:0051716//cellular response to stimulus;GO:0010466//negative regulation of peptidase activity;GO:0006511//ubiquitin-dependent protein catabolic process;GO:1903046//meiotic cell cycle process;GO:0098763//mitotic cel…	GO:0030414//peptidase inhibitor activity;GO:0030234//enzyme regulator activity;GO:0061134//peptidase regulator activity;GO:0001071//nucleic acid binding transcription factor activity;GO:0019904//protein domain specific binding;GO:0098772//molecular function regulator;GO:0005515//protein binding;GO:0004866//endopeptidase inhibitor activity;GO:0061135//endopeptidase regulator activity;GO:0005488//b…	GO:0044444//cytoplasmic part;GO:0043231//intracellular membrane-bounded organelle;GO:0005623//cell;GO:0044464//cell part;GO:0043229//intracellular organelle;GO:0044424//intracellular part;GO:0005622//intracellular;GO:0043227//membrane-bounded organelle;GO:0043226//organelle;GO:0005737//cytoplasm
Unigene0019441	25.7791	22.0788	26.7843	10.7756	8.7409	8.756	247.359	155.928	248.195	217.164	225.573	185.343	374	10128	97.2265	EDK99231.1	184	2e-56	cellular nucleic acid binding protein, isoform CRA_d, partial [Mus musculus]	sp|Q3T0Q6|CNBP_BOVIN	171	2e-53	Cellular nucleic acid-binding protein OS=Bos taurus GN=CNBP PE=2 SV=1	Hs4827071	164	2e-51	KOG4400	E3 ubiquitin ligase interacting with arginine methyltransferase	K09250//cellular nucleic acid-binding protein	1e-52	171	nle:100582463	--	GO:0009889//regulation of biosynthetic process;GO:0050794//regulation of cellular process;GO:0060255//regulation of macromolecule metabolic process;GO:0080090//regulation of primary metabolic process;GO:0042127//regulation of cell proliferation;GO:0065007//biological regulation;GO:0051171//regulation of nitrogen compound metabolic process;GO:2000112//regulation of cellular macromolecule biosynthe…	GO:0005488//binding;GO:0043566//structure-specific DNA binding;GO:0003676//nucleic acid binding;GO:0046914//transition metal ion binding;GO:0003677//DNA binding;GO:0043169//cation binding;GO:0043167//ion binding;GO:0046872//metal ion binding;GO:0097159//organic cyclic compound binding;GO:1901363//heterocyclic compound binding;GO:0003723//RNA binding	GO:0005622//intracellular;GO:0005737//cytoplasm;GO:0044424//intracellular part;GO:0044464//cell part;GO:0043229//intracellular organelle;GO:0043227//membrane-bounded organelle;GO:0043226//organelle;GO:0044444//cytoplasmic part;GO:0043231//intracellular membrane-bounded organelle;GO:0005623//cell
Unigene0013154	9.5101	9.4568	19.9118	3.8396	8.6613	4.2138	118.193	64.1219	54.2096	79.0084	76.4839	81.1728	640	6558	36.7895	XP_019500421.1	367	3e-113	PREDICTED: microtubule-associated protein 1A isoform X2 [Hipposideros armiger]	sp|P78559|MAP1A_HUMAN	323	1e-99	Microtubule-associated protein 1A OS=Homo sapiens GN=MAP1A PE=1 SV=6	HsM14165454	324	1e-100	KOG3592	Microtubule-associated proteins	K10429//microtubule-associated protein 1	2e-107	348	rro:104678491	--	GO:0050954//sensory perception of mechanical stimulus;GO:0007600//sensory perception;GO:0003008//system process;GO:0050877//neurological system process;GO:0032501//multicellular organismal process	GO:0005488//binding;GO:0005515//protein binding;GO:0015631//tubulin binding;GO:0008092//cytoskeletal protein binding	GO:0043229//intracellular organelle;GO:0043226//organelle;GO:0043232//intracellular non-membrane-bounded organelle;GO:0044444//cytoplasmic part;GO:0005622//intracellular;GO:0044464//cell part;GO:0005856//cytoskeleton;GO:0005737//cytoplasm;GO:0015630//microtubule cytoskeleton;GO:0043228//non-membrane-bounded organelle;GO:0044424//intracellular part;GO:0005623//cell
Unigene0091296	1.3153	1.4513	2.4514	1.5402	1.1184	1.4112	7.227	6.3251	8.5598	9.2199	6.3973	6.9653	2457	2609	3.8124	XP_019585045.1	684	0	PREDICTED: hairy/enhancer-of-split related with YRPW motif protein 2 [Rhinolophus sinicus]	sp|Q9UBP5|HEY2_HUMAN	678	0	Hairy/enhancer-of-split related with YRPW motif protein 2 OS=Homo sapiens GN=HEY2 PE=1 SV=1	Hs6912414	678	0	KOG4304	Transcriptional repressors of the hairy/E(spl) family (contains HLH)	K09091//hairy and enhancer of split related with YRPW motif	0	681	pale:102891586	--	GO:0048644//muscle organ morphogenesis;GO:0010468//regulation of gene expression;GO:0048863//stem cell differentiation;GO:1903522//regulation of blood circulation;GO:0003229//ventricular cardiac muscle tissue development;GO:0050896//response to stimulus;GO:0051148//negative regulation of muscle cell differentiation;GO:1903506//regulation of nucleic acid-templated transcription;GO:0044085//cellula…	GO:0005515//protein binding;GO:0000981//RNA polymerase II transcription factor activity, sequence-specific DNA binding;GO:0003677//DNA binding;GO:0043565//sequence-specific DNA binding;GO:0008134//transcription factor binding;GO:0019899//enzyme binding;GO:1990837//sequence-specific double-stranded DNA binding;GO:1901363//heterocyclic compound binding;GO:0003696//satellite DNA binding;GO:0001071//…	GO:0044428//nuclear part;GO:0043231//intracellular membrane-bounded organelle;GO:0043233//organelle lumen;GO:0000785//chromatin;GO:0000118//histone deacetylase complex;GO:0043229//intracellular organelle;GO:0043232//intracellular non-membrane-bounded organelle;GO:0005654//nucleoplasm;GO:0044427//chromosomal part;GO:0043234//protein complex;GO:0043226//organelle;GO:0032991//macromolecular complex;…
Unigene0095541	46.637	55.1109	78.6788	43.7289	66.9995	53.373	325.279	316.596	353.032	242.232	283.411	293.92	2050	86352	151.235	ELK03846.1	246	2e-73	Vesicle-associated membrane protein 2 [Pteropus alecto]	sp|P63026|VAMP2_BOVIN	235	4e-72	Vesicle-associated membrane protein 2 OS=Bos taurus GN=VAMP2 PE=1 SV=2	Hs7657675	235	7e-73	KOG0860	Synaptobrevin/VAMP-like protein	K13504//vesicle-associated membrane protein 2	2e-71	235	ssc:100620549	ko04970//Salivary secretion//Digestive system//Organismal Systems;ko04911//Insulin secretion//Endocrine system//Organismal Systems;ko04721//Synaptic vesicle cycle//Nervous system//Organismal Systems;ko04962//Vasopressin-regulated water reabsorption//Excretory system//Organismal Systems;ko04130//SNARE interactions in vesicular transport//Folding, sorting and degradation//Genetic Information Proces…	-	-	-
Unigene0080319	1.5102	1.9184	3.4071	3.2152	2.3246	0.0001	171.344	117.638	129.602	134.788	172.374	165.844	1712	30338	63.6233	XP_019581771.1	311	2e-100	PREDICTED: protein phosphatase 1 regulatory subunit 17 [Rhinolophus sinicus]	sp|O96001|PPR17_HUMAN	290	1e-93	Protein phosphatase 1 regulatory subunit 17 OS=Homo sapiens GN=PPP1R17 PE=1 SV=2	--	--	--	--	--	K08067//protein phosphatase 1 regulatory subunit 17	8e-95	295	aml:100477898	ko04730//Long-term depression//Nervous system//Organismal Systems	GO:0044767//single-organism developmental process;GO:0050794//regulation of cellular process;GO:0048731//system development;GO:0051174//regulation of phosphorus metabolic process;GO:0050789//regulation of biological process;GO:0019222//regulation of metabolic process;GO:0007275//multicellular organism development;GO:0044700//single organism signaling;GO:0044707//single-multicellular organism proc…	GO:0019208//phosphatase regulator activity;GO:0004857//enzyme inhibitor activity;GO:0019888//protein phosphatase regulator activity;GO:0004864//protein phosphatase inhibitor activity;GO:0098772//molecular function regulator;GO:0030234//enzyme regulator activity;GO:0019212//phosphatase inhibitor activity	-
Unigene0100108	7.4061	9.5472	16.2372	3.9003	5.5504	2.7159	73.5904	61.0266	58.8917	62.4946	60.1618	64.5411	3440	28574	29.8226	XP_016063593.1	964	0	PREDICTED: F-box/LRR-repeat protein 16 [Miniopterus natalensis]	sp|Q8N461|FXL16_HUMAN	933	0	F-box/LRR-repeat protein 16 OS=Homo sapiens GN=FBXL16 PE=2 SV=2	Hs18585373	560	0	KOG1947	Leucine rich repeat proteins, some proteins contain F-box	K10282//F-box and leucine-rich repeat protein 16	0	961	myd:102767114	--	-	-	-
Unigene0087379	1.6076	2.714	2.6531	2.3288	3.1925	2.4746	16.6275	20.5048	16.6268	48.5428	53.1703	59.6266	3250	15083	16.6624	XP_019493110.1	691	0	PREDICTED: guanine nucleotide-binding protein subunit alpha-12 [Hipposideros armiger]	sp|Q03113|GNA12_HUMAN	686	0	Guanine nucleotide-binding protein subunit alpha-12 OS=Homo sapiens GN=GNA12 PE=1 SV=4	Hs6680033	684	0	KOG0082	G-protein alpha subunit (small G protein superfamily)	K04346//guanine nucleotide-binding protein subunit alpha-12	0	687	tup:102501406	ko04810//Regulation of actin cytoskeleton//Cell motility//Cellular Processes;ko04010//MAPK signaling pathway//Signal transduction//Environmental Information Processing;ko04022//cGMP - PKG signaling pathway//Signal transduction//Environmental Information Processing;ko04072//Phospholipase D signaling pathway//Signal transduction//Environmental Information Processing;ko04270//Vascular smooth muscle …	-	-	-
Unigene0022202	0.9924	1.446	2.124	2.7002	3.3807	2.4523	14.8716	13.7304	11.88	15.0576	14.5295	14.1034	2985	5722	6.8823	XP_019593587.1	1954	0	PREDICTED: ribosomal protein S6 kinase delta-1 isoform X1 [Rhinolophus sinicus]	sp|Q96S38|KS6C1_HUMAN	1687	0	Ribosomal protein S6 kinase delta-1 OS=Homo sapiens GN=RPS6KC1 PE=1 SV=2	Hs19923723_2	1244	0	KOG0603	Ribosomal protein S6 kinase	--	--	--	--	--	-	-	-
Unigene0002730	1.9174	1.6702	2.4306	2.6427	3.1845	2.2658	13.3938	10.2554	15.3119	12.062	13.816	14.0072	4017	7340	6.5603	XP_019579917.1	2344	0	PREDICTED: trafficking protein particle complex subunit 9 isoform X1 [Rhinolophus sinicus]	sp|Q96Q05|TPPC9_HUMAN	2209	0	Trafficking protein particle complex subunit 9 OS=Homo sapiens GN=TRAPPC9 PE=1 SV=2	7298694	399	3e-116	KOG1953	Targeting complex (TRAPP) subunit	--	--	--	--	--	GO:0044763//single-organism cellular process;GO:0032502//developmental process;GO:0009987//cellular process;GO:0044699//single-organism process;GO:0044767//single-organism developmental process;GO:0048869//cellular developmental process	-	GO:0043231//intracellular membrane-bounded organelle;GO:0005622//intracellular;GO:0044424//intracellular part;GO:0043227//membrane-bounded organelle;GO:0043229//intracellular organelle;GO:0043226//organelle;GO:0044464//cell part;GO:0005623//cell
Unigene0090280	6.0587	9.1223	12.4743	3.2866	2.6738	0.9494	44.5232	48.3837	42.567	74.5874	81.2364	82.0138	2587	20954	29.0806	XP_012033324.1	92.4	3e-17	PREDICTED: LOW QUALITY PROTEIN: tyrosine-protein phosphatase non-receptor type 23-like isoform X1 [Ovis aries]	--	--	--	--	--	--	--	--	--	--	--	--	--	--	-	GO:0097159//organic cyclic compound binding;GO:0005488//binding;GO:0003676//nucleic acid binding;GO:1901363//heterocyclic compound binding	-
Unigene0094441	17.6776	32.8679	47.4963	13.3548	18.7112	9.4272	515.563	393.21	438.459	335.241	353.82	404.314	2922	146405	179.891	XP_019600732.1	613	0	PREDICTED: sodium/potassium-transporting ATPase subunit beta-2 [Rhinolophus sinicus]	sp|Q5J583|AT1B2_OCHCU	603	0	Sodium/potassium-transporting ATPase subunit beta-2 OS=Ochotona curzoniae GN=ATP1B2 PE=2 SV=1	Hs4502279	599	0	KOG3927	Na+/K+ ATPase, beta subunit	K01540//sodium/potassium-transporting ATPase subunit beta	0	605	phd:102331566	ko04024//cAMP signaling pathway//Signal transduction//Environmental Information Processing;ko04022//cGMP - PKG signaling pathway//Signal transduction//Environmental Information Processing;ko04261//Adrenergic signaling in cardiomyocytes//Circulatory system//Organismal Systems;ko04919//Thyroid hormone signaling pathway//Endocrine system//Organismal Systems;ko04974//Protein digestion and absorption/…	GO:0035725//sodium ion transmembrane transport;GO:0051049//regulation of transport;GO:0065008//regulation of biological quality;GO:0032409//regulation of transporter activity;GO:1902305//regulation of sodium ion transmembrane transport;GO:0009987//cellular process;GO:0034764//positive regulation of transmembrane transport;GO:0032412//regulation of ion transmembrane transporter activity;GO:0048518…	GO:0046873//metal ion transmembrane transporter activity;GO:0016817//hydrolase activity, acting on acid anhydrides;GO:0022891//substrate-specific transmembrane transporter activity;GO:0016887//ATPase activity;GO:0015075//ion transmembrane transporter activity;GO:0016820//hydrolase activity, acting on acid anhydrides, catalyzing transmembrane movement of substances;GO:0016787//hydrolase activity;G…	GO:0044464//cell part;GO:0005886//plasma membrane;GO:0031224//intrinsic component of membrane;GO:0044425//membrane part;GO:0016020//membrane;GO:0044424//intracellular part;GO:0071944//cell periphery;GO:0005622//intracellular;GO:0005623//cell;GO:0044459//plasma membrane part
Unigene0021585	6.1489	8.6865	9.3721	5.215	7.1422	8.9867	81.9072	79.994	89.3486	44.0096	47.1462	56.58	2733	23523	30.9019	XP_019602324.1	662	0	PREDICTED: solute carrier family 25 member 33 [Rhinolophus sinicus]	sp|Q1LZB3|S2533_BOVIN	632	0	Solute carrier family 25 member 33 OS=Bos taurus GN=SLC25A33 PE=2 SV=1	Hs14150082	629	0	KOG0757	Mitochondrial carrier protein - Rim2p/Mrs12p	K15116//solute carrier family 25, member 33/36	0	638	lve:103084503	--	GO:0051179//localization;GO:0051234//establishment of localization	-	GO:0031224//intrinsic component of membrane;GO:0044425//membrane part;GO:0016020//membrane
Unigene0016751	3.2723	12.4277	9.7579	2.4683	1.7462	3.5499	54.8978	46.5781	52.3527	68.1942	81.0319	82.8894	2469	20485	29.7884	XP_019598171.1	645	0	PREDICTED: growth arrest-specific protein 2 isoform X2 [Rhinolophus sinicus]	sp|O43903|GAS2_HUMAN	633	0	Growth arrest-specific protein 2 OS=Homo sapiens GN=GAS2 PE=1 SV=1	Hs4885253	633	0	KOG0516	Dystonin, GAS (Growth-arrest-specific protein), and related proteins	--	--	--	--	--	GO:0022603//regulation of anatomical structure morphogenesis;GO:0050793//regulation of developmental process;GO:0044763//single-organism cellular process;GO:0016043//cellular component organization;GO:0050789//regulation of biological process;GO:0012501//programmed cell death;GO:0009987//cellular process;GO:0016265//death;GO:0071840//cellular component organization or biogenesis;GO:0065007//biolo…	-	GO:0044444//cytoplasmic part;GO:0044464//cell part;GO:0005623//cell;GO:0043226//organelle;GO:0015629//actin cytoskeleton;GO:0005856//cytoskeleton;GO:0043229//intracellular organelle;GO:0005737//cytoplasm;GO:0043232//intracellular non-membrane-bounded organelle;GO:0005622//intracellular;GO:0043228//non-membrane-bounded organelle;GO:0044424//intracellular part
Unigene0056150	1.8491	1.9224	2.0361	1.3062	1.8364	1.2266	33.2323	40.2541	22.5539	52.1644	61.5681	74.7398	903	5298	21.0648	XP_019592451.1	190	2e-57	PREDICTED: 39S ribosomal protein L34, mitochondrial [Rhinolophus sinicus]	sp|Q9BQ48|RM34_HUMAN	144	4e-41	39S ribosomal protein L34, mitochondrial OS=Homo sapiens GN=MRPL34 PE=1 SV=1	Hs13027606	144	7e-42	KOG4612	Mitochondrial ribosomal protein L34	K02914//large subunit ribosomal protein L34	2e-47	162	pale:102894858	ko03010//Ribosome//Translation//Genetic Information Processing	GO:0071704//organic substance metabolic process;GO:0043170//macromolecule metabolic process;GO:0008152//metabolic process;GO:0010467//gene expression	-	GO:0043226//organelle;GO:0043231//intracellular membrane-bounded organelle;GO:1990904//ribonucleoprotein complex;GO:0005622//intracellular;GO:0005623//cell;GO:0043229//intracellular organelle;GO:0043227//membrane-bounded organelle;GO:0032991//macromolecular complex;GO:0044424//intracellular part;GO:0030529//intracellular ribonucleoprotein complex;GO:0044464//cell part
Unigene0021280	2.0806	2.3035	3.6392	2.484	2.0696	3.2337	12.1369	14.7011	6.9091	14.0033	13.8709	12.1182	2770	4881	6.3265	XP_019583237.1	1270	0	PREDICTED: cAMP-regulated phosphoprotein 21 isoform X5 [Rhinolophus sinicus]	sp|Q9UBL0|ARP21_HUMAN	1014	0	cAMP-regulated phosphoprotein 21 OS=Homo sapiens GN=ARPP21 PE=1 SV=2	Hs7661874	352	1e-104	KOG2953	mRNA-binding protein Encore	--	--	--	--	--	GO:0009266//response to temperature stimulus;GO:0050896//response to stimulus;GO:0006950//response to stress;GO:0009628//response to abiotic stimulus;GO:0009408//response to heat	-	-
Unigene0071286	0.791	1.2528	1.6083	0.8038	1.5497	1.1091	12.0511	12.2909	17.5752	8.4163	7.4324	10.187	2996	4375	5.2429	XP_019581690.1	1231	0	PREDICTED: nuclear factor erythroid 2-related factor 3 isoform X4 [Rhinolophus sinicus]	sp|Q9Y4A8|NF2L3_HUMAN	652	0	Nuclear factor erythroid 2-related factor 3 OS=Homo sapiens GN=NFE2L3 PE=1 SV=1	Hs21918831	652	0	KOG3863	bZIP transcription factor NRF1	K09040//nuclear factor erythroid 2-related factor 1/3	0	783	aml:100476779	--	GO:0010468//regulation of gene expression;GO:0019219//regulation of nucleobase-containing compound metabolic process;GO:0010556//regulation of macromolecule biosynthetic process;GO:0050794//regulation of cellular process;GO:1903506//regulation of nucleic acid-templated transcription;GO:0050789//regulation of biological process;GO:0009889//regulation of biosynthetic process;GO:0060255//regulation …	GO:0097159//organic cyclic compound binding;GO:0005488//binding;GO:0003700//transcription factor activity, sequence-specific DNA binding;GO:0001071//nucleic acid binding transcription factor activity;GO:0003676//nucleic acid binding;GO:1901363//heterocyclic compound binding;GO:0003677//DNA binding;GO:0043565//sequence-specific DNA binding	-
Unigene0018165	1.3314	1.5414	2.4995	2.2759	2.4015	1.6876	15.038	13.4833	13.2091	19.3514	21.0841	22.9126	3196	7394	8.3063	XP_019586080.1	1042	0	PREDICTED: cadherin EGF LAG seven-pass G-type receptor 2 [Rhinolophus sinicus]	sp|Q9QYP2|CELR2_RAT	907	0	Cadherin EGF LAG seven-pass G-type receptor 2 (Fragment) OS=Rattus norvegicus GN=Celsr2 PE=2 SV=1	Hs13325064	915	0	KOG4289	Cadherin EGF LAG seven-pass G-type receptor	K04601//cadherin EGF LAG seven-pass G-type receptor 2	0	1016	pale:102890102	--	GO:0007389//pattern specification process;GO:0019222//regulation of metabolic process;GO:0007417//central nervous system development;GO:0007155//cell adhesion;GO:0007589//body fluid secretion;GO:0050794//regulation of cellular process;GO:0023052//signaling;GO:0016043//cellular component organization;GO:0044700//single organism signaling;GO:0044707//single-multicellular organism process;GO:0060255…	GO:0005488//binding;GO:0099600//transmembrane receptor activity;GO:0060089//molecular transducer activity;GO:0004888//transmembrane signaling receptor activity;GO:0043169//cation binding;GO:0046872//metal ion binding;GO:0004871//signal transducer activity;GO:0043167//ion binding;GO:0038023//signaling receptor activity;GO:0004872//receptor activity	GO:0031224//intrinsic component of membrane;GO:0016020//membrane;GO:0005622//intracellular;GO:0044464//cell part;GO:0044425//membrane part;GO:0044424//intracellular part;GO:0005623//cell
Unigene0021232	20.8692	22.7835	34.8119	16.6846	27.7974	12.7236	128.905	76.1241	118.657	99.4805	118.687	118.093	1355	21060	55.8023	XP_019590439.1	458	4e-158	PREDICTED: neuromodulin [Rhinolophus sinicus]	sp|Q6S9D9|NEUM_FELCA	352	8e-118	Neuromodulin OS=Felis catus GN=GAP43 PE=2 SV=1	--	--	--	--	--	--	--	--	--	--	GO:0008037//cell recognition;GO:0031344//regulation of cell projection organization;GO:0008038//neuron recognition;GO:0042221//response to chemical;GO:0050789//regulation of biological process;GO:0007275//multicellular organism development;GO:0048869//cellular developmental process;GO:0097485//neuron projection guidance;GO:0044699//single-organism process;GO:0016043//cellular component organizati…	GO:0005515//protein binding;GO:0005488//binding	GO:0043005//neuron projection;GO:0098589//membrane region;GO:0044463//cell projection part;GO:0044459//plasma membrane part;GO:0016020//membrane;GO:0044456//synapse part;GO:0031253//cell projection membrane;GO:0097458//neuron part;GO:0005623//cell;GO:0044464//cell part;GO:0098805//whole membrane;GO:0071944//cell periphery;GO:0042995//cell projection;GO:0045202//synapse;GO:0098590//plasma membrane…
Unigene0013484	6.621	5.6114	10.3211	8.3273	8.4997	3.5998	70.0042	47.2548	56.6115	36.8834	40.9379	49.939	602	4011	23.9215	XP_006738308.1	412	1e-141	PREDICTED: calsyntenin-3-like, partial [Leptonychotes weddellii]	sp|Q8R553|CSTN3_RAT	408	4e-135	Calsyntenin-3 OS=Rattus norvegicus GN=Clstn3 PE=2 SV=1	Hs7662268	405	1e-134	KOG1834	Calsyntenin	--	--	--	--	--	GO:0044700//single organism signaling;GO:0071840//cellular component organization or biogenesis;GO:0098742//cell-cell adhesion via plasma-membrane adhesion molecules;GO:0044085//cellular component biogenesis;GO:0016043//cellular component organization;GO:0007268//synaptic transmission;GO:0099537//trans-synaptic signaling;GO:0098609//cell-cell adhesion;GO:0044763//single-organism cellular process;…	-	GO:0044464//cell part;GO:0005623//cell;GO:0031982//vesicle;GO:0098805//whole membrane;GO:0045202//synapse;GO:0043226//organelle;GO:0098589//membrane region;GO:0044456//synapse part;GO:0044425//membrane part;GO:0044459//plasma membrane part;GO:0016020//membrane;GO:0071944//cell periphery;GO:0098590//plasma membrane region;GO:0043227//membrane-bounded organelle;GO:0005886//plasma membrane;GO:003198…
Unigene0072907	3.6078	5.7307	4.7963	3.8342	6.2349	3.757	11.9404	21.6699	23.9122	47.0013	42.7787	49.8222	1269	5763	16.305	XP_019570554.1	278	2e-89	PREDICTED: ribonuclease UK114 [Rhinolophus sinicus]	sp|P52758|UK114_HUMAN	264	1e-85	Ribonuclease UK114 OS=Homo sapiens GN=HRSP12 PE=1 SV=1	Hs5032215	264	2e-86	KOG2317	Putative translation initiation inhibitor UK114/IBM1	--	--	--	--	--	GO:0006139//nucleobase-containing compound metabolic process;GO:0010556//regulation of macromolecule biosynthetic process;GO:0071704//organic substance metabolic process;GO:0043170//macromolecule metabolic process;GO:0065007//biological regulation;GO:0051246//regulation of protein metabolic process;GO:0050794//regulation of cellular process;GO:0006417//regulation of translation;GO:0019222//regula…	GO:0005488//binding;GO:0003824//catalytic activity;GO:0016788//hydrolase activity, acting on ester bonds;GO:0016787//hydrolase activity;GO:0004518//nuclease activity;GO:0097159//organic cyclic compound binding;GO:0003723//RNA binding;GO:1901363//heterocyclic compound binding;GO:0003676//nucleic acid binding	GO:0043227//membrane-bounded organelle;GO:0043229//intracellular organelle;GO:0005622//intracellular;GO:0043231//intracellular membrane-bounded organelle;GO:0031988//membrane-bounded vesicle;GO:0005623//cell;GO:0031982//vesicle;GO:0044424//intracellular part;GO:0043226//organelle;GO:0044464//cell part
Unigene0099331	3.2834	4.943	6.7243	4.2601	6.7277	3.818	40.0641	34.7676	42.9854	33.7974	33.607	43.5356	2838	14362	18.1692	XP_019587024.1	897	0	PREDICTED: testican-3 isoform X1 [Rhinolophus sinicus]	sp|Q9BQ16|TICN3_HUMAN	756	0	Testican-3 OS=Homo sapiens GN=SPOCK3 PE=1 SV=2	Hs8393567	753	0	KOG3555	Ca2+-binding proteoglycan Testican	K08136//sparc/osteonectin, cwcv and kazal-like domains proteoglycan (testican)	0	795	pale:102897209	--	GO:0010605//negative regulation of macromolecule metabolic process;GO:0043412//macromolecule modification;GO:0048519//negative regulation of biological process;GO:0052547//regulation of peptidase activity;GO:0051336//regulation of hydrolase activity;GO:0043170//macromolecule metabolic process;GO:0036211//protein modification process;GO:0030162//regulation of proteolysis;GO:0032269//negative regul…	GO:0061135//endopeptidase regulator activity;GO:0030234//enzyme regulator activity;GO:0061134//peptidase regulator activity;GO:0004866//endopeptidase inhibitor activity;GO:0098772//molecular function regulator;GO:0004857//enzyme inhibitor activity;GO:0043169//cation binding;GO:0005488//binding;GO:0030414//peptidase inhibitor activity;GO:0043167//ion binding;GO:0097367//carbohydrate derivative bin…	GO:0031012//extracellular matrix;GO:0044421//extracellular region part;GO:0005576//extracellular region
Unigene0021461	6.0976	6.4482	6.6612	5.9836	6.408	5.2414	31.2461	37.3628	30.9162	27.2628	30.5531	23.9238	5035	21504	15.3339	XP_019598638.1	1218	0	PREDICTED: merlin isoform X1 [Rhinolophus sinicus]	sp|P35240|MERL_HUMAN	1207	0	Merlin OS=Homo sapiens GN=NF2 PE=1 SV=1	Hs4557795	1207	0	KOG3529	Radixin, moesin and related proteins of the ERM family	K16684//merlin	0	1215	aml:100464143	ko04390//Hippo signaling pathway//Signal transduction//Environmental Information Processing	GO:0060255//regulation of macromolecule metabolic process;GO:0031323//regulation of cellular metabolic process;GO:0042476//odontogenesis;GO:0046425//regulation of JAK-STAT cascade;GO:0051493//regulation of cytoskeleton organization;GO:0051128//regulation of cellular component organization;GO:0044087//regulation of cellular component biogenesis;GO:0010638//positive regulation of organelle organiza…	GO:0008092//cytoskeletal protein binding;GO:0005488//binding;GO:0005515//protein binding	GO:0044425//membrane part;GO:0032153//cell division site;GO:0099568//cytoplasmic region;GO:0005623//cell;GO:0005938//cell cortex;GO:0032155//cell division site part;GO:0030863//cortical cytoskeleton;GO:0016020//membrane;GO:0071944//cell periphery;GO:0044448//cell cortex part;GO:0005768//endosome;GO:0005856//cytoskeleton;GO:0043228//non-membrane-bounded organelle;GO:0044424//intracellular part;GO:…
Unigene0018729	2.099	2.3002	2.0124	2.2859	3.7372	2.2399	14.3601	13.4102	12.817	15.0859	11.1449	11.4748	3182	5825	6.5725	XP_019572062.1	1724	0	PREDICTED: semaphorin-4C isoform X1 [Rhinolophus sinicus]	sp|Q9C0C4|SEM4C_HUMAN	1516	0	Semaphorin-4C OS=Homo sapiens GN=SEMA4C PE=1 SV=2	Hs8923346	887	0	KOG3611	Semaphorins	K06521//semaphorin 4	0	1582	ssc:100525283	ko04360//Axon guidance//Development//Organismal Systems	GO:0044700//single organism signaling;GO:0031399//regulation of protein modification process;GO:0019222//regulation of metabolic process;GO:0009966//regulation of signal transduction;GO:0048869//cellular developmental process;GO:0032872//regulation of stress-activated MAPK cascade;GO:0032268//regulation of cellular protein metabolic process;GO:0040011//locomotion;GO:0042325//regulation of phospho…	GO:0060089//molecular transducer activity	GO:0005737//cytoplasm;GO:0005622//intracellular;GO:0044464//cell part;GO:0043229//intracellular organelle;GO:0044422//organelle part;GO:0043226//organelle;GO:0044444//cytoplasmic part;GO:0044433//cytoplasmic vesicle part;GO:0045202//synapse;GO:0044424//intracellular part;GO:0031410//cytoplasmic vesicle;GO:0031982//vesicle;GO:0044446//intracellular organelle part;GO:0044421//extracellular region p…
Unigene0072751	3.6839	2.5282	3.7121	1.7571	3.0685	3.5931	32.4159	39.0872	26.0364	86.7966	72.6691	83.9097	1930	13965	25.9786	XP_019505894.1	398	2e-132	PREDICTED: lipoma HMGIC fusion partner [Hipposideros armiger]	sp|Q9Y693|LHFP_HUMAN	356	1e-117	Lipoma HMGIC fusion partner OS=Homo sapiens GN=LHFP PE=2 SV=1	Hs5031865	356	2e-118	KOG4026	Uncharacterized conserved protein	--	--	--	--	--	-	-	-
Unigene0091674	1.869	3.4255	4.3693	1.954	2.9112	0.499	42.7444	46.8665	35.8939	28.4303	28.4532	32.4519	4150	18510	16.0137	XP_005657251.1	412	1e-130	PREDICTED: GTP-binding protein Di-Ras2 [Sus scrofa]	sp|Q5PR73|DIRA2_MOUSE	408	6e-131	GTP-binding protein Di-Ras2 OS=Mus musculus GN=Diras2 PE=2 SV=1	Hs21703367	407	3e-131	KOG0395	Ras-related GTPase	K07841//DIRAS family, GTP-binding Ras-like 2	1e-131	412	ssc:100739440	--	GO:0044699//single-organism process;GO:0050794//regulation of cellular process;GO:0023052//signaling;GO:0044700//single organism signaling;GO:0044763//single-organism cellular process;GO:0035556//intracellular signal transduction;GO:0007154//cell communication;GO:0051716//cellular response to stimulus;GO:0050789//regulation of biological process;GO:0007165//signal transduction;GO:0009987//cellula…	GO:0097159//organic cyclic compound binding;GO:0005488//binding;GO:0036094//small molecule binding;GO:0032550//purine ribonucleoside binding;GO:0001882//nucleoside binding;GO:1901363//heterocyclic compound binding;GO:0032549//ribonucleoside binding;GO:0097367//carbohydrate derivative binding;GO:0001883//purine nucleoside binding	GO:0016020//membrane
Unigene0079742	4.323	4.4017	4.8479	4.8241	4.7789	0.9141	36.0141	33.6252	31.1635	24.0579	28.6764	35.691	1844	7661	14.9162	XP_008971921.1	358	7e-116	PREDICTED: probable G-protein coupled receptor 162 isoform X3 [Pan paniscus]	sp|Q16538|GP162_HUMAN	341	8e-107	Probable G-protein coupled receptor 162 OS=Homo sapiens GN=GPR162 PE=2 SV=1	--	--	--	--	--	K08440//G protein-coupled receptor 162	7e-116	366	cjc:103795158	--	GO:0051716//cellular response to stimulus;GO:0007166//cell surface receptor signaling pathway;GO:0009987//cellular process;GO:0050789//regulation of biological process;GO:0007154//cell communication;GO:0007165//signal transduction;GO:0065007//biological regulation;GO:0044700//single organism signaling;GO:0044763//single-organism cellular process;GO:0044699//single-organism process;GO:0050794//reg…	-	GO:0031224//intrinsic component of membrane;GO:0016020//membrane;GO:0044425//membrane part
Unigene0057903	7.8998	3.1973	7.3263	6.0433	10.9496	7.8479	82.6891	68.6016	56.7812	51.2063	63.8935	79.5218	675	5861	31.1746	XP_019566200.1	165	6e-49	PREDICTED: FXYD domain-containing ion transport regulator 7 isoform X1 [Rhinolophus sinicus]	sp|P58549|FXYD7_HUMAN	150	1e-44	FXYD domain-containing ion transport regulator 7 OS=Homo sapiens GN=FXYD7 PE=1 SV=1	--	--	--	--	--	K13364//FXYD domain-containing ion transport regulator 7	5e-44	150	pps:100971458	--	-	-	-
Unigene0010423	1.3544	2.0192	1.9315	1.4972	2.3368	1.4904	11.334	7.4639	6.681	21.2998	13.8173	18.1472	2068	3700	6.4237	XP_019612189.1	1416	0	PREDICTED: transcription factor HIVEP2 [Rhinolophus sinicus]	sp|P31629|ZEP2_HUMAN	1232	0	Transcription factor HIVEP2 OS=Homo sapiens GN=HIVEP2 PE=1 SV=2	Hs19923374	1236	0	KOG1721	FOG: Zn-finger	K09239//human immunodeficiency virus type I enhancer-binding protein	0	1314	pale:102878081	--	-	GO:0005488//binding;GO:0043167//ion binding;GO:0043169//cation binding	GO:0044464//cell part;GO:0044424//intracellular part;GO:0043231//intracellular membrane-bounded organelle;GO:0043229//intracellular organelle;GO:0043227//membrane-bounded organelle;GO:0005622//intracellular;GO:0005623//cell;GO:0043226//organelle
Unigene0095379	5.3559	6.9561	8.7841	7.6007	9.0469	7.2261	47.7354	38.9851	52.9634	71.4533	70.215	71.0203	3912	30906	28.3646	ELK14330.1	102	7e-21	hypothetical protein PAL_GLEAN10008852 [Pteropus alecto]	--	--	--	--	--	--	--	--	--	--	--	--	--	--	-	-	-
Unigene0100378	0.8264	1.4962	1.8311	0.7688	1.7389	0.623	11.6811	12.8531	9.5908	6.166	6.6844	7.211	3324	3946	4.2622	XP_019586619.1	736	0	PREDICTED: transmembrane protein FAM155A isoform X2 [Rhinolophus sinicus]	sp|B1AL88|F155A_HUMAN	599	0	Transmembrane protein FAM155A OS=Homo sapiens GN=FAM155A PE=2 SV=1	--	--	--	--	--	--	--	--	--	--	-	-	-
Unigene0100062	11.7607	11.5626	19.7886	4.5919	5.8862	2.0704	165.525	135.5	140.99	155.899	161.354	176.295	2954	57398	69.762	XP_006919058.1	365	4e-116	PREDICTED: neuron-specific protein family member 1 [Pteropus alecto]	sp|Q5RF46|NSG1_PONAB	333	1e-105	Neuron-specific protein family member 1 OS=Pongo abelii GN=NSG1 PE=2 SV=1	Hs8394376	132	1e-32	KOG3894	SNARE protein Syntaxin 18/UFE1	--	--	--	--	--	GO:0006996//organelle organization;GO:0016192//vesicle-mediated transport;GO:0016050//vesicle organization;GO:0006810//transport;GO:0007165//signal transduction;GO:0006901//vesicle coating;GO:0044699//single-organism process;GO:0065007//biological regulation;GO:0023052//signaling;GO:0044763//single-organism cellular process;GO:0051716//cellular response to stimulus;GO:0050794//regulation of cellu…	GO:0005488//binding;GO:0005515//protein binding;GO:0030276//clathrin binding	GO:0044422//organelle part;GO:0043226//organelle;GO:0005623//cell;GO:0044425//membrane part;GO:0005886//plasma membrane;GO:0098589//membrane region;GO:0043227//membrane-bounded organelle;GO:0031224//intrinsic component of membrane;GO:0098590//plasma membrane region;GO:0031090//organelle membrane;GO:0098805//whole membrane;GO:0044424//intracellular part;GO:0043231//intracellular membrane-bounded o…
Unigene0103908	2.5708	3.1965	7.0527	1.6836	3.1914	0.9639	30.5285	23.6839	32.0855	28.4249	34.5642	38.1163	2598	10491	14.4981	XP_019575715.1	1080	0	PREDICTED: vesicular inhibitory amino acid transporter [Rhinolophus sinicus]	sp|O35458|VIAAT_RAT	1064	0	Vesicular inhibitory amino acid transporter OS=Rattus norvegicus GN=Slc32a1 PE=1 SV=1	Hs17999520	1056	0	KOG4303	Vesicular inhibitory amino acid transporter	K15015//solute carrier family 32 (vesicular inhibitory amino acid transporter)	0	1071	ssc:100517013	ko04723//Retrograde endocannabinoid signaling//Nervous system//Organismal Systems;ko04727//GABAergic synapse//Nervous system//Organismal Systems;ko04721//Synaptic vesicle cycle//Nervous system//Organismal Systems	GO:0006811//ion transport;GO:0015849//organic acid transport;GO:0006812//cation transport;GO:1902578//single-organism localization;GO:0046942//carboxylic acid transport;GO:0071705//nitrogen compound transport;GO:0015711//organic anion transport;GO:0044699//single-organism process;GO:0006820//anion transport;GO:0006810//transport;GO:0006865//amino acid transport;GO:0051234//establishment of locali…	GO:0005342//organic acid transmembrane transporter activity;GO:0022891//substrate-specific transmembrane transporter activity;GO:0008509//anion transmembrane transporter activity;GO:0005280//hydrogen:amino acid symporter activity;GO:0008514//organic anion transmembrane transporter activity;GO:0005215//transporter activity;GO:0022857//transmembrane transporter activity;GO:0015291//secondary active…	GO:0044463//cell projection part;GO:0097458//neuron part;GO:0030424//axon;GO:0044306//neuron projection terminus;GO:0044425//membrane part;GO:0033267//axon part;GO:0042995//cell projection;GO:0016020//membrane;GO:0043005//neuron projection;GO:0045202//synapse;GO:0044464//cell part;GO:0031224//intrinsic component of membrane;GO:0060187//cell pole;GO:0005623//cell;GO:0043679//axon terminus
Unigene0091877	2.4714	1.9463	3.1083	0.9885	1.7272	1.3016	73.549	74.236	79.9572	12.0066	12.8067	10.6289	1591	8233	18.5789	XP_019609100.1	785	0	PREDICTED: zinc finger protein 622 [Rhinolophus sinicus]	sp|Q969S3|ZN622_HUMAN	719	0	Zinc finger protein 622 OS=Homo sapiens GN=ZNF622 PE=1 SV=1	Hs15529978	719	0	KOG2785	C2H2-type Zn-finger protein	K14816//pre-60S factor REI1	0	769	pale:102898403	--	GO:0080134//regulation of response to stress;GO:0070302//regulation of stress-activated protein kinase signaling cascade;GO:0007165//signal transduction;GO:0060255//regulation of macromolecule metabolic process;GO:0042325//regulation of phosphorylation;GO:0010604//positive regulation of macromolecule metabolic process;GO:0010647//positive regulation of cell communication;GO:0080090//regulation of…	GO:0043167//ion binding;GO:0046914//transition metal ion binding;GO:1901363//heterocyclic compound binding;GO:0043169//cation binding;GO:0003723//RNA binding;GO:0046872//metal ion binding;GO:0097159//organic cyclic compound binding;GO:0003676//nucleic acid binding;GO:0005488//binding	GO:0044424//intracellular part;GO:0043232//intracellular non-membrane-bounded organelle;GO:0044464//cell part;GO:0043226//organelle;GO:0043231//intracellular membrane-bounded organelle;GO:0005623//cell;GO:0043228//non-membrane-bounded organelle;GO:0043227//membrane-bounded organelle;GO:0043229//intracellular organelle;GO:0005622//intracellular
Unigene0010887	2.7515	3.2682	5.0053	1.8259	1.2468	0.1491	30.4191	18.7562	11.4066	29.5704	24.632	24.9982	646	1950	10.8376	XP_019588533.1	447	1e-150	PREDICTED: band 4.1-like protein 1 isoform X15 [Rhinolophus sinicus]	sp|Q9WTP0|E41L1_RAT	442	1e-148	Band 4.1-like protein 1 OS=Rattus norvegicus GN=Epb41l1 PE=1 SV=1	Hs14773017	439	2e-148	KOG3527	Erythrocyte membrane protein 4.1 and related proteins of the ERM family	K06107//erythrocyte membrane protein band 4.1	6e-148	442	mmu:13821	ko04530//Tight junction//Cellular commiunity//Cellular Processes	GO:0006996//organelle organization;GO:0007010//cytoskeleton organization;GO:0009987//cellular process;GO:0071840//cellular component organization or biogenesis;GO:0030036//actin cytoskeleton organization;GO:1902589//single-organism organelle organization;GO:0030029//actin filament-based process;GO:0044699//single-organism process;GO:0016043//cellular component organization;GO:0044763//single-orga…	GO:0005488//binding;GO:0005515//protein binding	GO:0098794//postsynapse;GO:0099572//postsynaptic specialization;GO:0005623//cell;GO:0044424//intracellular part;GO:0043226//organelle;GO:0043232//intracellular non-membrane-bounded organelle;GO:0014069//postsynaptic density;GO:0043228//non-membrane-bounded organelle;GO:0032991//macromolecular complex;GO:0005622//intracellular;GO:0044464//cell part;GO:0016020//membrane;GO:0044425//membrane part;GO…
Unigene0014203	1.4679	1.6229	2.0602	2.0349	8.3681	1.7668	32.8207	13.4738	23.2792	13.9929	24.9176	27.2278	1908	5677	10.6825	XP_019493904.1	997	0	PREDICTED: receptor-type tyrosine-protein phosphatase-like N isoform X1 [Hipposideros armiger]	sp|P56722|PTPRN_BOVIN	876	0	Receptor-type tyrosine-protein phosphatase-like N OS=Bos taurus GN=PTPRN PE=1 SV=1	Hs4506321	842	0	KOG0793	Protein tyrosine phosphatase	K07817//receptor-type tyrosine-protein phosphatase N [EC:3.1.3.48]	0	920	ssc:100155609	--	GO:0044237//cellular metabolic process;GO:0036211//protein modification process;GO:0044260//cellular macromolecule metabolic process;GO:0006470//protein dephosphorylation;GO:0008152//metabolic process;GO:0006464//cellular protein modification process;GO:0009987//cellular process;GO:0044267//cellular protein metabolic process;GO:0006793//phosphorus metabolic process;GO:0019538//protein metabolic p…	GO:0016791//phosphatase activity;GO:0005488//binding;GO:0016788//hydrolase activity, acting on ester bonds;GO:0005515//protein binding;GO:0042578//phosphoric ester hydrolase activity;GO:0003824//catalytic activity;GO:0008092//cytoskeletal protein binding;GO:0004721//phosphoprotein phosphatase activity;GO:0016787//hydrolase activity	-
Unigene0107792	5.5146	8.6273	10.5356	3.7599	4.5066	1.8695	55.9372	54.259	47.9419	56.3853	65.8809	65.562	4405	32943	26.8504	XP_016054873.1	1027	0	PREDICTED: 4-aminobutyrate aminotransferase, mitochondrial [Miniopterus natalensis]	sp|P80404|GABT_HUMAN	1011	0	4-aminobutyrate aminotransferase, mitochondrial OS=Homo sapiens GN=ABAT PE=1 SV=3	Hs17487486	1011	0	KOG1405	4-aminobutyrate aminotransferase	K13524//4-aminobutyrate aminotransferase / (S)-3-amino-2-methylpropionate transaminase [EC:2.6.1.19 2.6.1.22]	0	1020	pale:102898682	ko04727//GABAergic synapse//Nervous system//Organismal Systems;ko00280//Valine, leucine and isoleucine degradation//Amino acid metabolism//Metabolism;ko00250//Alanine, aspartate and glutamate metabolism//Amino acid metabolism//Metabolism;ko00640//Propanoate metabolism//Carbohydrate metabolism//Metabolism;ko00410//beta-Alanine metabolism//Metabolism of other amino acids//Metabolism;ko00650//Butano…	GO:0044710//single-organism metabolic process;GO:0044281//small molecule metabolic process;GO:0044700//single organism signaling;GO:0001505//regulation of neurotransmitter levels;GO:0046395//carboxylic acid catabolic process;GO:0043436//oxoacid metabolic process;GO:0044237//cellular metabolic process;GO:0007610//behavior;GO:0009063//cellular amino acid catabolic process;GO:0008217//regulation of …	GO:0003824//catalytic activity;GO:0005488//binding;GO:0046983//protein dimerization activity;GO:0019899//enzyme binding;GO:0043168//anion binding;GO:0005515//protein binding;GO:0016740//transferase activity;GO:0008483//transaminase activity;GO:0016769//transferase activity, transferring nitrogenous groups;GO:0043169//cation binding;GO:0043167//ion binding;GO:0051540//metal cluster binding	GO:0044424//intracellular part;GO:0031988//membrane-bounded vesicle;GO:0043227//membrane-bounded organelle;GO:0044446//intracellular organelle part;GO:0043231//intracellular membrane-bounded organelle;GO:0044429//mitochondrial part;GO:0044444//cytoplasmic part;GO:0043229//intracellular organelle;GO:0044422//organelle part;GO:0043226//organelle;GO:0032991//macromolecular complex;GO:0031982//vesicl…
Unigene0078348	1.5327	1.3623	2.1723	0.9133	1.7333	0.6992	13.7145	13.2772	17.9783	19.6284	21.2984	35.0642	1722	4414	9.2031	XP_019599237.1	645	0	PREDICTED: complement C1q tumor necrosis factor-related protein 4 [Rhinolophus sinicus]	sp|Q8R066|C1QT4_MOUSE	569	0	Complement C1q tumor necrosis factor-related protein 4 OS=Mus musculus GN=C1qtnf4 PE=1 SV=1	--	--	--	--	--	--	--	--	--	--	-	-	-
Unigene0083753	5.5924	10.7224	13.4598	2.1951	4.3146	2.7654	60.8712	35.7212	33.6294	39.3938	48.091	41.0031	1724	9960	20.7422	NP_062655.1	390	3e-130	neuronal calcium sensor 1 [Mus musculus]	sp|P62168|NCS1_RAT	390	7e-132	Neuronal calcium sensor 1 OS=Rattus norvegicus GN=Ncs1 PE=1 SV=2	Hs17738308	390	1e-132	KOG0044	Ca2+ sensor (EF-Hand superfamily)	--	--	--	--	--	GO:0032879//regulation of localization;GO:1903530//regulation of secretion by cell;GO:0050789//regulation of biological process;GO:0060341//regulation of cellular localization;GO:0006811//ion transport;GO:0006812//cation transport;GO:0007165//signal transduction;GO:0051179//localization;GO:0031344//regulation of cell projection organization;GO:0044765//single-organism transport;GO:0034220//ion tr…	GO:0022838//substrate-specific channel activity;GO:0005215//transporter activity;GO:0005515//protein binding;GO:0022892//substrate-specific transporter activity;GO:0015085//calcium ion transmembrane transporter activity;GO:0022891//substrate-specific transmembrane transporter activity;GO:0019899//enzyme binding;GO:0015267//channel activity;GO:0005488//binding;GO:0005216//ion channel activity;GO:0…	GO:0044424//intracellular part;GO:0097060//synaptic membrane;GO:0045202//synapse;GO:0098590//plasma membrane region;GO:0098589//membrane region;GO:0043227//membrane-bounded organelle;GO:0044422//organelle part;GO:0031988//membrane-bounded vesicle;GO:0000139//Golgi membrane;GO:0099503//secretory vesicle;GO:0044431//Golgi apparatus part;GO:0042995//cell projection;GO:0043226//organelle;GO:0005794//…
Unigene0009169	1.5297	1.4727	3.0326	4.4445	4.1429	1.6557	17.1639	14.3316	12.6972	24.5898	26.1782	21.4441	1338	3532	9.4776	XP_015992217.1	880	0	PREDICTED: rab11 family-interacting protein 3 isoform X1 [Rousettus aegyptiacus]	sp|O75154|RFIP3_HUMAN	496	3e-167	Rab11 family-interacting protein 3 OS=Homo sapiens GN=RAB11FIP3 PE=1 SV=1	Hs7662234	496	5e-168	KOG0982	Centrosomal protein Nuf	K12485//Rab11 family-interacting protein 3/4	0	736	pale:102881975	ko04144//Endocytosis//Transport and catabolism//Cellular Processes	GO:0023051//regulation of signaling;GO:0051046//regulation of secretion;GO:0051051//negative regulation of transport;GO:0051179//localization;GO:1903530//regulation of secretion by cell;GO:0051049//regulation of transport;GO:0046883//regulation of hormone secretion;GO:0044763//single-organism cellular process;GO:0023057//negative regulation of signaling;GO:0016192//vesicle-mediated transport;GO:0…	GO:0051020//GTPase binding;GO:0043167//ion binding;GO:0005488//binding;GO:0046983//protein dimerization activity;GO:0005515//protein binding;GO:0031267//small GTPase binding;GO:0043169//cation binding;GO:0046872//metal ion binding;GO:0017016//Ras GTPase binding;GO:0019899//enzyme binding	GO:0005737//cytoplasm;GO:0005768//endosome;GO:0070013//intracellular organelle lumen;GO:0043226//organelle;GO:0044430//cytoskeletal part;GO:0031974//membrane-enclosed lumen;GO:0044464//cell part;GO:0043233//organelle lumen;GO:0044422//organelle part;GO:0005856//cytoskeleton;GO:0098588//bounding membrane of organelle;GO:0015630//microtubule cytoskeleton;GO:0031981//nuclear lumen;GO:0043227//membra…
Unigene0001833	0.8436	1.5009	1.2887	1.4248	1.3735	1.1875	8.1456	5.4418	8.0312	13.3897	10.7825	15.9573	3001	4151	4.9661	XP_019593669.1	868	0	PREDICTED: potassium channel subfamily K member 2 isoform X1 [Rhinolophus sinicus]	sp|O95069|KCNK2_HUMAN	863	0	Potassium channel subfamily K member 2 OS=Homo sapiens GN=KCNK2 PE=1 SV=2	Hs14589851	830	0	KOG1418	Tandem pore domain K+ channel	K04913//potassium channel subfamily K member 2	0	865	fca:101096695	ko04971//Gastric acid secretion//Digestive system//Organismal Systems	-	-	-
Unigene0070994	2.6511	2.4394	2.9668	2.1976	1.8064	1.9697	12.4738	9.3492	10.7309	11.9495	12.948	14.1698	2885	4852	6.0382	XP_019609173.1	1045	0	PREDICTED: E3 ubiquitin-protein ligase Praja-1 [Rhinolophus sinicus]	sp|Q8NG27|PJA1_HUMAN	872	0	E3 ubiquitin-protein ligase Praja-1 OS=Homo sapiens GN=PJA1 PE=1 SV=2	HsM11641293	573	0	KOG0800	FOG: Predicted E3 ubiquitin ligase	K10633//E3 ubiquitin-protein ligase Praja1 [EC:2.3.2.27]	0	931	ssc:100518407	--	GO:0044267//cellular protein metabolic process;GO:0044238//primary metabolic process;GO:0036211//protein modification process;GO:0070647//protein modification by small protein conjugation or removal;GO:0009987//cellular process;GO:0006464//cellular protein modification process;GO:0043412//macromolecule modification;GO:0009056//catabolic process;GO:0019538//protein metabolic process;GO:0009057//ma…	GO:0043169//cation binding;GO:0046872//metal ion binding;GO:0046914//transition metal ion binding;GO:0043167//ion binding;GO:0005488//binding	GO:0044424//intracellular part;GO:0044464//cell part;GO:0005623//cell;GO:0005622//intracellular
Unigene0063628	1.0724	1.6114	2.0513	2.5442	2.8064	1.9656	42.3956	37.6026	39.4801	312.056	320.49	379.618	2009	47148	84.259	XP_019602277.1	409	1e-130	PREDICTED: calsyntenin-1 [Rhinolophus sinicus]	sp|O94985|CSTN1_HUMAN	316	3e-93	Calsyntenin-1 OS=Homo sapiens GN=CLSTN1 PE=1 SV=1	Hs7662374	316	5e-94	KOG1834	Calsyntenin	--	--	--	--	--	GO:0098742//cell-cell adhesion via plasma-membrane adhesion molecules;GO:0022610//biological adhesion;GO:0098609//cell-cell adhesion;GO:0007155//cell adhesion	GO:0005515//protein binding;GO:0042277//peptide binding;GO:0043167//ion binding;GO:0043169//cation binding;GO:0008092//cytoskeletal protein binding;GO:0005488//binding;GO:0033218//amide binding;GO:0046872//metal ion binding	GO:0045202//synapse;GO:0043227//membrane-bounded organelle;GO:0044456//synapse part;GO:0043226//organelle;GO:0005886//plasma membrane;GO:0098805//whole membrane;GO:0098589//membrane region;GO:0031090//organelle membrane;GO:0043231//intracellular membrane-bounded organelle;GO:0044459//plasma membrane part;GO:0044422//organelle part;GO:0044464//cell part;GO:0031224//intrinsic component of membrane;…
Unigene0099928	3.1524	2.8103	4.7253	1.3708	1.6464	1.1671	56.9155	67.8076	56.9272	14.7357	16.415	13.1426	2187	9986	16.3936	EDK97386.1	403	3e-132	RIKEN cDNA 2900011O08, isoform CRA_b [Mus musculus]	sp|Q8IY33|MILK2_HUMAN	58.2	2e-07	MICAL-like protein 2 OS=Homo sapiens GN=MICALL2 PE=1 SV=1	--	--	--	--	--	--	--	--	--	--	GO:0032886//regulation of microtubule-based process;GO:2000146//negative regulation of cell motility;GO:0051960//regulation of nervous system development;GO:0051093//negative regulation of developmental process;GO:0050789//regulation of biological process;GO:0048856//anatomical structure development;GO:0007399//nervous system development;GO:0070507//regulation of microtubule cytoskeleton organiza…	-	GO:0043229//intracellular organelle;GO:0043232//intracellular non-membrane-bounded organelle;GO:0044424//intracellular part;GO:0005623//cell;GO:0005622//intracellular;GO:0043226//organelle;GO:0005856//cytoskeleton;GO:0044464//cell part;GO:0043228//non-membrane-bounded organelle
Unigene0074609	3.0108	3.2233	3.3566	1.2586	1.8433	1.8025	35.5192	33.1052	35.5339	26.0208	30.7612	34.3636	4061	16618	14.6919	XP_019608934.1	928	0	PREDICTED: zinc finger CCCH-type with G patch domain-containing protein [Rhinolophus sinicus]	sp|Q8VDM1|ZGPAT_MOUSE	757	0	Zinc finger CCCH-type with G patch domain-containing protein OS=Mus musculus GN=Zgpat PE=2 SV=1	Hs14249740	741	0	KOG2185	Predicted RNA-processing protein, contains G-patch domain	--	--	--	--	--	GO:0009966//regulation of signal transduction;GO:1901184//regulation of ERBB signaling pathway;GO:0050730//regulation of peptidyl-tyrosine phosphorylation;GO:0031399//regulation of protein modification process;GO:0042325//regulation of phosphorylation;GO:0051246//regulation of protein metabolic process;GO:0032268//regulation of cellular protein metabolic process;GO:1903506//regulation of nucleic …	GO:0097159//organic cyclic compound binding;GO:0003677//DNA binding;GO:0043167//ion binding;GO:0005488//binding;GO:0043169//cation binding;GO:1901363//heterocyclic compound binding;GO:0003676//nucleic acid binding;GO:0001071//nucleic acid binding transcription factor activity	GO:0005622//intracellular;GO:0043229//intracellular organelle;GO:0005623//cell;GO:0043231//intracellular membrane-bounded organelle;GO:0043226//organelle;GO:0043227//membrane-bounded organelle;GO:0044464//cell part;GO:0044424//intracellular part
Unigene0012985	0.6764	2.0731	4.6887	1.7144	2.6444	0.9184	21.4181	7.6938	10.0915	14.7175	14.3057	15.3056	2150	4019	6.7114	XP_005911645.1	1489	0	PREDICTED: dedicator of cytokinesis protein 3, partial [Bos mutus]	sp|Q8IZD9|DOCK3_HUMAN	1483	0	Dedicator of cytokinesis protein 3 OS=Homo sapiens GN=DOCK3 PE=1 SV=1	Hs20538507	1474	0	KOG1998	Signaling protein DOCK180	K05727//dedicator of cytokinesis protein 3	0	1490	ssc:100519389	--	GO:0019222//regulation of metabolic process;GO:0051336//regulation of hydrolase activity;GO:0050789//regulation of biological process;GO:0050790//regulation of catalytic activity;GO:0065007//biological regulation;GO:0043087//regulation of GTPase activity;GO:0065009//regulation of molecular function	-	GO:0044424//intracellular part;GO:0005623//cell;GO:0005622//intracellular;GO:0044464//cell part
Unigene0018343	4.7169	5.758	11.0653	4.1676	4.4705	1.7226	92.972	100.796	99.5656	38.8487	41.6467	47.7604	3243	28197	31.2168	XP_019580595.1	972	0	PREDICTED: alpha-internexin [Rhinolophus sinicus]	sp|Q16352|AINX_HUMAN	906	0	Alpha-internexin OS=Homo sapiens GN=INA PE=1 SV=2	CE24961	145	9e-36	KOG0977	Nuclear envelope protein lamin, intermediate filament superfamily	K07608//internexin neuronal intermediate filament protein, alpha	0	957	pale:102890519	--	GO:0048731//system development;GO:0044699//single-organism process;GO:0045104//intermediate filament cytoskeleton organization;GO:0007275//multicellular organism development;GO:0048856//anatomical structure development;GO:0006996//organelle organization;GO:0048869//cellular developmental process;GO:0071840//cellular component organization or biogenesis;GO:0007010//cytoskeleton organization;GO:001…	GO:0005198//structural molecule activity	GO:0031974//membrane-enclosed lumen;GO:0032991//macromolecular complex;GO:0043226//organelle;GO:0043228//non-membrane-bounded organelle;GO:0005634//nucleus;GO:1990904//ribonucleoprotein complex;GO:0043232//intracellular non-membrane-bounded organelle;GO:0035770//ribonucleoprotein granule;GO:0044428//nuclear part;GO:0070013//intracellular organelle lumen;GO:0043227//membrane-bounded organelle;GO:0…
Unigene0000268	1.7463	1.949	4.3038	1.2947	1.9681	0.6343	30.1941	20.042	23.5896	11.9085	13.2956	13.6089	1974	4701	8.5502	XP_019504143.1	1296	0	PREDICTED: C-Jun-amino-terminal kinase-interacting protein 3 isoform X14 [Hipposideros armiger]	sp|Q9UPT6|JIP3_HUMAN	1226	0	C-Jun-amino-terminal kinase-interacting protein 3 OS=Homo sapiens GN=MAPK8IP3 PE=1 SV=3	Hs14719398	1220	0	KOG2077	JNK/SAPK-associated protein-1	K04436//mitogen-activated protein kinase 8 interacting protein 3	0	1282	pale:102887004	ko04010//MAPK signaling pathway//Signal transduction//Environmental Information Processing	-	-	-
Unigene0099755	3.0372	3.0589	3.7705	1.6888	2.4315	2.2912	45.3043	34.1146	40.6666	31.6609	29.5566	25.1564	4540	19669	15.5546	XP_019600467.1	1619	0	PREDICTED: KN motif and ankyrin repeat domain-containing protein 2 isoform X1 [Rhinolophus sinicus]	sp|Q63ZY3|KANK2_HUMAN	1519	0	KN motif and ankyrin repeat domain-containing protein 2 OS=Homo sapiens GN=KANK2 PE=1 SV=1	Hs22051601	769	0	KOG0514	Ankyrin repeat protein	--	--	--	--	--	-	-	-
Unigene0089104	1.7691	2.3278	2.4368	1.6485	1.7878	1.0601	10.2578	9.9213	9.1186	12.8936	13.2385	12.2609	2862	4452	5.5849	EAX07509.1	386	5e-113	KIAA1522, isoform CRA_a [Homo sapiens]	sp|Q9P206|K1522_HUMAN	387	4e-116	Uncharacterized protein KIAA1522 OS=Homo sapiens GN=KIAA1522 PE=1 SV=2	--	--	--	--	--	--	--	--	--	--	-	-	-
Unigene0109728	4.1169	2.4654	6.7641	5.3217	2.7411	2.9396	32.202	28.3535	23.7387	23.2131	28.7628	26.4964	1884	6856	13.0654	XP_019504791.1	981	0	PREDICTED: sodium-dependent phosphate transporter 2 [Hipposideros armiger]	--	--	--	--	Hs5803173	883	0	KOG2493	Na+/Pi symporter	K14640//solute carrier family 20 (sodium-dependent phosphate transporter)	0	958	ptg:102961837	--	GO:0006812//cation transport;GO:0015698//inorganic anion transport;GO:0006820//anion transport;GO:0030001//metal ion transport;GO:0051179//localization;GO:0051704//multi-organism process;GO:0006811//ion transport;GO:0016032//viral process;GO:0044763//single-organism cellular process;GO:0044419//interspecies interaction between organisms;GO:0044403//symbiosis, encompassing mutualism through parasi…	GO:0060089//molecular transducer activity;GO:0005215//transporter activity;GO:0022857//transmembrane transporter activity;GO:0004872//receptor activity;GO:0022804//active transmembrane transporter activity;GO:0015291//secondary active transmembrane transporter activity	GO:0043226//organelle;GO:0016020//membrane;GO:0031988//membrane-bounded vesicle;GO:0031982//vesicle;GO:0043227//membrane-bounded organelle;GO:0031224//intrinsic component of membrane;GO:0044425//membrane part
Unigene0085397	0.7944	1.3247	1.6298	0.7249	2.316	1.9685	30.4051	23.5541	24.2595	10.0766	10.0788	9.9511	2373	5306	8.0279	XP_019481964.1	563	0	PREDICTED: N(G),N(G)-dimethylarginine dimethylaminohydrolase 1 [Hipposideros armiger]	sp|O94760|DDAH1_HUMAN	546	0	N(G),N(G)-dimethylarginine dimethylaminohydrolase 1 OS=Homo sapiens GN=DDAH1 PE=1 SV=3	--	--	--	--	--	K01482//dimethylargininase [EC:3.5.3.18]	0	552	ocu:100339913	--	GO:0009891//positive regulation of biosynthetic process;GO:0003013//circulatory system process;GO:0019752//carboxylic acid metabolic process;GO:0009889//regulation of biosynthetic process;GO:0008217//regulation of blood pressure;GO:0003008//system process;GO:0009987//cellular process;GO:0009064//glutamine family amino acid metabolic process;GO:0048518//positive regulation of biological process;GO…	GO:0016813//hydrolase activity, acting on carbon-nitrogen (but not peptide) bonds, in linear amidines;GO:0016787//hydrolase activity;GO:0043168//anion binding;GO:0003824//catalytic activity;GO:0043169//cation binding;GO:0031406//carboxylic acid binding;GO:0005488//binding;GO:0016810//hydrolase activity, acting on carbon-nitrogen (but not peptide) bonds;GO:0036094//small molecule binding;GO:004316…	GO:0043229//intracellular organelle;GO:0043227//membrane-bounded organelle;GO:0005622//intracellular;GO:0005623//cell;GO:0044464//cell part;GO:0031982//vesicle;GO:0043226//organelle;GO:0044424//intracellular part;GO:0031988//membrane-bounded vesicle;GO:0043231//intracellular membrane-bounded organelle
Unigene0015277	1.203	1.6671	1.7057	3.6923	2.2366	5.2803	12.4988	12.6486	20.2867	82.7299	74.6412	88.1091	1970	12369	22.5425	ELK34538.1	62.8	1e-08	Solute carrier family 23 member 2 [Myotis davidii]	--	--	--	--	--	--	--	--	--	--	--	--	--	--	-	-	-
Unigene0102558	4.5649	5.7051	5.7686	1.8946	1.8935	2.7573	20.1491	27.6244	21.2489	22.3716	27.2267	26.8307	3528	11644	11.8497	XP_019589032.1	898	0	PREDICTED: SPARC-related modular calcium-binding protein 1 isoform X3 [Rhinolophus sinicus]	sp|Q9H4F8|SMOC1_HUMAN	881	0	SPARC-related modular calcium-binding protein 1 OS=Homo sapiens GN=SMOC1 PE=1 SV=1	Hs11545873	881	0	KOG4578	Uncharacterized conserved protein, contains KAZAL and TY domains	--	--	--	--	--	GO:0071840//cellular component organization or biogenesis;GO:0048856//anatomical structure development;GO:0051239//regulation of multicellular organismal process;GO:0050789//regulation of biological process;GO:0030155//regulation of cell adhesion;GO:0048513//animal organ development;GO:0007423//sensory organ development;GO:0030278//regulation of ossification;GO:0009987//cellular process;GO:003250…	GO:0043167//ion binding;GO:0005488//binding;GO:0046872//metal ion binding;GO:0043169//cation binding	GO:0031012//extracellular matrix;GO:0044420//extracellular matrix component
Unigene0015049	8.6464	8.5458	13.5279	6.3352	11.6454	6.2077	65.468	40.1746	33.3495	49.9491	37.385	37.1213	2498	15472	22.2375	XP_019583646.1	969	0	PREDICTED: microtubule-associated protein 1B isoform X1 [Rhinolophus sinicus]	sp|P15205|MAP1B_RAT	880	0	Microtubule-associated protein 1B OS=Rattus norvegicus GN=Map1b PE=1 SV=2	Hs14165456	831	0	KOG3592	Microtubule-associated proteins	K10429//microtubule-associated protein 1	0	882	rno:29456	--	GO:0010638//positive regulation of organelle organization;GO:0032386//regulation of intracellular transport;GO:0050793//regulation of developmental process;GO:0061564//axon development;GO:0048869//cellular developmental process;GO:0048468//cell development;GO:0071495//cellular response to endogenous stimulus;GO:0048731//system development;GO:0051049//regulation of transport;GO:0033273//response t…	GO:0008289//lipid binding;GO:0008092//cytoskeletal protein binding;GO:0005515//protein binding;GO:0015631//tubulin binding;GO:0005488//binding	GO:0005623//cell;GO:0060076//excitatory synapse;GO:0005856//cytoskeleton;GO:0033267//axon part;GO:0044309//neuron spine;GO:0098794//postsynapse;GO:0044444//cytoplasmic part;GO:0044424//intracellular part;GO:0044456//synapse part;GO:0043229//intracellular organelle;GO:0044297//cell body;GO:0032991//macromolecular complex;GO:0015630//microtubule cytoskeleton;GO:0043228//non-membrane-bounded organel…
Unigene0015587	10.5283	11.149	20.7833	9.1395	11.2238	4.6832	94.157	72.0295	83.0864	59.1443	61.7439	66.7365	4103	40075	35.0675	EDL11106.1	810	0	guanine nucleotide binding protein, alpha o, isoform CRA_a, partial [Mus musculus]	sp|P08239|GNAO_BOVIN	734	0	Guanine nucleotide-binding protein G(o) subunit alpha OS=Bos taurus GN=GNAO1 PE=1 SV=4	Hs10567816	734	0	KOG0082	G-protein alpha subunit (small G protein superfamily)	K04534//guanine nucleotide-binding protein G(o) subunit alpha	0	794	ocu:100342283	ko04015//Rap1 signaling pathway//Signal transduction//Environmental Information Processing;ko04921//Oxytocin signaling pathway//Endocrine system//Organismal Systems;ko04724//Glutamatergic synapse//Nervous system//Organismal Systems;ko04713//Circadian entrainment//Environmental adaptation//Organismal Systems;ko04725//Cholinergic synapse//Nervous system//Organismal Systems;ko04728//Dopaminergic syn…	-	-	-
Unigene0098224	7.1485	9.4568	8.0995	6.2088	5.9853	6.5281	112.329	106.146	132.886	35.7279	44.3125	36.1858	1409	13782	35.1183	XP_003785652.2	681	0	PREDICTED: ubiquitin carboxyl-terminal hydrolase isozyme L5 isoform X1 [Otolemur garnettii]	sp|Q06AT3|UCHL5_PIG	671	0	Ubiquitin carboxyl-terminal hydrolase isozyme L5 OS=Sus scrofa GN=UCHL5 PE=2 SV=1	Hs7706753	669	0	KOG2778	Ubiquitin C-terminal hydrolase	K05610//ubiquitin carboxyl-terminal hydrolase L5 [EC:3.4.19.12]	0	675	umr:103658173	--	GO:0070646//protein modification by small protein removal;GO:0008152//metabolic process;GO:0051336//regulation of hydrolase activity;GO:0080090//regulation of primary metabolic process;GO:0044767//single-organism developmental process;GO:0070647//protein modification by small protein conjugation or removal;GO:0051346//negative regulation of hydrolase activity;GO:0044699//single-organism process;G…	GO:0005515//protein binding;GO:0061135//endopeptidase regulator activity;GO:0098772//molecular function regulator;GO:0005488//binding;GO:1901363//heterocyclic compound binding;GO:0097159//organic cyclic compound binding;GO:0003824//catalytic activity;GO:0070011//peptidase activity, acting on L-amino acid peptides;GO:0030234//enzyme regulator activity;GO:0032403//protein complex binding;GO:0044877…	GO:0043226//organelle;GO:0043227//membrane-bounded organelle;GO:0005623//cell;GO:1902494//catalytic complex;GO:0032991//macromolecular complex;GO:0005737//cytoplasm;GO:0043234//protein complex;GO:0044424//intracellular part;GO:0043231//intracellular membrane-bounded organelle;GO:0044464//cell part;GO:0033202//DNA helicase complex;GO:0044444//cytoplasmic part;GO:0043229//intracellular organelle;GO…
Unigene0099018	16.9751	21.6961	35.2257	5.6132	9.0525	4.7351	107.984	118.299	104.43	109.328	125.355	122.17	2329	35571	54.8352	XP_019567641.1	983	0	PREDICTED: protein kinase C zeta type isoform X2 [Rhinolophus sinicus]	sp|Q05513|KPCZ_HUMAN	967	0	Protein kinase C zeta type OS=Homo sapiens GN=PRKCZ PE=1 SV=4	Hs20535816	967	0	KOG0695	Serine/threonine protein kinase	K18952//atypical protein kinase C zeta type [EC:2.7.11.13]	0	969	cjc:100394749	ko04144//Endocytosis//Transport and catabolism//Cellular Processes;ko04015//Rap1 signaling pathway//Signal transduction//Environmental Information Processing;ko04530//Tight junction//Cellular commiunity//Cellular Processes;ko04062//Chemokine signaling pathway//Immune system//Organismal Systems;ko04910//Insulin signaling pathway//Endocrine system//Organismal Systems;ko04611//Platelet activation//I…	GO:0001932//regulation of protein phosphorylation;GO:0002709//regulation of T cell mediated immunity;GO:0001933//negative regulation of protein phosphorylation;GO:0048468//cell development;GO:0048518//positive regulation of biological process;GO:0031400//negative regulation of protein modification process;GO:0044093//positive regulation of molecular function;GO:0002724//regulation of T cell cytok…	GO:0005515//protein binding;GO:0019900//kinase binding;GO:0036094//small molecule binding;GO:0043169//cation binding;GO:0019899//enzyme binding;GO:0003824//catalytic activity;GO:0016301//kinase activity;GO:0004672//protein kinase activity;GO:0032550//purine ribonucleoside binding;GO:0097159//organic cyclic compound binding;GO:0016773//phosphotransferase activity, alcohol group as acceptor;GO:0016…	GO:0042995//cell projection;GO:0044430//cytoskeletal part;GO:0005938//cell cortex;GO:0044428//nuclear part;GO:0032991//macromolecular complex;GO:0043234//protein complex;GO:0043228//non-membrane-bounded organelle;GO:0031988//membrane-bounded vesicle;GO:0043226//organelle;GO:0005623//cell;GO:0044464//cell part;GO:0098589//membrane region;GO:0071944//cell periphery;GO:0044425//membrane part;GO:0044…
Unigene0061361	2.798	3.3512	1.8526	6.2232	5.9223	5.0816	94.3563	100.828	92.2081	52.3166	55.601	56.1412	616	5689	33.158	XP_019570127.1	202	1e-63	PREDICTED: vesicle-associated membrane protein 8 [Rhinolophus sinicus]	sp|Q5REQ5|VAMP8_PONAB	188	2e-59	Vesicle-associated membrane protein 8 OS=Pongo abelii GN=VAMP8 PE=3 SV=1	Hs14043026	188	3e-60	KOG0860	Synaptobrevin/VAMP-like protein	K08512//vesicle-associated membrane protein 8	9e-63	198	pale:102898703	ko04611//Platelet activation//Immune system//Organismal Systems;ko04130//SNARE interactions in vesicular transport//Folding, sorting and degradation//Genetic Information Processing	GO:0022607//cellular component assembly;GO:0016032//viral process;GO:0006461//protein complex assembly;GO:0071822//protein complex subunit organization;GO:0065003//macromolecular complex assembly;GO:0044764//multi-organism cellular process;GO:0043933//macromolecular complex subunit organization;GO:0070271//protein complex biogenesis;GO:0016043//cellular component organization;GO:0006810//transpor…	-	GO:0044422//organelle part;GO:0032991//macromolecular complex;GO:0016020//membrane;GO:0005622//intracellular;GO:0012505//endomembrane system;GO:0044437//vacuolar part;GO:0005768//endosome;GO:0043226//organelle;GO:0005737//cytoplasm;GO:0010008//endosome membrane;GO:0031982//vesicle;GO:0044425//membrane part;GO:0005774//vacuolar membrane;GO:0043234//protein complex;GO:0044446//intracellular organel…
Unigene0018436	3.1414	3.2129	5.7958	2.5765	4.3	1.9408	20.8092	12.9112	16.4312	35.6248	29.502	38.0204	3052	10588	12.4555	XP_016007169.1	1033	0	PREDICTED: contactin-1 isoform X1 [Rousettus aegyptiacus]	sp|Q28106|CNTN1_BOVIN	972	0	Contactin-1 OS=Bos taurus GN=CNTN1 PE=2 SV=1	Hs4502933	939	0	KOG3513	Neural cell adhesion molecule L1	K06759//contactin 1	0	1030	pale:102884515	ko04514//Cell adhesion molecules (CAMs)//Signaling molecules and interaction//Environmental Information Processing	GO:0009987//cellular process;GO:0022008//neurogenesis;GO:0044707//single-multicellular organism process;GO:0043170//macromolecule metabolic process;GO:0007166//cell surface receptor signaling pathway;GO:0050794//regulation of cellular process;GO:0065007//biological regulation;GO:0051128//regulation of cellular component organization;GO:0007399//nervous system development;GO:0051049//regulation of…	GO:0005488//binding	GO:0031224//intrinsic component of membrane;GO:0043226//organelle;GO:0043227//membrane-bounded organelle;GO:0016020//membrane;GO:0031982//vesicle;GO:0044425//membrane part;GO:0031988//membrane-bounded vesicle
Unigene0093143	5.1551	4.907	6.1618	3.3217	2.8516	2.4709	44.326	35.3975	37.11	101.668	95.2551	89.0387	2027	17436	30.8835	XP_019579536.1	1181	0	PREDICTED: microtubule-associated protein 4 isoform X13 [Rhinolophus sinicus]	sp|P36225|MAP4_BOVIN	787	0	Microtubule-associated protein 4 OS=Bos taurus GN=MAP4 PE=1 SV=1	--	--	--	--	--	K10431//microtubule-associated protein 4	0	878	lve:103085187	--	-	-	-
Unigene0022080	5.8408	11.782	10.0025	7.0725	3.9981	3.7694	69.2749	51.0482	71.4062	56.5823	55.4944	64.4254	2453	19698	28.8308	XP_019601022.1	739	0	PREDICTED: alpha-N-acetylgalactosaminide alpha-2,6-sialyltransferase 2 isoform X2 [Rhinolophus sinicus]	sp|Q9UJ37|SIA7B_HUMAN	616	0	Alpha-N-acetylgalactosaminide alpha-2,6-sialyltransferase 2 OS=Homo sapiens GN=ST6GALNAC2 PE=1 SV=1	Hs5454092	616	0	KOG2692	Sialyltransferase	K06616//alpha-N-acetylgalactosaminide alpha-2,6-sialyltransferase (sialyltransferase 7B) [EC:2.4.99.-]	0	639	lve:103069368	--	GO:0008152//metabolic process;GO:0071704//organic substance metabolic process;GO:0043170//macromolecule metabolic process;GO:0043412//macromolecule modification	GO:0016740//transferase activity;GO:0016757//transferase activity, transferring glycosyl groups;GO:0003824//catalytic activity	GO:0016020//membrane;GO:0044446//intracellular organelle part;GO:0012505//endomembrane system;GO:0005622//intracellular;GO:0031300//intrinsic component of organelle membrane;GO:0098588//bounding membrane of organelle;GO:0000139//Golgi membrane;GO:0043229//intracellular organelle;GO:0005794//Golgi apparatus;GO:0043231//intracellular membrane-bounded organelle;GO:0044422//organelle part;GO:0044424/…
Unigene0017555	2.1853	2.6697	4.1415	1.2917	2.0068	1.6958	12.7017	16.2652	10.9811	18.5454	19.0759	27.5877	3919	9224	8.4504	XP_012519871.1	2622	0	PREDICTED: astrotactin-2 isoform X1 [Propithecus coquereli]	sp|O75129|ASTN2_HUMAN	2601	0	Astrotactin-2 OS=Homo sapiens GN=ASTN2 PE=2 SV=2	--	--	--	--	--	--	--	--	--	--	GO:0033036//macromolecule localization;GO:0051641//cellular localization;GO:0070727//cellular macromolecule localization;GO:0034613//cellular protein localization;GO:0034394//protein localization to cell surface;GO:0051179//localization;GO:0008104//protein localization	-	GO:0044425//membrane part;GO:0043231//intracellular membrane-bounded organelle;GO:0005623//cell;GO:0016020//membrane;GO:0043227//membrane-bounded organelle;GO:0044464//cell part;GO:0031224//intrinsic component of membrane;GO:0044424//intracellular part;GO:0005622//intracellular;GO:0043229//intracellular organelle;GO:0043226//organelle
Unigene0088121	4.8579	6.7441	7.112	4.1833	3.739	3.4748	33.6983	29.2504	35.8546	27.0594	28.55	30.1718	1774	7437	15.0514	XP_008255521.1	618	0	PREDICTED: AKT-interacting protein isoform X2 [Oryctolagus cuniculus]	sp|Q5RE48|AKTIP_PONAB	596	0	AKT-interacting protein OS=Pongo abelii GN=AKTIP PE=2 SV=1	Hs11968027	591	0	KOG0429	Ubiquitin-conjugating enzyme-related protein Ft1, involved in programmed cell death	--	--	--	--	--	-	-	-
Unigene0018743	16.4683	25.7057	40.5182	16.759	17.4446	13.248	147.587	173.24	129.85	137.579	157.342	156.064	2610	52669	72.4515	XP_019611408.1	1460	0	PREDICTED: amyloid beta A4 precursor protein-binding family B member 1 isoform X1 [Rhinolophus sinicus]	sp|P46933|APBB1_RAT	1337	0	Amyloid beta A4 precursor protein-binding family B member 1 OS=Rattus norvegicus GN=Apbb1 PE=1 SV=3	--	--	--	--	--	K04529//amyloid beta (A4) precursor protein-binding, family B, member 1 (Fe65)	0	1419	bacu:103020661	--	GO:0048856//anatomical structure development;GO:0040011//locomotion;GO:0048812//neuron projection morphogenesis;GO:0048468//cell development;GO:0050789//regulation of biological process;GO:0051093//negative regulation of developmental process;GO:0044767//single-organism developmental process;GO:0010558//negative regulation of macromolecule biosynthetic process;GO:0048666//neuron development;GO:00…	GO:0005515//protein binding;GO:0005488//binding	GO:0016020//membrane;GO:0043226//organelle;GO:0044464//cell part;GO:0042995//cell projection;GO:0043231//intracellular membrane-bounded organelle;GO:0031252//cell leading edge;GO:0005623//cell;GO:0043227//membrane-bounded organelle;GO:0097458//neuron part;GO:0043229//intracellular organelle;GO:0043005//neuron projection;GO:0005622//intracellular;GO:0044424//intracellular part
Unigene0090501	0.6569	1.4018	1.0438	3.5062	2.6867	3.4063	12.0182	17.1854	15.913	21.4046	19.0503	22.9141	1640	3965	8.6802	NP_001029475.1	263	4e-82	nuclear envelope phosphatase-regulatory subunit 1 [Bos taurus]	sp|Q5R7J7|NEPR1_PONAB	263	9e-84	Nuclear envelope phosphatase-regulatory subunit 1 OS=Pongo abelii GN=CNEP1R1 PE=2 SV=1	Hs22067879	263	1e-84	KOG4606	Uncharacterized conserved protein	--	--	--	--	--	GO:0048518//positive regulation of biological process;GO:0046890//regulation of lipid biosynthetic process;GO:0050789//regulation of biological process;GO:0051247//positive regulation of protein metabolic process;GO:0032268//regulation of cellular protein metabolic process;GO:0033036//macromolecule localization;GO:0065007//biological regulation;GO:0008104//protein localization;GO:0031326//regulat…	-	GO:0031224//intrinsic component of membrane;GO:0044464//cell part;GO:0044424//intracellular part;GO:0032991//macromolecular complex;GO:0031090//organelle membrane;GO:0043226//organelle;GO:0005623//cell;GO:0008287//protein serine/threonine phosphatase complex;GO:0043234//protein complex;GO:0044422//organelle part;GO:0016020//membrane;GO:0005622//intracellular;GO:1903293//phosphatase complex;GO:004…
Unigene0097016	2.5105	2.4229	4.1976	1.7051	2.1581	1.0203	86.2754	53.6709	80.7277	32.3295	34.342	34.9803	3776	24305	23.1098	XP_019495652.1	1290	0	PREDICTED: G-protein-signaling modulator 1 isoform X6 [Hipposideros armiger]	sp|Q9R080|GPSM1_RAT	1193	0	G-protein-signaling modulator 1 OS=Rattus norvegicus GN=Gpsm1 PE=1 SV=2	Hs9558735	758	0	KOG1130	Predicted G-alpha GTPase interaction protein, contains GoLoco domain	K15839//G-protein signaling modulator 1	0	1218	cfr:102514671	--	-	-	-
Unigene0087560	3.9875	3.9618	3.2269	4.2353	3.9185	3.0638	42.7913	46.6476	41.967	69.9551	83.053	66.4961	1729	12880	26.7457	XP_019612334.1	818	0	PREDICTED: ubiquitin-associated domain-containing protein 1 isoform X1 [Rhinolophus sinicus]	sp|Q9BSL1|UBAC1_HUMAN	706	0	Ubiquitin-associated domain-containing protein 1 OS=Homo sapiens GN=UBAC1 PE=1 SV=1	Hs4507855	63.5	5e-10	KOG0944	Ubiquitin-specific protease UBP14	K12174//Kip1 ubiquitination-promoting complex protein 2	0	734	cfa:491256	--	-	-	GO:0031988//membrane-bounded vesicle;GO:0005623//cell;GO:0031982//vesicle;GO:0043227//membrane-bounded organelle;GO:0043231//intracellular membrane-bounded organelle;GO:0044464//cell part;GO:0005622//intracellular;GO:0016020//membrane;GO:0044424//intracellular part;GO:0043226//organelle;GO:0043229//intracellular organelle
Unigene0018332	1.3114	1.6523	2.2879	0.7265	2.1835	0.8166	7.2828	8.7495	6.7413	9.5561	12.6556	11.6579	2300	2984	4.658	XP_008009195.1	1055	0	PREDICTED: acid-sensing ion channel 2 isoform X1 [Chlorocebus sabaeus]	sp|Q16515|ASIC2_HUMAN	793	0	Acid-sensing ion channel 2 OS=Homo sapiens GN=ASIC2 PE=1 SV=1	Hs9998944	793	0	KOG4294	Non voltage-gated ion channels (DEG/ENaC family)	K04828//acid-sensing ion channel 2	0	1050	ngi:103746071	ko04750//Inflammatory mediator regulation of TRP channels//Sensory system//Organismal Systems;ko04742//Taste transduction//Sensory system//Organismal Systems	GO:0044699//single-organism process;GO:0050896//response to stimulus;GO:0006810//transport;GO:0032101//regulation of response to external stimulus;GO:0007154//cell communication;GO:0044087//regulation of cellular component biogenesis;GO:0010447//response to acidic pH;GO:0044057//regulation of system process;GO:0032414//positive regulation of ion transmembrane transporter activity;GO:0010941//regu…	GO:0022836//gated channel activity;GO:0022803//passive transmembrane transporter activity;GO:0015077//monovalent inorganic cation transmembrane transporter activity;GO:0046873//metal ion transmembrane transporter activity;GO:0022891//substrate-specific transmembrane transporter activity;GO:0022892//substrate-specific transporter activity;GO:0015267//channel activity;GO:0022890//inorganic cation t…	GO:0043005//neuron projection;GO:0044464//cell part;GO:0016021//integral component of membrane;GO:0016020//membrane;GO:0044309//neuron spine;GO:0044297//cell body;GO:0097458//neuron part;GO:0005623//cell;GO:0042995//cell projection;GO:0031224//intrinsic component of membrane;GO:0044425//membrane part
Unigene0092546	6.2076	1.8181	3.7651	1.9787	5.3172	13.4997	26.6901	84.2038	21.3493	78.448	22.4376	30.8478	1987	11787	21.298	XP_019607757.1	438	1e-147	PREDICTED: sclerostin [Rhinolophus sinicus]	sp|Q9BG78|SOST_CHLAE	422	6e-143	Sclerostin OS=Chlorocebus aethiops GN=SOST PE=2 SV=1	--	--	--	--	--	K16834//sclerostin	1e-142	423	pale:102884991	ko04310//Wnt signaling pathway//Signal transduction//Environmental Information Processing	GO:0048585//negative regulation of response to stimulus;GO:1903506//regulation of nucleic acid-templated transcription;GO:0042221//response to chemical;GO:0090287//regulation of cellular response to growth factor stimulus;GO:0010033//response to organic substance;GO:0023057//negative regulation of signaling;GO:0009987//cellular process;GO:0006355//regulation of transcription, DNA-templated;GO:000…	GO:0097367//carbohydrate derivative binding;GO:0005488//binding;GO:0005515//protein binding;GO:0005539//glycosaminoglycan binding	GO:0031012//extracellular matrix;GO:0043231//intracellular membrane-bounded organelle;GO:0043229//intracellular organelle;GO:0005623//cell;GO:0005622//intracellular;GO:0005576//extracellular region;GO:0044424//intracellular part;GO:0043227//membrane-bounded organelle;GO:0044464//cell part;GO:0043226//organelle;GO:0044421//extracellular region part
Unigene0015811	1.5146	1.8286	3.988	1.7942	2.7814	0.6652	20.0168	9.4341	11.7136	19.7572	22.6171	24.4769	4054	9622	8.5215	XP_019598298.1	1532	0	PREDICTED: junctophilin-3 [Rhinolophus sinicus]	sp|Q9ET77|JPH3_MOUSE	1337	0	Junctophilin-3 OS=Mus musculus GN=Jph3 PE=2 SV=1	Hs21704283	1332	0	KOG0231	Junctional membrane complex protein Junctophilin and related MORN repeat proteins	K19530//junctophilin	0	1494	pale:102883039	--	GO:0048167//regulation of synaptic plasticity;GO:0007611//learning or memory;GO:0050803//regulation of synapse structure or activity;GO:0050877//neurological system process;GO:0065007//biological regulation;GO:0032412//regulation of ion transmembrane transporter activity;GO:0065009//regulation of molecular function;GO:0050789//regulation of biological process;GO:0032879//regulation of localizatio…	GO:0022890//inorganic cation transmembrane transporter activity;GO:0072509//divalent inorganic cation transmembrane transporter activity;GO:0008324//cation transmembrane transporter activity;GO:0015267//channel activity;GO:0005261//cation channel activity;GO:0005262//calcium channel activity;GO:0022803//passive transmembrane transporter activity;GO:0005216//ion channel activity;GO:0022891//substr…	GO:0016528//sarcoplasm;GO:0044424//intracellular part;GO:0016020//membrane;GO:0031090//organelle membrane;GO:0043229//intracellular organelle;GO:0005622//intracellular;GO:0043231//intracellular membrane-bounded organelle;GO:0043226//organelle;GO:0043227//membrane-bounded organelle;GO:0005623//cell;GO:0005737//cytoplasm;GO:0044464//cell part;GO:0044422//organelle part
Unigene0011150	1.4859	3.1063	4.8972	1.8529	2.1347	1.0849	28.4651	19.5947	18.0923	45.8563	48.0224	50.2923	2175	9751	16.0962	XP_019522003.1	559	0	PREDICTED: synaptic vesicle glycoprotein 2B, partial [Hipposideros armiger]	sp|Q7L1I2|SV2B_HUMAN	553	0	Synaptic vesicle glycoprotein 2B OS=Homo sapiens GN=SV2B PE=1 SV=1	Hs7662270	553	0	KOG0255	Synaptic vesicle transporter SVOP and related transporters (major facilitator superfamily)	K06258//MFS transporter, VNT family, synaptic vesicle glycoprotein 2	0	554	hsa:9899	ko04512//ECM-receptor interaction//Signaling molecules and interaction//Environmental Information Processing	GO:0051704//multi-organism process;GO:0044763//single-organism cellular process;GO:0051179//localization;GO:0006810//transport;GO:0009987//cellular process;GO:0044699//single-organism process;GO:0051234//establishment of localization;GO:0044765//single-organism transport;GO:1902578//single-organism localization	GO:0005488//binding;GO:0005215//transporter activity	GO:0031982//vesicle;GO:0031988//membrane-bounded vesicle;GO:0044433//cytoplasmic vesicle part;GO:0044464//cell part;GO:0031410//cytoplasmic vesicle;GO:0031224//intrinsic component of membrane;GO:0044424//intracellular part;GO:0005622//intracellular;GO:0044444//cytoplasmic part;GO:0043231//intracellular membrane-bounded organelle;GO:0016023//cytoplasmic, membrane-bounded vesicle;GO:0044422//organe…
Unigene0023411	6.2058	9.7478	17.6963	5.8791	8.4217	1.6676	125.967	87.3289	127.977	80.9046	93.646	94.4567	4765	61053	46.002	XP_019580179.1	628	0	PREDICTED: protein lifeguard 2 isoform X1 [Rhinolophus sinicus]	sp|Q9BWQ8|LFG2_HUMAN	591	0	Protein lifeguard 2 OS=Homo sapiens GN=FAIM2 PE=1 SV=1	Hs20550598	591	0	KOG2322	N-methyl-D-aspartate receptor glutamate-binding subunit	--	--	--	--	--	GO:0044707//single-multicellular organism process;GO:0032501//multicellular organismal process;GO:0044763//single-organism cellular process;GO:0060322//head development;GO:0050794//regulation of cellular process;GO:0048519//negative regulation of biological process;GO:0007420//brain development;GO:0010941//regulation of cell death;GO:0044699//single-organism process;GO:0048856//anatomical structu…	-	GO:0016020//membrane;GO:0005623//cell;GO:0005886//plasma membrane;GO:0031224//intrinsic component of membrane;GO:0098805//whole membrane;GO:0044464//cell part;GO:0044425//membrane part;GO:0098590//plasma membrane region;GO:0044459//plasma membrane part;GO:0071944//cell periphery;GO:0045202//synapse;GO:0044456//synapse part;GO:0097060//synaptic membrane;GO:0098589//membrane region
Unigene0108645	3.0464	4.7964	5.5387	3.9151	4.617	4.7442	48.6588	67.69	37.1624	61.2621	47.6629	52.7513	3766	25385	24.2008	XP_019520327.1	863	0	PREDICTED: microtubule-associated tumor suppressor 1 isoform X5 [Hipposideros armiger]	--	--	--	--	--	--	--	--	--	--	--	--	--	--	GO:0002688//regulation of leukocyte chemotaxis;GO:0030334//regulation of cell migration;GO:0032101//regulation of response to external stimulus;GO:0051270//regulation of cellular component movement;GO:0048583//regulation of response to stimulus;GO:0050794//regulation of cellular process;GO:0050789//regulation of biological process;GO:0032879//regulation of localization;GO:0065007//biological regu…	-	GO:0044464//cell part;GO:0005623//cell;GO:0044424//intracellular part;GO:0005622//intracellular
Unigene0103150	1.2163	1.0279	1.3676	1.0104	1.2455	1.2823	14.9419	19.8151	14.3839	15.7398	16.6779	17.8689	2967	6221	7.5279	XP_019597232.1	1306	0	PREDICTED: pleckstrin homology domain-containing family A member 4 isoform X1 [Rhinolophus sinicus]	sp|Q9H4M7|PKHA4_HUMAN	1140	0	Pleckstrin homology domain-containing family A member 4 OS=Homo sapiens GN=PLEKHA4 PE=1 SV=2	Hs5453623	68.9	2e-11	KOG1738	Membrane-associated guanylate kinase-interacting protein/connector enhancer of KSR-like	--	--	--	--	--	-	-	-
Unigene0005059	0.9391	1.5191	1.4212	2.0197	2.3601	1.1994	41.646	41.1996	61.0488	38.9018	45.3715	39.2095	803	4368	19.5299	EDL01894.1	86.7	3e-18	mCG1026314 [Mus musculus]	--	--	--	--	--	--	--	--	--	--	--	--	--	--	-	-	-
Unigene0008464	0.7556	1.1283	1.3976	0.9849	0.7596	1.4476	5.1004	2.217	6.5631	2.1618	5.9305	7.6327	499	351	2.5255	XP_019290298.1	211	9e-63	PREDICTED: protein FAM171A2 [Panthera pardus]	sp|A8MVW0|F1712_HUMAN	210	3e-62	Protein FAM171A2 OS=Homo sapiens GN=FAM171A2 PE=1 SV=1	--	--	--	--	--	--	--	--	--	--	-	-	GO:0044425//membrane part;GO:0031224//intrinsic component of membrane;GO:0016020//membrane
Unigene0097916	13.0734	8.8369	16.2503	8.9705	13.6614	10.4732	75.1642	87.5108	67.417	84.4393	104.845	95.4516	1030	11891	41.449	XP_011798065.1	167	4e-51	PREDICTED: guanine nucleotide-binding protein G(I)/G(S)/G(O) subunit gamma-3 [Colobus angolensis palliatus]	sp|P63216|GBG3_MOUSE	157	6e-46	Guanine nucleotide-binding protein G(I)/G(S)/G(O) subunit gamma-3 OS=Mus musculus GN=Gng3 PE=1 SV=1	Hs6912394	157	1e-46	KOG4119	G protein gamma subunit	K04540//guanine nucleotide-binding protein G(I)/G(S)/G(O) subunit gamma-3	3e-45	157	umr:103678196	ko04151//PI3K-Akt signaling pathway//Signal transduction//Environmental Information Processing;ko04014//Ras signaling pathway//Signal transduction//Environmental Information Processing;ko04062//Chemokine signaling pathway//Immune system//Organismal Systems;ko04724//Glutamatergic synapse//Nervous system//Organismal Systems;ko04713//Circadian entrainment//Environmental adaptation//Organismal System…	GO:0050789//regulation of biological process;GO:0009987//cellular process;GO:0065008//regulation of biological quality;GO:0006875//cellular metal ion homeostasis;GO:0051716//cellular response to stimulus;GO:0051480//regulation of cytosolic calcium ion concentration;GO:0044763//single-organism cellular process;GO:0023052//signaling;GO:0042592//homeostatic process;GO:0055074//calcium ion homeostasi…	GO:0005488//binding;GO:0001664//G-protein coupled receptor binding;GO:0005102//receptor binding;GO:0060089//molecular transducer activity;GO:0005515//protein binding;GO:0031701//angiotensin receptor binding	GO:0043232//intracellular non-membrane-bounded organelle;GO:0005737//cytoplasm;GO:0044456//synapse part;GO:0005623//cell;GO:0032991//macromolecular complex;GO:0099572//postsynaptic specialization;GO:0005622//intracellular;GO:0045202//synapse;GO:0043234//protein complex;GO:0044464//cell part;GO:0044444//cytoplasmic part;GO:0016020//membrane;GO:0014069//postsynaptic density;GO:0043226//organelle;GO…
Unigene0104540	2.3787	3.8542	5.3062	1.8821	2.2826	0.5652	18.3709	16.6436	15.1554	22.7789	23.9569	19.2278	3238	8451	9.3705	XP_019594907.1	949	0	PREDICTED: zinc finger protein 385B isoform X2 [Rhinolophus sinicus]	sp|Q8BXJ8|Z385B_MOUSE	846	0	Zinc finger protein 385B OS=Mus musculus GN=Znf385b PE=2 SV=1	--	--	--	--	--	--	--	--	--	--	GO:0072331//signal transduction by p53 class mediator;GO:0035556//intracellular signal transduction;GO:0007165//signal transduction;GO:0044700//single organism signaling;GO:0009987//cellular process;GO:0065007//biological regulation;GO:0050896//response to stimulus;GO:0044763//single-organism cellular process;GO:0023052//signaling;GO:0050789//regulation of biological process;GO:0051716//cellular …	GO:0046872//metal ion binding;GO:0005488//binding;GO:0043169//cation binding;GO:0097159//organic cyclic compound binding;GO:0043167//ion binding;GO:0046914//transition metal ion binding	GO:0043226//organelle;GO:0044424//intracellular part;GO:0043231//intracellular membrane-bounded organelle;GO:0005622//intracellular;GO:0044464//cell part;GO:0005623//cell;GO:0043227//membrane-bounded organelle;GO:0043229//intracellular organelle
Unigene0068539	1.5081	1.8141	4.7762	2.4901	1.9583	0.6742	18.4275	14.6451	9.5861	36.6168	36.7729	43.7407	1500	5189	12.4201	XP_006752070.1	230	3e-69	PREDICTED: potassium voltage-gated channel subfamily C member 1-like, partial [Leptonychotes weddellii]	sp|P15388|KCNC1_MOUSE	235	7e-69	Potassium voltage-gated channel subfamily C member 1 OS=Mus musculus GN=Kcnc1 PE=2 SV=1	Hs4826786	235	1e-69	KOG3713	Voltage-gated K+ channel KCNB/KCNC	K04887//potassium voltage-gated channel Shaw-related subfamily C member 1	4e-74	253	ptr:466452	--	-	-	-
Unigene0095382	0.8749	1.1724	1.0034	1.0235	1.5983	0.6218	10.8221	9.2591	10.8907	21.1537	18.3465	20.7276	2401	4689	7.0117	XP_019590272.1	963	0	PREDICTED: 24-hydroxycholesterol 7-alpha-hydroxylase isoform X1 [Rhinolophus sinicus]	sp|Q9NYL5|CP39A_HUMAN	781	0	24-hydroxycholesterol 7-alpha-hydroxylase OS=Homo sapiens GN=CYP39A1 PE=2 SV=2	Hs7706129	783	0	KOG0684	Cytochrome P450	K07439//24-hydroxycholesterol 7alpha-hydroxylase [EC:1.14.13.99]	0	858	pale:102885315	ko00120//Primary bile acid biosynthesis//Lipid metabolism//Metabolism	GO:0044699//single-organism process;GO:0044710//single-organism metabolic process;GO:0008152//metabolic process	GO:0046914//transition metal ion binding;GO:0005488//binding;GO:0043169//cation binding;GO:0097159//organic cyclic compound binding;GO:0003824//catalytic activity;GO:0043167//ion binding;GO:0046872//metal ion binding;GO:0016491//oxidoreductase activity;GO:0046906//tetrapyrrole binding;GO:1901363//heterocyclic compound binding	-
Unigene0105983	1.0472	0.9898	0.9704	0.6099	2.0774	0.7669	5.2884	4.1294	5.1118	10.9416	3.5419	3.0039	4835	3729	2.769	XP_019582909.1	2297	0	PREDICTED: sodium channel protein type 7 subunit alpha isoform X1 [Rhinolophus sinicus]	sp|Q01118|SCN7A_HUMAN	1940	0	Sodium channel protein type 7 subunit alpha OS=Homo sapiens GN=SCN7A PE=1 SV=2	Hs4506811	1941	0	KOG2301	Voltage-gated Ca2+ channels, alpha1 subunits	K04839//voltage-gated sodium channel type VII alpha	0	2116	pale:102895103	ko04261//Adrenergic signaling in cardiomyocytes//Circulatory system//Organismal Systems	GO:0030001//metal ion transport;GO:0055065//metal ion homeostasis;GO:0048878//chemical homeostasis;GO:0055085//transmembrane transport;GO:0003008//system process;GO:0051234//establishment of localization;GO:0051179//localization;GO:0009987//cellular process;GO:0065008//regulation of biological quality;GO:0065007//biological regulation;GO:0042592//homeostatic process;GO:0044765//single-organism tr…	GO:0022892//substrate-specific transporter activity;GO:0022891//substrate-specific transmembrane transporter activity;GO:0005216//ion channel activity;GO:0015077//monovalent inorganic cation transmembrane transporter activity;GO:0022890//inorganic cation transmembrane transporter activity;GO:0022838//substrate-specific channel activity;GO:0005261//cation channel activity;GO:0046873//metal ion tra…	GO:0042995//cell projection;GO:0044425//membrane part;GO:0016020//membrane;GO:0005623//cell;GO:0044464//cell part;GO:0031224//intrinsic component of membrane
Unigene0114575	1.28	1.0258	1.4464	1.7753	1.8014	0.2747	15.4724	7.4614	5.7398	16.492	16.4631	17.3298	1052	1801	6.1465	XP_012493729.1	733	0	PREDICTED: gamma-aminobutyric acid type B receptor subunit 2 [Propithecus coquereli]	--	--	--	--	Hs20127671	731	0	KOG1055	GABA-B ion channel receptor subunit GABABR1 and related subunits, G-protein coupled receptor superfamily	K04615//gamma-aminobutyric acid type B receptor	0	732	nle:100591607	ko04024//cAMP signaling pathway//Signal transduction//Environmental Information Processing;ko04080//Neuroactive ligand-receptor interaction//Signaling molecules and interaction//Environmental Information Processing;ko04915//Estrogen signaling pathway//Endocrine system//Organismal Systems;ko04727//GABAergic synapse//Nervous system//Organismal Systems;ko04742//Taste transduction//Sensory system//Or…	GO:0007186//G-protein coupled receptor signaling pathway;GO:0023052//signaling;GO:0044763//single-organism cellular process;GO:1900542//regulation of purine nucleotide metabolic process;GO:0007154//cell communication;GO:0009889//regulation of biosynthetic process;GO:0010563//negative regulation of phosphorus metabolic process;GO:0009987//cellular process;GO:0007165//signal transduction;GO:0030802…	GO:0038023//signaling receptor activity;GO:0099600//transmembrane receptor activity;GO:0060089//molecular transducer activity;GO:0004872//receptor activity;GO:0004871//signal transducer activity;GO:0004888//transmembrane signaling receptor activity;GO:0004930//G-protein coupled receptor activity	GO:0016021//integral component of membrane;GO:0097060//synaptic membrane;GO:0044464//cell part;GO:0032991//macromolecular complex;GO:0098802//plasma membrane receptor complex;GO:0098796//membrane protein complex;GO:0005886//plasma membrane;GO:0005622//intracellular;GO:0005623//cell;GO:0043235//receptor complex;GO:0045202//synapse;GO:0031224//intrinsic component of membrane;GO:0016020//membrane;GO…
Unigene0083567	2.2726	2.4628	2.2959	0.947	1.0074	1.9519	13.6075	22.8573	29.3598	11.2592	8.2359	12.2317	3010	6354	7.579	ELK10651.1	82.8	1e-14	Protein enabled like protein [Pteropus alecto]	--	--	--	--	--	--	--	--	--	--	--	--	--	--	-	-	-
Unigene0106454	4.5173	4.7981	6.4025	2.5657	3.2842	4.245	22.0091	89.7618	43.858	52.1593	64.0406	73.6641	2337	17205	26.4319	XP_015105691.1	1287	0	PREDICTED: myelin-associated glycoprotein isoform X1 [Vicugna pacos]	sp|P20916|MAG_HUMAN	1240	0	Myelin-associated glycoprotein OS=Homo sapiens GN=MAG PE=1 SV=1	Hs11225258	1240	0	KOG4475	FOG: Immunoglobin and related proteins	K06771//myelin associated glycoprotein	0	1254	mcc:718575	ko04514//Cell adhesion molecules (CAMs)//Signaling molecules and interaction//Environmental Information Processing	GO:0050878//regulation of body fluid levels;GO:0044763//single-organism cellular process;GO:0060284//regulation of cell development;GO:0002376//immune system process;GO:0010771//negative regulation of cell morphogenesis involved in differentiation;GO:0051093//negative regulation of developmental process;GO:0023052//signaling;GO:0007154//cell communication;GO:0007165//signal transduction;GO:000716…	GO:0005488//binding	GO:0043005//neuron projection;GO:0030424//axon;GO:0033267//axon part;GO:0042995//cell projection;GO:0016020//membrane;GO:0005623//cell;GO:0044425//membrane part;GO:0031224//intrinsic component of membrane;GO:0043218//compact myelin;GO:0044464//cell part;GO:0043209//myelin sheath;GO:0044463//cell projection part;GO:0097458//neuron part
Unigene0005486	3.0005	1.5374	1.7659	2.1205	1.5267	2.6038	11.0232	13.6089	20.5133	9.9419	5.9085	16.6964	1831	3229	6.3316	EAW63776.1	107	1e-24	hCG2041051, partial [Homo sapiens]	--	--	--	--	--	--	--	--	--	--	--	--	--	--	-	-	-
Unigene0016541	3.4665	3.6021	4.5682	4.1171	4.2009	2.754	38.8382	25.4926	29.9797	17.482	21.7197	22.0609	5718	19670	12.3507	XP_019498013.1	1525	0	PREDICTED: ATP-dependent RNA helicase DDX24 isoform X1 [Hipposideros armiger]	sp|Q9GZR7|DDX24_HUMAN	1397	0	ATP-dependent RNA helicase DDX24 OS=Homo sapiens GN=DDX24 PE=1 SV=1	Hs9966805	1397	0	KOG0347	RNA helicase	K14805//ATP-dependent RNA helicase DDX24/MAK5 [EC:3.6.4.13]	0	1399	myb:102259641	--	GO:0043170//macromolecule metabolic process;GO:0008152//metabolic process;GO:0009987//cellular process;GO:0044237//cellular metabolic process;GO:0071704//organic substance metabolic process;GO:0044260//cellular macromolecule metabolic process	GO:0004386//helicase activity;GO:0016787//hydrolase activity;GO:0097159//organic cyclic compound binding;GO:1901363//heterocyclic compound binding;GO:0005488//binding;GO:0003676//nucleic acid binding;GO:0097367//carbohydrate derivative binding;GO:0003824//catalytic activity;GO:0036094//small molecule binding;GO:0032550//purine ribonucleoside binding;GO:0032549//ribonucleoside binding;GO:0001883//…	GO:0043228//non-membrane-bounded organelle;GO:0043229//intracellular organelle;GO:0005622//intracellular;GO:0043226//organelle;GO:0044464//cell part;GO:0005623//cell;GO:0044424//intracellular part;GO:0043232//intracellular non-membrane-bounded organelle
Unigene0093134	12.2805	12.3872	21.0758	6.8801	9.9595	6.4781	81.1317	60.1993	78.7287	89.4226	111.405	104.599	2193	25678	42.0393	XP_008842948.1	599	0	PREDICTED: sulfotransferase 4A1 [Nannospalax galili]	sp|Q9BR01|ST4A1_HUMAN	594	0	Sulfotransferase 4A1 OS=Homo sapiens GN=SULT4A1 PE=1 SV=2	Hs7657633	594	0	KOG1584	Sulfotransferase	K11823//sulfotransferase 4A1 [EC:2.8.2.-]	0	599	ngi:103743434	--	GO:0044710//single-organism metabolic process;GO:0006790//sulfur compound metabolic process;GO:0008152//metabolic process;GO:0044699//single-organism process;GO:0071704//organic substance metabolic process;GO:0009987//cellular process;GO:0044237//cellular metabolic process;GO:0044238//primary metabolic process;GO:0006629//lipid metabolic process	GO:0003824//catalytic activity;GO:0016782//transferase activity, transferring sulfur-containing groups;GO:0016740//transferase activity	GO:0005622//intracellular;GO:0005623//cell;GO:0044464//cell part;GO:0044444//cytoplasmic part;GO:0005737//cytoplasm;GO:0044424//intracellular part
Unigene0063393	2.2487	2.4252	5.546	18.1737	10.361	13.7867	387.846	548.274	486.382	249.219	309.018	329.128	503	23096	164.855	XP_019570472.1	176	7e-54	PREDICTED: acyl-CoA-binding protein [Rhinolophus sinicus]	sp|P07107|ACBP_BOVIN	168	2e-52	Acyl-CoA-binding protein OS=Bos taurus GN=DBI PE=1 SV=2	Hs10140853	140	2e-42	KOG0817	Acyl-CoA-binding protein	K08762//diazepam-binding inhibitor (GABA receptor modulator, acyl-CoA-binding protein)	1e-53	176	bacu:103003638	ko03320//PPAR signaling pathway//Endocrine system//Organismal Systems	GO:0044238//primary metabolic process;GO:0022405//hair cycle process;GO:0006807//nitrogen compound metabolic process;GO:0044707//single-multicellular organism process;GO:0048731//system development;GO:0044281//small molecule metabolic process;GO:0042303//molting cycle;GO:0009987//cellular process;GO:0050803//regulation of synapse structure or activity;GO:0006629//lipid metabolic process;GO:000220…	GO:0048037//cofactor binding;GO:0043168//anion binding;GO:0050662//coenzyme binding;GO:0000062//fatty-acyl-CoA binding;GO:0005515//protein binding;GO:1901681//sulfur compound binding;GO:0043167//ion binding;GO:0005488//binding	GO:0043227//membrane-bounded organelle;GO:0044444//cytoplasmic part;GO:0043226//organelle;GO:0043231//intracellular membrane-bounded organelle;GO:0044424//intracellular part;GO:0031982//vesicle;GO:0044446//intracellular organelle part;GO:0005783//endoplasmic reticulum;GO:0031988//membrane-bounded vesicle;GO:0044464//cell part;GO:0043229//intracellular organelle;GO:0012505//endomembrane system;GO:…
Unigene0088981	3.0339	2.4313	2.4998	4.9645	4.1987	4.3763	22.3153	13.7883	20.1188	32.322	36.0888	35.298	2663	9635	12.9901	XP_019567608.1	1395	0	PREDICTED: nucleolar complex protein 2 homolog isoform X3 [Rhinolophus sinicus]	sp|Q3SYU1|NOC2L_BOVIN	1181	0	Nucleolar complex protein 2 homolog OS=Bos taurus GN=NOC2L PE=2 SV=1	Hs22044319	1082	0	KOG2256	Predicted protein involved in nuclear export of pre-ribosomes	K14833//nucleolar complex protein 2	0	1181	bta:508638	--	GO:0031057//negative regulation of histone modification;GO:0032269//negative regulation of cellular protein metabolic process;GO:0046907//intracellular transport;GO:0007154//cell communication;GO:0006996//organelle organization;GO:1903308//regulation of chromatin modification;GO:0051179//localization;GO:0044700//single organism signaling;GO:0097193//intrinsic apoptotic signaling pathway;GO:190227…	GO:0000989//transcription factor activity, transcription factor binding;GO:0008134//transcription factor binding;GO:0044877//macromolecular complex binding;GO:0003723//RNA binding;GO:0005515//protein binding;GO:1901363//heterocyclic compound binding;GO:0003712//transcription cofactor activity;GO:0005488//binding;GO:0097159//organic cyclic compound binding;GO:0003682//chromatin binding;GO:0003676/…	GO:0044424//intracellular part;GO:0031981//nuclear lumen;GO:0043233//organelle lumen;GO:0043228//non-membrane-bounded organelle;GO:0031974//membrane-enclosed lumen;GO:0044428//nuclear part;GO:0043232//intracellular non-membrane-bounded organelle;GO:0044422//organelle part;GO:0044446//intracellular organelle part;GO:0043227//membrane-bounded organelle;GO:0070013//intracellular organelle lumen;GO:0…
Unigene0091977	2.0939	2.6406	2.9613	1.3688	2.9963	1.467	49.4872	46.7048	43.1549	16.2732	20.9421	20.4044	3447	13875	14.4519	NP_001171869.1	381	6e-121	protein FAM219A isoform 1 [Homo sapiens]	sp|Q8IW50|F219A_HUMAN	381	2e-122	Protein FAM219A OS=Homo sapiens GN=FAM219A PE=1 SV=3	--	--	--	--	--	--	--	--	--	--	-	-	-
Unigene0094594	8.551	11.2655	17.6949	8.1912	8.8332	5.3872	63.8036	47.085	58.0809	47.9689	48.2664	58.7012	1770	13221	26.8178	XP_019608437.1	1035	0	PREDICTED: lysophospholipid acyltransferase LPCAT4 [Rhinolophus sinicus]	sp|Q643R3|LPCT4_HUMAN	892	0	Lysophospholipid acyltransferase LPCAT4 OS=Homo sapiens GN=LPCAT4 PE=1 SV=1	Hs8923446	314	8e-100	KOG4666	Predicted phosphate acyltransferase, contains PlsC domain	K13512//lysophospholipid acyltransferase [EC:2.3.1.23 2.3.1.-]	0	952	pale:102884265	ko00564//Glycerophospholipid metabolism//Lipid metabolism//Metabolism;ko00565//Ether lipid metabolism//Lipid metabolism//Metabolism	GO:0006793//phosphorus metabolic process;GO:0006796//phosphate-containing compound metabolic process;GO:0008152//metabolic process;GO:0044237//cellular metabolic process;GO:0009987//cellular process	GO:0003824//catalytic activity;GO:0016746//transferase activity, transferring acyl groups;GO:0016747//transferase activity, transferring acyl groups other than amino-acyl groups;GO:0016740//transferase activity	-
Unigene0014733	4.3338	2.8312	2.7328	3.9544	2.9952	3.1828	14.6271	15.2894	11.9106	14.2074	15.6134	13.5712	348	720	7.4282	XP_012377974.1	107	2e-27	PREDICTED: tubulin beta chain [Dasypus novemcinctus]	sp|P85108|TBB2A_RAT	108	1e-27	Tubulin beta-2A chain OS=Rattus norvegicus GN=Tubb2a PE=1 SV=1	Hs4507729	108	2e-28	KOG1375	Beta tubulin	K07375//tubulin beta	6e-28	109	cge:100762004	ko04145//Phagosome//Transport and catabolism//Cellular Processes;ko04540//Gap junction//Cellular commiunity//Cellular Processes	GO:0022607//cellular component assembly;GO:0043623//cellular protein complex assembly;GO:0071822//protein complex subunit organization;GO:0044699//single-organism process;GO:0009987//cellular process;GO:0051179//localization;GO:0034622//cellular macromolecular complex assembly;GO:0040011//locomotion;GO:0071840//cellular component organization or biogenesis;GO:0044085//cellular component biogenesi…	GO:0097367//carbohydrate derivative binding;GO:1901363//heterocyclic compound binding;GO:0003824//catalytic activity;GO:0001882//nucleoside binding;GO:0016787//hydrolase activity;GO:0032550//purine ribonucleoside binding;GO:0001883//purine nucleoside binding;GO:0005198//structural molecule activity;GO:0016462//pyrophosphatase activity;GO:0032549//ribonucleoside binding;GO:0036094//small molecule …	GO:0044464//cell part;GO:0043226//organelle;GO:0031982//vesicle;GO:0005856//cytoskeleton;GO:0032991//macromolecular complex;GO:0031988//membrane-bounded vesicle;GO:0005623//cell;GO:0043227//membrane-bounded organelle;GO:0005622//intracellular;GO:0043231//intracellular membrane-bounded organelle;GO:0043228//non-membrane-bounded organelle;GO:0043232//intracellular non-membrane-bounded organelle;GO:…
Unigene0009666	0.8646	1.1602	1.7329	1.0448	2.446	0.8357	9.6294	10.3532	8.7025	13.0844	11.5337	9.76	2305	3248	5.0592	XP_019490134.1	397	1e-130	PREDICTED: transmembrane protein 17 [Hipposideros armiger]	sp|A4FUY9|TMM17_BOVIN	330	2e-106	Transmembrane protein 17 OS=Bos taurus GN=TMEM17 PE=2 SV=1	Hs20537298	318	1e-102	KOG4694	Predicted membrane protein	K19384//transmembrane protein 17	6e-130	393	pale:102879740	--	GO:0044085//cellular component biogenesis;GO:0044763//single-organism cellular process;GO:0022607//cellular component assembly;GO:0009987//cellular process;GO:0048856//anatomical structure development;GO:0016043//cellular component organization;GO:0032502//developmental process;GO:0044699//single-organism process;GO:0048646//anatomical structure formation involved in morphogenesis;GO:0044767//sin…	-	GO:0044441//ciliary part;GO:0035869//ciliary transition zone;GO:0044464//cell part;GO:0043227//membrane-bounded organelle;GO:0016020//membrane;GO:0005623//cell;GO:0031513//nonmotile primary cilium;GO:0043226//organelle;GO:0044463//cell projection part;GO:0044422//organelle part;GO:0031090//organelle membrane;GO:0042995//cell projection;GO:0072372//primary cilium;GO:0005929//cilium
Unigene0079633	3.1567	5.5186	6.8598	0.7453	1.4951	1.6974	80.3174	55.4655	62.3913	53.4575	63.3652	64.727	2440	18950	27.8838	XP_005321144.1	303	1e-94	PREDICTED: allograft inflammatory factor 1-like [Ictidomys tridecemlineatus]	sp|Q9BQI0|AIF1L_HUMAN	298	2e-94	Allograft inflammatory factor 1-like OS=Homo sapiens GN=AIF1L PE=1 SV=1	Hs13899241	298	2e-95	KOG0027	Calmodulin and related proteins (EF-Hand superfamily)	K18617//allograft inflammatory factor 1	1e-94	301	rro:104660555	--	-	GO:0005515//protein binding;GO:0046872//metal ion binding;GO:0008092//cytoskeletal protein binding;GO:0043169//cation binding;GO:0003779//actin binding;GO:0043167//ion binding;GO:0005488//binding	GO:0031982//vesicle;GO:0005622//intracellular;GO:0044425//membrane part;GO:0016020//membrane;GO:0098805//whole membrane;GO:0030054//cell junction;GO:0098589//membrane region;GO:0005912//adherens junction;GO:0030055//cell-substrate junction;GO:0042995//cell projection;GO:0043229//intracellular organelle;GO:0031988//membrane-bounded vesicle;GO:0043226//organelle;GO:0005856//cytoskeleton;GO:0043227/…
Unigene0080388	2.7875	3.368	4.6042	1.5589	1.3051	0.3618	46.9361	24.1415	11.1056	43.3712	33.2464	44.6361	1198	5105	15.2993	AAA08378.1	473	2e-162	plasma membrane Ca(2+)-ATPase isoform 2, partial [Homo sapiens]	sp|Q9R0K7|AT2B2_MOUSE	471	2e-153	Plasma membrane calcium-transporting ATPase 2 OS=Mus musculus GN=Atp2b2 PE=1 SV=2	Hs4757808	444	5e-144	KOG0204	Calcium transporting ATPase	K05850//Ca2+ transporting ATPase, plasma membrane [EC:3.6.3.8]	3e-153	474	pale:102889420	ko04020//Calcium signaling pathway//Signal transduction//Environmental Information Processing;ko04024//cAMP signaling pathway//Signal transduction//Environmental Information Processing;ko04022//cGMP - PKG signaling pathway//Signal transduction//Environmental Information Processing;ko04261//Adrenergic signaling in cardiomyocytes//Circulatory system//Organismal Systems;ko04972//Pancreatic secretion…	GO:0050804//modulation of synaptic transmission;GO:0051234//establishment of localization;GO:0044699//single-organism process;GO:0071704//organic substance metabolic process;GO:0048856//anatomical structure development;GO:0007423//sensory organ development;GO:0006753//nucleoside phosphate metabolic process;GO:0019637//organophosphate metabolic process;GO:0007600//sensory perception;GO:0044710//si…	GO:0019904//protein domain specific binding;GO:0015399//primary active transmembrane transporter activity;GO:0016820//hydrolase activity, acting on acid anhydrides, catalyzing transmembrane movement of substances;GO:0043492//ATPase activity, coupled to movement of substances;GO:0097159//organic cyclic compound binding;GO:0043169//cation binding;GO:0016887//ATPase activity;GO:0015075//ion transmem…	GO:0005737//cytoplasm;GO:0043226//organelle;GO:0036477//somatodendritic compartment;GO:0016020//membrane;GO:0044444//cytoplasmic part;GO:0044425//membrane part;GO:0005623//cell;GO:0044424//intracellular part;GO:0005622//intracellular;GO:0043231//intracellular membrane-bounded organelle;GO:0031988//membrane-bounded vesicle;GO:0043005//neuron projection;GO:0043229//intracellular organelle;GO:004429…
Unigene0079521	5.8113	6.0125	6.7956	3.2649	3.0469	1.6109	89.6548	123.517	84.9722	25.9411	28.205	22.1912	4245	32361	27.3701	XP_019574160.1	718	0	PREDICTED: monoglyceride lipase isoform X1 [Rhinolophus sinicus]	sp|Q99685|MGLL_HUMAN	583	0	Monoglyceride lipase OS=Homo sapiens GN=MGLL PE=1 SV=2	Hs6005786	594	0	KOG1455	Lysophospholipase	K01054//acylglycerol lipase [EC:3.1.1.23]	0	652	ptg:102967666	ko04723//Retrograde endocannabinoid signaling//Nervous system//Organismal Systems;ko04923//Regulation of lipolysis in adipocyte//Endocrine system//Organismal Systems;ko00561//Glycerolipid metabolism//Lipid metabolism//Metabolism	GO:0044763//single-organism cellular process;GO:0050793//regulation of developmental process;GO:0065008//regulation of biological quality;GO:0080134//regulation of response to stress;GO:0006631//fatty acid metabolic process;GO:0023051//regulation of signaling;GO:0044281//small molecule metabolic process;GO:0050794//regulation of cellular process;GO:0044237//cellular metabolic process;GO:0019752//…	GO:0046983//protein dimerization activity;GO:0005515//protein binding;GO:0005488//binding;GO:0016298//lipase activity;GO:0016788//hydrolase activity, acting on ester bonds;GO:0003824//catalytic activity;GO:0016787//hydrolase activity	GO:0044463//cell projection part;GO:0043005//neuron projection;GO:0030424//axon;GO:0005623//cell;GO:0044464//cell part;GO:0097458//neuron part;GO:0033267//axon part;GO:0042995//cell projection
Unigene0076116	5.0214	3.3488	9.8818	6.8727	5.7627	6.2784	95.142	106.742	106.181	58.4671	67.8759	83.4048	1373	14782	38.6541	XP_019579946.1	327	8e-108	PREDICTED: protein phosphatase 1 regulatory subunit 1A [Rhinolophus sinicus]	sp|Q8WMS3|PPR1A_CANFA	288	6e-94	Protein phosphatase 1 regulatory subunit 1A OS=Canis familiaris GN=PPP1R1A PE=2 SV=1	--	--	--	--	--	K08050//protein phosphatase 1 regulatory subunit 1A	7e-103	312	pale:102884705	ko04261//Adrenergic signaling in cardiomyocytes//Circulatory system//Organismal Systems;ko04720//Long-term potentiation//Nervous system//Organismal Systems	-	-	-
Unigene0001971	0.4894	0.8526	2.2551	1.3871	1.4196	0.7075	33.6048	15.5913	22.4351	9.297	10.5316	11.2207	5173	10777	7.4798	XP_019580420.1	1925	0	PREDICTED: metal transporter CNNM1 isoform X1 [Rhinolophus sinicus]	sp|Q9NRU3|CNNM1_HUMAN	1685	0	Metal transporter CNNM1 OS=Homo sapiens GN=CNNM1 PE=2 SV=3	Hs9966789	1094	0	KOG2118	Predicted membrane protein, contains two CBS domains	K16302//metal transporter CNNM	0	1738	mcf:101867148	--	-	-	-
Unigene0013782	0.5547	1.0426	1.4776	1.4784	1.4252	1.4487	11.116	6.2246	7.0309	7.1379	6.6919	5.6425	3690	3680	3.5806	XP_019568620.1	1667	0	PREDICTED: polycystin-1, partial [Rhinolophus sinicus]	sp|P98161|PKD1_HUMAN	1376	0	Polycystin-1 OS=Homo sapiens GN=PKD1 PE=1 SV=3	Hs4505833	1380	0	KOG3599	Ca2+-modulated nonselective cation channel polycystin	K04985//polycystin 1	0	1581	pale:102898509	--	-	-	-
Unigene0015278	0.9303	1.0832	1.7096	1.819	2.0541	1.9097	35.5509	24.8547	27.8764	20.7783	19.0837	18.1865	5674	17129	10.8387	XP_019589317.1	1318	0	PREDICTED: solute carrier family 23 member 2 [Rhinolophus sinicus]	sp|Q9UGH3|S23A2_HUMAN	1306	0	Solute carrier family 23 member 2 OS=Homo sapiens GN=SLC23A2 PE=1 SV=1	Hs20559468	1306	0	KOG1292	Xanthine/uracil transporters	K14611//solute carrier family 23 (nucleobase transporter), member 1/2	0	1316	bacu:102998202	--	GO:0046942//carboxylic acid transport;GO:0015882//L-ascorbic acid transport;GO:0009987//cellular process;GO:0015749//monosaccharide transport;GO:0044763//single-organism cellular process;GO:0008643//carbohydrate transport;GO:0006810//transport;GO:1902578//single-organism localization;GO:0006811//ion transport;GO:0006820//anion transport;GO:0051180//vitamin transport;GO:0071702//organic substance …	GO:0015144//carbohydrate transmembrane transporter activity;GO:0051183//vitamin transporter activity;GO:1901476//carbohydrate transporter activity;GO:0051119//sugar transmembrane transporter activity;GO:0022891//substrate-specific transmembrane transporter activity;GO:0015145//monosaccharide transmembrane transporter activity;GO:0005215//transporter activity;GO:0022892//substrate-specific transpo…	GO:0005886//plasma membrane;GO:0031224//intrinsic component of membrane;GO:0044464//cell part;GO:0071944//cell periphery;GO:0044425//membrane part;GO:0044424//intracellular part;GO:0016020//membrane;GO:0005623//cell;GO:0005622//intracellular
Unigene0012785	30.6377	37.1115	51.194	30.618	38.499	47.1179	627.636	648.864	738.257	690.378	622.892	713.224	2732	229981	302.235	XP_019586815.1	1306	0	PREDICTED: SPARC-like protein 1 isoform X2 [Rhinolophus sinicus]	sp|Q14515|SPRL1_HUMAN	927	0	SPARC-like protein 1 OS=Homo sapiens GN=SPARCL1 PE=1 SV=2	Hs4507171	313	8e-98	KOG4004	Matricellular protein Osteonectin/SPARC/BM-40	--	--	--	--	--	GO:0050794//regulation of cellular process;GO:0065007//biological regulation;GO:0050789//regulation of biological process	-	GO:0043227//membrane-bounded organelle;GO:0031982//vesicle;GO:0005576//extracellular region;GO:0031988//membrane-bounded vesicle;GO:0043226//organelle;GO:0031012//extracellular matrix;GO:0044421//extracellular region part
Unigene0081312	31.3843	41.0497	50.2298	13.3543	17.6264	13.8971	330.012	292.586	423.639	457.316	468.321	513.134	3798	199509	188.599	XP_016004088.1	776	0	PREDICTED: nucleoside diphosphate kinase 7 [Rousettus aegyptiacus]	sp|Q5E9Y9|NDK7_BOVIN	734	0	Nucleoside diphosphate kinase 7 OS=Bos taurus GN=NME7 PE=2 SV=1	Hs7019465	726	0	KOG0888	Nucleoside diphosphate kinase	K00940//nucleoside-diphosphate kinase [EC:2.7.4.6]	0	763	pale:102888237	ko00230//Purine metabolism//Nucleotide metabolism//Metabolism;ko00240//Pyrimidine metabolism//Nucleotide metabolism//Metabolism	GO:0009148//pyrimidine nucleoside triphosphate biosynthetic process;GO:0009117//nucleotide metabolic process;GO:0033036//macromolecule localization;GO:0009799//specification of symmetry;GO:0044271//cellular nitrogen compound biosynthetic process;GO:0009165//nucleotide biosynthetic process;GO:1901360//organic cyclic compound metabolic process;GO:0044238//primary metabolic process;GO:0032502//devel…	GO:0001882//nucleoside binding;GO:0032550//purine ribonucleoside binding;GO:0005488//binding;GO:0036094//small molecule binding;GO:0097159//organic cyclic compound binding;GO:0016740//transferase activity;GO:0097367//carbohydrate derivative binding;GO:1901363//heterocyclic compound binding;GO:0032549//ribonucleoside binding;GO:0016772//transferase activity, transferring phosphorus-containing grou…	GO:0044424//intracellular part;GO:0044422//organelle part;GO:0044464//cell part;GO:0015630//microtubule cytoskeleton;GO:0043228//non-membrane-bounded organelle;GO:0005623//cell;GO:0005856//cytoskeleton;GO:0044430//cytoskeletal part;GO:0043232//intracellular non-membrane-bounded organelle;GO:0005622//intracellular;GO:0005815//microtubule organizing center;GO:0043226//organelle;GO:0044446//intracel…
Unigene0071064	15.2138	11.0091	16.0448	2.3711	2.1819	3.0627	112.563	99.7231	124.495	77.573	89.0896	87.6445	2280	28372	44.6774	XP_019485362.1	690	0	PREDICTED: NADH dehydrogenase [ubiquinone] 1 alpha subcomplex subunit 10, mitochondrial isoform X2 [Hipposideros armiger]	sp|Q99LC3|NDUAA_MOUSE	601	0	NADH dehydrogenase [ubiquinone] 1 alpha subcomplex subunit 10, mitochondrial OS=Mus musculus GN=Ndufa10 PE=1 SV=1	Hs4758768	597	0	KOG3877	NADH:ubiquinone oxidoreductase, NDUFA10/42kDa subunit	K03954//NADH dehydrogenase (ubiquinone) 1 alpha subcomplex subunit 10	0	669	ecb:100057698	ko00190//Oxidative phosphorylation//Energy metabolism//Metabolism	GO:0008152//metabolic process;GO:0006139//nucleobase-containing compound metabolic process;GO:0044237//cellular metabolic process;GO:0071704//organic substance metabolic process;GO:0009987//cellular process;GO:0044238//primary metabolic process;GO:0046483//heterocycle metabolic process;GO:0009117//nucleotide metabolic process;GO:0044281//small molecule metabolic process;GO:0006753//nucleoside pho…	GO:0019205//nucleobase-containing compound kinase activity;GO:0016772//transferase activity, transferring phosphorus-containing groups;GO:0016301//kinase activity;GO:0016740//transferase activity;GO:0003824//catalytic activity	GO:0044464//cell part;GO:0044444//cytoplasmic part;GO:0043229//intracellular organelle;GO:0005740//mitochondrial envelope;GO:0031975//envelope;GO:0044424//intracellular part;GO:0043231//intracellular membrane-bounded organelle;GO:0044429//mitochondrial part;GO:0031967//organelle envelope;GO:0005622//intracellular;GO:0044422//organelle part;GO:0044425//membrane part;GO:0031090//organelle membrane;…
Unigene0013486	4.2292	6.1862	10.238	6.7714	6.8084	3.7099	74.4465	49.2464	56.2506	44.0148	50.8129	47.3971	675	4713	25.0684	XP_019609932.1	476	8e-160	PREDICTED: calsyntenin-3 isoform X2 [Rhinolophus sinicus]	sp|Q9BQT9|CSTN3_HUMAN	464	5e-156	Calsyntenin-3 OS=Homo sapiens GN=CLSTN3 PE=1 SV=1	Hs7662268	464	1e-156	KOG1834	Calsyntenin	--	--	--	--	--	GO:0007270//neuron-neuron synaptic transmission;GO:0016043//cellular component organization;GO:0007155//cell adhesion;GO:0007267//cell-cell signaling;GO:0023052//signaling;GO:0007268//synaptic transmission;GO:0044700//single organism signaling;GO:0098742//cell-cell adhesion via plasma-membrane adhesion molecules;GO:0007154//cell communication;GO:0044085//cellular component biogenesis;GO:0044699//…	-	GO:0005623//cell;GO:0098805//whole membrane;GO:0043227//membrane-bounded organelle;GO:0031982//vesicle;GO:0016020//membrane;GO:0071944//cell periphery;GO:0031224//intrinsic component of membrane;GO:0043226//organelle;GO:0044425//membrane part;GO:0031988//membrane-bounded vesicle;GO:0097060//synaptic membrane;GO:0098589//membrane region;GO:0005886//plasma membrane;GO:0044459//plasma membrane part;…
Unigene0075391	10.1615	8.3306	8.013	10.999	6.6306	7.2445	43.899	36.8633	34.2615	36.6338	41.7834	43.6442	1622	9177	20.3134	XP_019599526.1	809	0	PREDICTED: splicing factor 3A subunit 2 [Rhinolophus sinicus]	sp|A5PJN8|SF3A2_BOVIN	428	4e-143	Splicing factor 3A subunit 2 OS=Bos taurus GN=SF3A2 PE=2 SV=1	Hs21361376	427	1e-143	KOG0227	Splicing factor 3a, subunit 2	K12826//splicing factor 3A subunit 2	0	803	pale:102884451	ko03040//Spliceosome//Transcription//Genetic Information Processing	GO:0006807//nitrogen compound metabolic process;GO:0008152//metabolic process;GO:0043170//macromolecule metabolic process;GO:0071704//organic substance metabolic process;GO:0046483//heterocycle metabolic process;GO:0034641//cellular nitrogen compound metabolic process;GO:0006396//RNA processing;GO:0006139//nucleobase-containing compound metabolic process;GO:0044237//cellular metabolic process;GO:…	GO:1901363//heterocyclic compound binding;GO:0046914//transition metal ion binding;GO:0043169//cation binding;GO:0003723//RNA binding;GO:0005488//binding;GO:0097159//organic cyclic compound binding;GO:0043167//ion binding;GO:0003676//nucleic acid binding;GO:0046872//metal ion binding	GO:0043226//organelle;GO:0005623//cell;GO:0030529//intracellular ribonucleoprotein complex;GO:0005681//spliceosomal complex;GO:0043231//intracellular membrane-bounded organelle;GO:0044446//intracellular organelle part;GO:0043227//membrane-bounded organelle;GO:0032991//macromolecular complex;GO:0044424//intracellular part;GO:0005634//nucleus;GO:0005622//intracellular;GO:0043229//intracellular orga…
Unigene0013092	6.068	5.2559	10.0719	2.9239	4.7678	3.2308	74.6979	52.0136	43.8519	46.3125	42.5871	52.1004	1580	10509	23.8802	XP_006100784.1	913	0	PREDICTED: leucine-rich repeat LGI family member 3 [Myotis lucifugus]	sp|Q8K406|LGI3_MOUSE	884	0	Leucine-rich repeat LGI family member 3 OS=Mus musculus GN=Lgi3 PE=1 SV=1	7303028	109	2e-24	KOG4237	Extracellular matrix protein slit, contains leucine-rich and EGF-like repeats	--	--	--	--	--	GO:0060627//regulation of vesicle-mediated transport;GO:0032879//regulation of localization;GO:0065007//biological regulation;GO:0050789//regulation of biological process;GO:0051049//regulation of transport;GO:0050794//regulation of cellular process	-	GO:0005737//cytoplasm;GO:0044464//cell part;GO:0043227//membrane-bounded organelle;GO:0031982//vesicle;GO:0043229//intracellular organelle;GO:0043226//organelle;GO:0005623//cell;GO:0043231//intracellular membrane-bounded organelle;GO:0031410//cytoplasmic vesicle;GO:0005622//intracellular;GO:0016023//cytoplasmic, membrane-bounded vesicle;GO:0031988//membrane-bounded vesicle;GO:0044444//cytoplasmic…
Unigene0023045	7.3791	6.9562	9.4287	6.5338	5.4232	4.1018	49.3997	48.4783	47.6892	28.378	30.3015	37.1658	2219	12077	19.5404	XP_019485038.1	1167	0	PREDICTED: dystrophia myotonica WD repeat-containing protein isoform X3 [Hipposideros armiger]	sp|Q09019|DMWD_HUMAN	1131	0	Dystrophia myotonica WD repeat-containing protein OS=Homo sapiens GN=DMWD PE=1 SV=3	Hs21389349	637	0	KOG2394	WD40 protein DMR-N9	--	--	--	--	--	-	-	-
Unigene0023564	0.5976	1.4316	1.407	1.7041	1.0514	0.2672	17.732	6.722	6.1037	34.7856	28.7983	29.8638	721	1895	9.4364	AAG33627.1	469	2e-164	type I inositol triphosphate receptor, partial [Gallus gallus]	sp|Q14643|ITPR1_HUMAN	486	5e-156	Inositol 1,4,5-trisphosphate receptor type 1 OS=Homo sapiens GN=ITPR1 PE=1 SV=3	Hs10835023	485	8e-157	KOG3533	Inositol 1,4,5-trisphosphate receptor	K04958//inositol 1,4,5-triphosphate receptor type 1	6e-158	493	pale:102894982	ko04020//Calcium signaling pathway//Signal transduction//Environmental Information Processing;ko04022//cGMP - PKG signaling pathway//Signal transduction//Environmental Information Processing;ko04921//Oxytocin signaling pathway//Endocrine system//Organismal Systems;ko04611//Platelet activation//Immune system//Organismal Systems;ko04070//Phosphatidylinositol signaling system//Signal transduction//E…	GO:0050776//regulation of immune response;GO:0044763//single-organism cellular process;GO:0016265//death;GO:0002376//immune system process;GO:0045089//positive regulation of innate immune response;GO:0051049//regulation of transport;GO:0044710//single-organism metabolic process;GO:0009987//cellular process;GO:0002218//activation of innate immune response;GO:0051345//positive regulation of hydrola…	GO:0015075//ion transmembrane transporter activity;GO:0015276//ligand-gated ion channel activity;GO:0022892//substrate-specific transporter activity;GO:0046873//metal ion transmembrane transporter activity;GO:0022838//substrate-specific channel activity;GO:0005246//calcium channel regulator activity;GO:0098772//molecular function regulator;GO:0005261//cation channel activity;GO:0016247//channel r…	GO:0043229//intracellular organelle;GO:0044433//cytoplasmic vesicle part;GO:1902494//catalytic complex;GO:0016020//membrane;GO:0032991//macromolecular complex;GO:0044464//cell part;GO:0030667//secretory granule membrane;GO:0031090//organelle membrane;GO:0098588//bounding membrane of organelle;GO:0005623//cell;GO:0031988//membrane-bounded vesicle;GO:0044446//intracellular organelle part;GO:0043226…
Unigene0078561	1.5147	1.2806	1.4683	2.2358	2.508	1.2747	18.4078	10.5012	10.4967	29.1096	31.3389	28.6886	1209	3358	9.9721	XP_019608062.1	135	5e-32	PREDICTED: solute carrier family 41 member 1 [Rhinolophus sinicus]	sp|Q5R839|S41A1_PONAB	116	2e-27	Solute carrier family 41 member 1 OS=Pongo abelii GN=SLC41A1 PE=2 SV=1	--	--	--	--	--	K15122//solute carrier family 41	4e-30	127	ecb:100050535	--	GO:0044765//single-organism transport;GO:0044699//single-organism process;GO:0006811//ion transport;GO:0006810//transport;GO:0051234//establishment of localization;GO:0006812//cation transport;GO:1902578//single-organism localization;GO:0051179//localization	GO:0022892//substrate-specific transporter activity;GO:0022891//substrate-specific transmembrane transporter activity;GO:0015075//ion transmembrane transporter activity;GO:0005215//transporter activity;GO:0022857//transmembrane transporter activity	-
Unigene0017602	0.5266	0.5733	2.0402	1.041	2.2772	0.8435	16.5874	7.21	9.6506	14.8664	16.0656	13.611	2455	4117	6.0209	XP_019504076.1	1592	0	PREDICTED: caskin-1 isoform X2 [Hipposideros armiger]	sp|Q6P9K8|CSKI1_MOUSE	953	0	Caskin-1 OS=Mus musculus GN=Caskin1 PE=1 SV=2	Hs18079216	919	0	KOG0507	CASK-interacting adaptor protein (caskin) and related proteins with ankyrin repeats and SAM domain	--	--	--	--	--	GO:0050794//regulation of cellular process;GO:0050789//regulation of biological process;GO:0065007//biological regulation	GO:0005488//binding;GO:0005515//protein binding	GO:0005623//cell;GO:0005622//intracellular;GO:0044424//intracellular part;GO:0044464//cell part
Unigene0022276	2.9397	1.7071	3.1912	1.52	1.5228	0.8177	18.3058	11.6287	12.1644	15.9999	16.7104	14.1354	1649	3246	7.0674	XP_019593450.1	1123	0	PREDICTED: 1-phosphatidylinositol 4,5-bisphosphate phosphodiesterase beta-3 [Rhinolophus sinicus]	sp|Q01970|PLCB3_HUMAN	1093	0	1-phosphatidylinositol 4,5-bisphosphate phosphodiesterase beta-3 OS=Homo sapiens GN=PLCB3 PE=1 SV=2	Hs11386139	1093	0	KOG1265	Phospholipase C	K05858//phosphatidylinositol phospholipase C, beta [EC:3.1.4.11]	0	1112	pale:102879238	ko04015//Rap1 signaling pathway//Signal transduction//Environmental Information Processing;ko04020//Calcium signaling pathway//Signal transduction//Environmental Information Processing;ko04022//cGMP - PKG signaling pathway//Signal transduction//Environmental Information Processing;ko04072//Phospholipase D signaling pathway//Signal transduction//Environmental Information Processing;ko04921//Oxytoc…	-	-	-
Unigene0110931	1.7051	11.8662	6.4858	7.9264	3.2522	7.0768	55.0668	32.5281	66.654	98.8804	111.834	103.342	3001	30477	36.4619	XP_019488843.1	1898	0	PREDICTED: low-density lipoprotein receptor-related protein 2 [Hipposideros armiger]	--	--	--	--	Hs6806919	1627	0	KOG1215	Low-density lipoprotein receptors containing Ca2+-binding EGF-like domains	K06233//low density lipoprotein-related protein 2	0	1872	pale:102889514	ko04918//Thyroid hormone synthesis//Endocrine system//Organismal Systems;ko04340//Hedgehog signaling pathway//Signal transduction//Environmental Information Processing	-	-	GO:0043227//membrane-bounded organelle;GO:0005623//cell;GO:0043226//organelle;GO:0044444//cytoplasmic part;GO:0044424//intracellular part;GO:0043229//intracellular organelle;GO:0044464//cell part;GO:0005737//cytoplasm;GO:0016020//membrane;GO:0043231//intracellular membrane-bounded organelle;GO:0005622//intracellular
Unigene0090623	8.0271	12.5721	23.7291	4.3898	5.9568	1.1221	96.0527	56.5163	90.6925	111.604	118.551	123.9	2060	26500	46.1861	XP_019592912.1	1393	0	PREDICTED: delta and Notch-like epidermal growth factor-related receptor, partial [Rhinolophus sinicus]	sp|Q8NFT8|DNER_HUMAN	1300	0	Delta and Notch-like epidermal growth factor-related receptor OS=Homo sapiens GN=DNER PE=1 SV=1	Hs20589952	1300	0	KOG1217	Fibrillins and related proteins containing Ca2+-binding EGF-like domains	--	--	--	--	--	GO:0030154//cell differentiation;GO:0044699//single-organism process;GO:0048869//cellular developmental process;GO:0042692//muscle cell differentiation;GO:0048731//system development;GO:0019538//protein metabolic process;GO:0055002//striated muscle cell development;GO:0008152//metabolic process;GO:0048856//anatomical structure development;GO:0044763//single-organism cellular process;GO:0055001//m…	GO:0043169//cation binding;GO:0038023//signaling receptor activity;GO:0046872//metal ion binding;GO:0060089//molecular transducer activity;GO:0005488//binding;GO:0005515//protein binding;GO:0043167//ion binding;GO:0004871//signal transducer activity;GO:0005102//receptor binding;GO:0004872//receptor activity	GO:0044425//membrane part;GO:0043227//membrane-bounded organelle;GO:0005737//cytoplasm;GO:0016020//membrane;GO:0044464//cell part;GO:0012505//endomembrane system;GO:0097458//neuron part;GO:0043231//intracellular membrane-bounded organelle;GO:0044444//cytoplasmic part;GO:0005768//endosome;GO:0031224//intrinsic component of membrane;GO:0005622//intracellular;GO:0043229//intracellular organelle;GO:0…
Unigene0105523	2.4708	0.5739	2.1327	2.1042	3.1875	2.9454	22.4447	24.0042	21.9082	20.8928	22.2537	21.1206	327	937	10.2878	XP_012593297.1	174	8e-51	E3 ubiquitin-protein ligase CHIP isoform X1 [Microcebus murinus]	sp|Q5ZHY5|CHIP_CHICK	115	2e-30	STIP1 homology and U box-containing protein 1 OS=Gallus gallus GN=STUB1 PE=2 SV=1	Hs18585371	114	8e-31	KOG4642	Chaperone-dependent E3 ubiquitin protein ligase (contains TPR repeats)	K09561//STIP1 homology and U-box containing protein 1 [EC:2.3.2.27]	4e-34	127	rro:104676942	ko04120//Ubiquitin mediated proteolysis//Folding, sorting and degradation//Genetic Information Processing;ko04141//Protein processing in endoplasmic reticulum//Folding, sorting and degradation//Genetic Information Processing	-	-	-
Unigene0076249	3.0091	3.8006	7.2019	2.6541	2.2939	2.9594	37.0344	32.0791	37.8306	16.5308	22.9918	25.1076	1074	4000	13.3718	XP_019513829.1	424	2e-145	PREDICTED: protein lin-7 homolog B [Hipposideros armiger]	sp|Q9HAP6|LIN7B_HUMAN	405	9e-141	Protein lin-7 homolog B OS=Homo sapiens GN=LIN7B PE=1 SV=1	Hs11545920	405	1e-141	KOG3550	Receptor targeting protein Lin-7	--	--	--	--	--	-	-	-
Unigene0016326	0.6683	1.1643	1.8595	0.8593	2.2981	0.9778	12.5188	4.9026	6.6093	8.1123	10.7807	9.7956	1773	2097	4.2464	XP_019610744.1	861	0	PREDICTED: syntaphilin isoform X1 [Rhinolophus sinicus]	sp|O15079|SNPH_HUMAN	625	0	Syntaphilin OS=Homo sapiens GN=SNPH PE=1 SV=2	--	--	--	--	--	--	--	--	--	--	GO:0007399//nervous system development;GO:0065008//regulation of biological quality;GO:0022406//membrane docking;GO:0016192//vesicle-mediated transport;GO:0048869//cellular developmental process;GO:1902578//single-organism localization;GO:0051649//establishment of localization in cell;GO:0044765//single-organism transport;GO:0048278//vesicle docking;GO:0051234//establishment of localization;GO:00…	GO:0019905//syntaxin binding;GO:0000149//SNARE binding;GO:0005515//protein binding;GO:0005488//binding	GO:0099512//supramolecular fiber;GO:0043227//membrane-bounded organelle;GO:0044297//cell body;GO:0005886//plasma membrane;GO:0042995//cell projection;GO:0015630//microtubule cytoskeleton;GO:0005856//cytoskeleton;GO:0071944//cell periphery;GO:0098590//plasma membrane region;GO:0043232//intracellular non-membrane-bounded organelle;GO:0043231//intracellular membrane-bounded organelle;GO:0044425//mem…
Unigene0069765	7.7371	7.3228	11.9971	3.0547	3.0756	1.5964	92.544	110.09	81.8459	29.9854	39.4671	56.3238	724	6149	30.4929	XP_019485331.1	445	2e-156	PREDICTED: tetratricopeptide repeat protein 9B [Hipposideros armiger]	sp|Q9D6E4|TTC9B_MOUSE	374	4e-130	Tetratricopeptide repeat protein 9B OS=Mus musculus GN=Ttc9b PE=2 SV=1	--	--	--	--	--	--	--	--	--	--	-	-	-
Unigene0102288	7.1789	9.0205	9.1301	7.0587	9.8893	7.6728	51.9348	49.2302	46.6049	66.8783	74.3768	77.6034	2611	21553	29.637	XP_019569076.1	548	0	PREDICTED: adaptin ear-binding coat-associated protein 1 [Rhinolophus sinicus]	sp|Q3T093|NECP1_BOVIN	535	0	Adaptin ear-binding coat-associated protein 1 OS=Bos taurus GN=NECAP1 PE=2 SV=1	Hs20542126	386	7e-127	KOG2500	Uncharacterized conserved protein	--	--	--	--	--	GO:0051179//localization;GO:0006810//transport;GO:0051234//establishment of localization;GO:0033036//macromolecule localization;GO:0008104//protein localization;GO:0016192//vesicle-mediated transport	-	GO:0098588//bounding membrane of organelle;GO:0032991//macromolecular complex;GO:0012506//vesicle membrane;GO:0044422//organelle part;GO:0044446//intracellular organelle part;GO:0005737//cytoplasm;GO:0030135//coated vesicle;GO:0005622//intracellular;GO:0043227//membrane-bounded organelle;GO:0043226//organelle;GO:0030659//cytoplasmic vesicle membrane;GO:0043229//intracellular organelle;GO:0005623/…
Unigene0085812	3.1925	5.6893	4.8955	4.276	5.0495	3.1424	23.9137	30.766	30.3578	17.2553	19.152	21.401	1839	6066	11.8428	XP_019586917.1	535	0	PREDICTED: enolase-phosphatase E1 isoform X1 [Rhinolophus sinicus]	sp|Q9UHY7|ENOPH_HUMAN	499	4e-173	Enolase-phosphatase E1 OS=Homo sapiens GN=ENOPH1 PE=1 SV=1	Hs10864017	499	6e-174	KOG2630	Enolase-phosphatase E-1	K09880//enolase-phosphatase E1 [EC:3.1.3.77]	3e-179	521	myb:102255328	ko00270//Cysteine and methionine metabolism//Amino acid metabolism//Metabolism	GO:0006807//nitrogen compound metabolic process;GO:0043436//oxoacid metabolic process;GO:0009067//aspartate family amino acid biosynthetic process;GO:0044283//small molecule biosynthetic process;GO:0044249//cellular biosynthetic process;GO:0000097//sulfur amino acid biosynthetic process;GO:0006520//cellular amino acid metabolic process;GO:0006575//cellular modified amino acid metabolic process;GO…	GO:0003824//catalytic activity;GO:0016791//phosphatase activity;GO:0043169//cation binding;GO:0016787//hydrolase activity;GO:0042578//phosphoric ester hydrolase activity;GO:0016853//isomerase activity;GO:0016860//intramolecular oxidoreductase activity;GO:0016788//hydrolase activity, acting on ester bonds;GO:0043167//ion binding;GO:0005488//binding;GO:0016862//intramolecular oxidoreductase activit…	GO:0005622//intracellular;GO:0044464//cell part;GO:0005737//cytoplasm;GO:0043229//intracellular organelle;GO:0043226//organelle;GO:0031988//membrane-bounded vesicle;GO:0043227//membrane-bounded organelle;GO:0044424//intracellular part;GO:0005623//cell;GO:0043231//intracellular membrane-bounded organelle;GO:0044444//cytoplasmic part;GO:0031982//vesicle
Unigene0021982	1.4183	1.6664	0.7377	0.7524	1.4506	0.8847	6.6329	6.0326	8.4293	27.3315	32.5302	31.5953	1633	3969	8.7263	XP_019604695.1	900	0	PREDICTED: CCA tRNA nucleotidyltransferase 1, mitochondrial [Rhinolophus sinicus]	sp|Q96Q11|TRNT1_HUMAN	815	0	CCA tRNA nucleotidyltransferase 1, mitochondrial OS=Homo sapiens GN=TRNT1 PE=1 SV=2	Hs7705763	780	0	KOG2159	tRNA nucleotidyltransferase/poly(A) polymerase	K00974//tRNA nucleotidyltransferase (CCA-adding enzyme) [EC:2.7.7.72 3.1.3.- 3.1.4.-]	0	827	nle:100585151	ko03013//RNA transport//Translation//Genetic Information Processing	GO:0044260//cellular macromolecule metabolic process;GO:0006139//nucleobase-containing compound metabolic process;GO:1901360//organic cyclic compound metabolic process;GO:0006399//tRNA metabolic process;GO:0010467//gene expression;GO:0044238//primary metabolic process;GO:0034641//cellular nitrogen compound metabolic process;GO:0008152//metabolic process;GO:0009987//cellular process;GO:0034660//nc…	GO:0070566//adenylyltransferase activity;GO:0097159//organic cyclic compound binding;GO:0003676//nucleic acid binding;GO:0016740//transferase activity;GO:0016772//transferase activity, transferring phosphorus-containing groups;GO:0016779//nucleotidyltransferase activity;GO:1901363//heterocyclic compound binding;GO:0003824//catalytic activity;GO:0005488//binding	GO:0043226//organelle;GO:0044464//cell part;GO:0044424//intracellular part;GO:0005623//cell;GO:0043227//membrane-bounded organelle;GO:0043229//intracellular organelle;GO:0005622//intracellular;GO:0043231//intracellular membrane-bounded organelle
Unigene0104726	6.8355	6.6851	18.4379	5.28	4.6286	0.9066	129.751	76.0198	107.84	60.0169	61.9915	74.468	3081	32680	38.0823	XP_012589027.1	1444	0	PREDICTED: protein kinase C gamma type isoform X1 [Condylura cristata]	sp|P63319|KPCG_RAT	1434	0	Protein kinase C gamma type OS=Rattus norvegicus GN=Prkcg PE=1 SV=1	Hs13384594	1431	0	KOG0696	Serine/threonine protein kinase	K02677//classical protein kinase C [EC:2.7.11.13]	0	1441	pale:102888961	ko04510//Focal adhesion//Cellular commiunity//Cellular Processes;ko04015//Rap1 signaling pathway//Signal transduction//Environmental Information Processing;ko04020//Calcium signaling pathway//Signal transduction//Environmental Information Processing;ko04010//MAPK signaling pathway//Signal transduction//Environmental Information Processing;ko04014//Ras signaling pathway//Signal transduction//Envir…	GO:0071704//organic substance metabolic process;GO:0032104//regulation of response to extracellular stimulus;GO:0010243//response to organonitrogen compound;GO:1903320//regulation of protein modification by small protein conjugation or removal;GO:0031329//regulation of cellular catabolic process;GO:0051234//establishment of localization;GO:0050789//regulation of biological process;GO:0044267//cel…	GO:1901363//heterocyclic compound binding;GO:0001882//nucleoside binding;GO:0016773//phosphotransferase activity, alcohol group as acceptor;GO:0001883//purine nucleoside binding;GO:0003824//catalytic activity;GO:0004697//protein kinase C activity;GO:0016740//transferase activity;GO:0032549//ribonucleoside binding;GO:0036094//small molecule binding;GO:0097159//organic cyclic compound binding;GO:00…	GO:0098794//postsynapse;GO:0044456//synapse part;GO:0043227//membrane-bounded organelle;GO:0044444//cytoplasmic part;GO:0060076//excitatory synapse;GO:0043228//non-membrane-bounded organelle;GO:0099572//postsynaptic specialization;GO:0044464//cell part;GO:0042995//cell projection;GO:0097458//neuron part;GO:0044424//intracellular part;GO:0045202//synapse;GO:0005623//cell;GO:0043229//intracellular …
Unigene0100684	17.2664	20.2899	36.8773	18.9256	25.4084	12.5411	398.59	309.108	384.129	134.327	137.062	154.225	2976	93689	113.029	XP_004744339.1	812	0	PREDICTED: protein NDRG4 isoform X2 [Mustela putorius furo]	sp|Q6DIX1|NDRG4_XENTR	723	0	Protein NDRG4 OS=Xenopus tropicalis GN=ndrg4 PE=2 SV=1	Hs13430864	753	0	KOG2931	Differentiation-related gene 1 protein (NDR1 protein), related proteins	--	--	--	--	--	GO:1902533//positive regulation of intracellular signal transduction;GO:0050767//regulation of neurogenesis;GO:2000026//regulation of multicellular organismal development;GO:0010646//regulation of cell communication;GO:0007399//nervous system development;GO:0043408//regulation of MAPK cascade;GO:0030334//regulation of cell migration;GO:0032879//regulation of localization;GO:0048856//anatomical st…	GO:0005488//binding	GO:0016020//membrane;GO:0044422//organelle part;GO:0044424//intracellular part;GO:0044464//cell part;GO:0005622//intracellular;GO:0043231//intracellular membrane-bounded organelle;GO:0043227//membrane-bounded organelle;GO:0031090//organelle membrane;GO:0005623//cell;GO:0043229//intracellular organelle;GO:0044444//cytoplasmic part;GO:0043226//organelle;GO:0005737//cytoplasm
Unigene0095197	4.0717	3.5467	3.7148	3.9724	4.1516	3.9428	21.1643	15.6264	16.9054	26.5826	30.4047	27.4303	3823	12247	11.5016	XP_019597115.1	820	0	PREDICTED: nuclear pore glycoprotein p62 [Rhinolophus sinicus]	sp|P37198|NUP62_HUMAN	676	0	Nuclear pore glycoprotein p62 OS=Homo sapiens GN=NUP62 PE=1 SV=3	Hs7705355	676	0	KOG2196	Nuclear porin	K14306//nuclear pore complex protein Nup62	0	792	tup:102485102	ko03013//RNA transport//Translation//Genetic Information Processing	GO:0050790//regulation of catalytic activity;GO:1901184//regulation of ERBB signaling pathway;GO:0042058//regulation of epidermal growth factor receptor signaling pathway;GO:0044699//single-organism process;GO:0051338//regulation of transferase activity;GO:0071900//regulation of protein serine/threonine kinase activity;GO:0010646//regulation of cell communication;GO:0065007//biological regulation…	GO:0005488//binding;GO:0005198//structural molecule activity;GO:0005515//protein binding;GO:0019904//protein domain specific binding	GO:0016020//membrane;GO:0016021//integral component of membrane;GO:0031090//organelle membrane;GO:0031224//intrinsic component of membrane;GO:0032991//macromolecular complex;GO:0043226//organelle;GO:0043227//membrane-bounded organelle;GO:0046930//pore complex;GO:0043234//protein complex;GO:0098796//membrane protein complex;GO:0044422//organelle part;GO:0044425//membrane part
Unigene0014377	1.1884	2.0913	2.4727	1.2925	1.8689	1.1913	19.9583	21.0628	17.7566	14.3947	14.7691	14.2603	4487	9808	7.848	XP_019484260.1	1959	0	PREDICTED: sal-like protein 2 isoform X2 [Hipposideros armiger]	sp|Q9Y467|SALL2_HUMAN	1582	0	Sal-like protein 2 OS=Homo sapiens GN=SALL2 PE=1 SV=4	Hs20542184	1584	0	KOG1074	Transcriptional repressor SALM	--	--	--	--	--	GO:0044699//single-organism process;GO:0019222//regulation of metabolic process;GO:0031326//regulation of cellular biosynthetic process;GO:0031323//regulation of cellular metabolic process;GO:0032501//multicellular organismal process;GO:0050794//regulation of cellular process;GO:0035295//tube development;GO:0060255//regulation of macromolecule metabolic process;GO:0065007//biological regulation;G…	GO:0005488//binding;GO:0043169//cation binding;GO:0043167//ion binding;GO:0097159//organic cyclic compound binding	GO:0005623//cell;GO:0043231//intracellular membrane-bounded organelle;GO:0044464//cell part;GO:0032991//macromolecular complex;GO:0000118//histone deacetylase complex;GO:0043234//protein complex;GO:0043233//organelle lumen;GO:0043229//intracellular organelle;GO:0005622//intracellular;GO:0043227//membrane-bounded organelle;GO:0005654//nucleoplasm;GO:0070013//intracellular organelle lumen;GO:004442…
Unigene0004900	5.5441	6.942	9.7435	2.8982	2.6585	3.253	73.3198	70.1715	75.9706	36.0958	38.6821	32.996	2798	19288	24.7498	XP_019510262.1	1098	0	PREDICTED: src substrate cortactin isoform X1 [Hipposideros armiger]	sp|Q14247|SRC8_HUMAN	1028	0	Src substrate cortactin OS=Homo sapiens GN=CTTN PE=1 SV=2	Hs21361670	87.8	1e-17	KOG3655	Drebrins and related actin binding proteins	K06106//cortactin	0	1043	tup:102486767	ko04530//Tight junction//Cellular commiunity//Cellular Processes	GO:0034329//cell junction assembly;GO:0032989//cellular component morphogenesis;GO:0071702//organic substance transport;GO:0051493//regulation of cytoskeleton organization;GO:0030833//regulation of actin filament polymerization;GO:0044699//single-organism process;GO:0043254//regulation of protein complex assembly;GO:0045216//cell-cell junction organization;GO:0051234//establishment of localizatio…	GO:0005488//binding	GO:0005856//cytoskeleton;GO:1902495//transmembrane transporter complex;GO:0031224//intrinsic component of membrane;GO:0034702//ion channel complex;GO:0043229//intracellular organelle;GO:0015630//microtubule cytoskeleton;GO:0031988//membrane-bounded vesicle;GO:0005737//cytoplasm;GO:0044444//cytoplasmic part;GO:0043005//neuron projection;GO:0005924//cell-substrate adherens junction;GO:0005622//intr…
Unigene0104427	3.0295	2.4241	5.3491	2.0893	3.3155	1.1339	45.8337	37.176	41.6667	16.5795	18.593	22.2859	1529	5833	13.6967	XP_019493720.1	426	1e-142	PREDICTED: cyclin-dependent kinase 5 activator 2 [Hipposideros armiger]	sp|O35926|CD5R2_MOUSE	370	3e-122	Cyclin-dependent kinase 5 activator 2 OS=Mus musculus GN=Cdk5r2 PE=3 SV=2	Hs4502739	355	2e-117	KOG3932	CDK5 kinase activator p35/Nck5a	--	--	--	--	--	GO:0007420//brain development;GO:0032879//regulation of localization;GO:0060341//regulation of cellular localization;GO:0051338//regulation of transferase activity;GO:0045859//regulation of protein kinase activity;GO:0050789//regulation of biological process;GO:0051246//regulation of protein metabolic process;GO:0060627//regulation of vesicle-mediated transport;GO:0045937//positive regulation of …	GO:0030234//enzyme regulator activity;GO:0098772//molecular function regulator;GO:0019209//kinase activator activity;GO:0030295//protein kinase activator activity;GO:0019887//protein kinase regulator activity;GO:0043539//protein serine/threonine kinase activator activity;GO:0008047//enzyme activator activity;GO:0019207//kinase regulator activity	GO:0005623//cell;GO:0043234//protein complex;GO:0005622//intracellular;GO:0044464//cell part;GO:0032991//macromolecular complex;GO:0044424//intracellular part
Unigene0013859	4.0085	5.9325	14.8882	3.9772	5.1007	0.9047	54.8695	26.8731	22.8866	65.6993	56.8907	62.7077	1384	8854	22.9687	XP_019588208.1	957	0	PREDICTED: plasma membrane calcium-transporting ATPase 2 isoform X8 [Rhinolophus sinicus]	sp|P11506|AT2B2_RAT	939	0	Plasma membrane calcium-transporting ATPase 2 OS=Rattus norvegicus GN=Atp2b2 PE=2 SV=2	Hs4757808	934	0	KOG0204	Calcium transporting ATPase	K05850//Ca2+ transporting ATPase, plasma membrane [EC:3.6.3.8]	0	943	ecb:100034081	ko04020//Calcium signaling pathway//Signal transduction//Environmental Information Processing;ko04024//cAMP signaling pathway//Signal transduction//Environmental Information Processing;ko04022//cGMP - PKG signaling pathway//Signal transduction//Environmental Information Processing;ko04261//Adrenergic signaling in cardiomyocytes//Circulatory system//Organismal Systems;ko04972//Pancreatic secretion…	GO:0031214//biomineral tissue development;GO:0046483//heterocycle metabolic process;GO:0051174//regulation of phosphorus metabolic process;GO:0050794//regulation of cellular process;GO:0050878//regulation of body fluid levels;GO:0019693//ribose phosphate metabolic process;GO:0007600//sensory perception;GO:0055065//metal ion homeostasis;GO:1903506//regulation of nucleic acid-templated transcriptio…	GO:0022804//active transmembrane transporter activity;GO:0005488//binding;GO:0042626//ATPase activity, coupled to transmembrane movement of substances;GO:0016787//hydrolase activity;GO:0046872//metal ion binding;GO:0005215//transporter activity;GO:0015075//ion transmembrane transporter activity;GO:0016818//hydrolase activity, acting on acid anhydrides, in phosphorus-containing anhydrides;GO:00973…	GO:0043292//contractile fiber;GO:0043231//intracellular membrane-bounded organelle;GO:0044464//cell part;GO:0005622//intracellular;GO:0044297//cell body;GO:0016020//membrane;GO:0044422//organelle part;GO:0044425//membrane part;GO:0030016//myofibril;GO:0043227//membrane-bounded organelle;GO:0044444//cytoplasmic part;GO:0042995//cell projection;GO:0031674//I band;GO:0071944//cell periphery;GO:00300…
Unigene0090838	1.7899	2.1225	2.7796	1.894	1.9052	1.5196	115.37	115.085	92.3542	32.3202	34.2071	32.5031	3581	29491	29.5677	XP_013209895.1	115	1e-25	PREDICTED: ataxin-7-like protein 3 isoform X1 [Microtus ochrogaster]	sp|Q14CW9|AT7L3_HUMAN	103	8e-24	Ataxin-7-like protein 3 OS=Homo sapiens GN=ATXN7L3 PE=1 SV=1	--	--	--	--	--	--	--	--	--	--	-	-	-
Unigene0083784	11.3168	14.9148	38.2273	8.6499	6.8224	0.2028	420.777	298.803	405.536	258.781	280.395	307.903	2375	94439	142.765	XP_019507209.1	530	0	PREDICTED: calbindin [Hipposideros armiger]	sp|P04467|CALB1_BOVIN	520	6e-179	Calbindin OS=Bos taurus GN=CALB1 PE=1 SV=3	Hs4826655	518	1e-178	KOG0027	Calmodulin and related proteins (EF-Hand superfamily)	K14757//calbindin D28	8e-179	522	fca:101100617	ko04961//Endocrine and other factor-regulated calcium reabsorption//Excretory system//Organismal Systems	GO:0023051//regulation of signaling;GO:0072507//divalent inorganic cation homeostasis;GO:0007423//sensory organ development;GO:0072001//renal system development;GO:0001655//urogenital system development;GO:0007611//learning or memory;GO:0072503//cellular divalent inorganic cation homeostasis;GO:0050890//cognition;GO:0001654//eye development;GO:0065007//biological regulation;GO:0098771//inorganic …	GO:0005488//binding;GO:0046872//metal ion binding;GO:0008289//lipid binding;GO:0097159//organic cyclic compound binding;GO:0046914//transition metal ion binding;GO:0043169//cation binding;GO:0005496//steroid binding;GO:0043167//ion binding	GO:0005737//cytoplasm;GO:0043229//intracellular organelle;GO:0044297//cell body;GO:0043227//membrane-bounded organelle;GO:0042995//cell projection;GO:0043226//organelle;GO:0043005//neuron projection;GO:0043231//intracellular membrane-bounded organelle;GO:0044464//cell part;GO:0097458//neuron part;GO:0031988//membrane-bounded vesicle;GO:0005623//cell;GO:0044424//intracellular part;GO:0044444//cyto…
Unigene0104007	2.5591	3.6684	3.7002	2.1328	2.4106	1.9998	21.5454	16.1805	16.6742	55.8937	54.6112	64.2714	2673	13238	17.781	XP_019507520.1	171	3e-46	PREDICTED: cAMP-dependent protein kinase inhibitor alpha isoform X1 [Hipposideros armiger]	sp|Q3SX13|IPKA_BOVIN	149	8e-41	cAMP-dependent protein kinase inhibitor alpha OS=Bos taurus GN=PKIA PE=1 SV=3	--	--	--	--	--	K15985//cAMP-dependent protein kinase inhibitor alpha	2e-46	167	lve:103074989	--	-	-	-
Unigene0083230	31.1959	28.4313	38.9733	17.7101	37.1581	15.0719	752.149	654.202	648.319	185.673	215.375	239.318	1604	87168	195.113	XP_019497472.1	701	0	PREDICTED: transmembrane protein 59-like isoform X2 [Hipposideros armiger]	sp|Q0VCT2|TM59L_BOVIN	594	0	Transmembrane protein 59-like OS=Bos taurus GN=TMEM59L PE=2 SV=1	--	--	--	--	--	--	--	--	--	--	-	-	-
Unigene0022295	0.6691	2.477	2.9535	2.2131	3.3841	2.9912	42.1859	29.2033	20.5798	26.1726	25.9138	29.8072	644	2359	13.1515	XP_019584597.1	213	8e-60	PREDICTED: iporin isoform X1 [Rhinolophus sinicus]	sp|Q8N2Y8|RUSC2_HUMAN	154	5e-41	Iporin OS=Homo sapiens GN=RUSC2 PE=1 SV=3	--	--	--	--	--	--	--	--	--	--	-	-	GO:0043227//membrane-bounded organelle;GO:0031988//membrane-bounded vesicle;GO:0043226//organelle;GO:0031982//vesicle
Unigene0110847	1.11	0.6543	1.9796	2.0461	1.4793	1.1829	7.146	7.2375	7.2006	9.169	9.432	10.3806	4804	5599	4.1845	XP_019324865.1	1630	0	PREDICTED: inactive dipeptidyl peptidase 10 isoform X1 [Panthera pardus]	--	--	--	--	Hs22041021	1488	0	KOG2100	Dipeptidyl aminopeptidase	--	--	--	--	--	-	GO:0008233//peptidase activity;GO:0070011//peptidase activity, acting on L-amino acid peptides;GO:0003824//catalytic activity;GO:0016787//hydrolase activity	-
Unigene0069478	7.0582	7.691	9.1926	4.9955	6.0196	6.0227	48.6605	56.3289	59.1772	46.6042	41.0198	54.6286	2007	13648	24.4149	AAC99998.1	93.6	2e-19	ORF; Method: conceptual translation supplied by author [Homo sapiens]	--	--	--	--	--	--	--	--	--	--	--	--	--	--	-	-	-
Unigene0012002	4.9364	6.6791	10.1612	5.3731	8.0782	3.215	56.1186	37.0564	31.198	42.6259	38.6164	38.8046	4299	23691	19.7856	XP_019602245.1	2098	0	PREDICTED: kinesin-like protein KIF1B isoform X5 [Rhinolophus sinicus]	sp|O60333|KIF1B_HUMAN	2057	0	Kinesin-like protein KIF1B OS=Homo sapiens GN=KIF1B PE=1 SV=5	Hs14349301	2058	0	KOG0245	Kinesin-like protein	K10392//kinesin family member 1	0	2071	cfr:102508605	--	-	-	-
Unigene0002690	1.1627	1.6292	2.2611	1.2223	1.0894	0.8136	8.777	9.4929	10.2535	7.9939	7.4898	7.0538	2131	2465	4.153	XP_019597071.1	1219	0	PREDICTED: transient receptor potential cation channel subfamily M member 4 isoform X1 [Rhinolophus sinicus]	sp|Q7TN37|TRPM4_MOUSE	884	0	Transient receptor potential cation channel subfamily M member 4 OS=Mus musculus GN=Trpm4 PE=1 SV=1	Hs21314671	830	0	KOG3614	Ca2+/Mg2+-permeable cation channels (LTRPC family)	K04979//transient receptor potential cation channel subfamily M member 4	0	955	lve:103090686	ko04911//Insulin secretion//Endocrine system//Organismal Systems	GO:0048583//regulation of response to stimulus;GO:0048522//positive regulation of cellular process;GO:0018193//peptidyl-amino acid modification;GO:0003013//circulatory system process;GO:0051234//establishment of localization;GO:0018205//peptidyl-lysine modification;GO:0044763//single-organism cellular process;GO:0051239//regulation of multicellular organismal process;GO:0090066//regulation of ana…	GO:0005216//ion channel activity;GO:0022838//substrate-specific channel activity;GO:0005215//transporter activity;GO:0022857//transmembrane transporter activity;GO:0022892//substrate-specific transporter activity;GO:0005261//cation channel activity;GO:0022803//passive transmembrane transporter activity;GO:0008324//cation transmembrane transporter activity;GO:0015267//channel activity;GO:0022891//…	GO:0043226//organelle;GO:0005623//cell;GO:0044425//membrane part;GO:0031224//intrinsic component of membrane;GO:0044464//cell part;GO:0043231//intracellular membrane-bounded organelle;GO:0044424//intracellular part;GO:0043229//intracellular organelle;GO:0043227//membrane-bounded organelle;GO:0016020//membrane;GO:0005622//intracellular
Unigene0109016	7.2459	6.7436	12.2586	3.5321	6.4342	0.8252	53.1489	42.0365	33.3726	62.8683	62.8064	63.0821	3910	27291	25.0597	XP_006152664.1	841	0	PREDICTED: synaptic vesicle membrane protein VAT-1 homolog-like isoform X2 [Tupaia chinensis]	--	--	--	--	Hs14776255	832	0	KOG1198	Zinc-binding oxidoreductase	--	--	--	--	--	GO:0008152//metabolic process;GO:0044699//single-organism process;GO:0044710//single-organism metabolic process	GO:0003824//catalytic activity	-
Unigene0002829	3.6667	3.7544	3.0476	3.3184	3.7781	3.5727	42.2003	37.8087	36.0432	40.7008	38.8482	39.4803	3599	18129	18.0853	XP_019608037.1	542	0	PREDICTED: ras association domain-containing protein 5 isoform X2 [Rhinolophus sinicus]	sp|Q8WWW0|RASF5_HUMAN	435	4e-139	Ras association domain-containing protein 5 OS=Homo sapiens GN=RASSF5 PE=1 SV=1	Hs13899265	366	2e-114	KOG4239	Ras GTPase effector RASSF2	K08015//Ras association domain-containing protein 5	9e-173	519	myd:102752605	ko04015//Rap1 signaling pathway//Signal transduction//Environmental Information Processing;ko04014//Ras signaling pathway//Signal transduction//Environmental Information Processing;ko04670//Leukocyte transendothelial migration//Immune system//Organismal Systems	GO:0007165//signal transduction;GO:0060255//regulation of macromolecule metabolic process;GO:0023052//signaling;GO:0031323//regulation of cellular metabolic process;GO:0050789//regulation of biological process;GO:0007154//cell communication;GO:0044763//single-organism cellular process;GO:0008283//cell proliferation;GO:0032879//regulation of localization;GO:0031396//regulation of protein ubiquitin…	-	-
Unigene0096319	1.0647	1.3792	1.1568	1.1708	1.6809	0.8787	5.6699	5.2333	5.3946	7.3355	5.7537	5.6368	1973	1654	3.0098	XP_019600229.1	943	0	PREDICTED: GDNF family receptor alpha-2 isoform X1 [Rhinolophus sinicus]	sp|O00451|GFRA2_HUMAN	895	0	GDNF family receptor alpha-2 OS=Homo sapiens GN=GFRA2 PE=2 SV=2	--	--	--	--	--	--	--	--	--	--	GO:0048731//system development;GO:0023052//signaling;GO:0009987//cellular process;GO:0007165//signal transduction;GO:0019222//regulation of metabolic process;GO:0032501//multicellular organismal process;GO:0007154//cell communication;GO:0050789//regulation of biological process;GO:0050896//response to stimulus;GO:0031324//negative regulation of cellular metabolic process;GO:0044767//single-organi…	GO:0099600//transmembrane receptor activity;GO:0004872//receptor activity;GO:0060089//molecular transducer activity;GO:0038023//signaling receptor activity;GO:0004888//transmembrane signaling receptor activity;GO:0004871//signal transducer activity;GO:0004896//cytokine receptor activity	GO:0044425//membrane part;GO:0016020//membrane;GO:0031224//intrinsic component of membrane
Unigene0081215	1.7746	2.6126	2.7067	2.0297	2.3964	1.5196	11.7554	11.2694	8.2871	34.4768	29.5131	34.3342	2155	6209	10.3444	XP_019590431.1	548	0	PREDICTED: OX-2 membrane glycoprotein isoform X1 [Rhinolophus sinicus]	sp|Q5RAL8|OX2G_PONAB	426	7e-143	OX-2 membrane glycoprotein OS=Pongo abelii GN=CD200 PE=2 SV=1	CE19703	52.8	2e-06	KOG3515	Predicted transmembrane protein of the immunoglobulin family of cell adhesion molecules	K06556//CD200 antigen	3e-157	464	pale:102895462	--	-	-	GO:0044425//membrane part;GO:0016020//membrane;GO:0031224//intrinsic component of membrane
Unigene0108730	0.6922	1.1236	1.9257	2.8133	3.7913	1.9691	56.3194	37.4794	24.3004	14.9123	14.877	17.3527	1712	5757	12.0733	XP_019582255.1	829	0	PREDICTED: synaptic vesicle glycoprotein 2B [Rhinolophus sinicus]	--	--	--	--	Hs7662270	756	0	KOG0255	Synaptic vesicle transporter SVOP and related transporters (major facilitator superfamily)	K06258//MFS transporter, VNT family, synaptic vesicle glycoprotein 2	0	827	cfa:488723	ko04512//ECM-receptor interaction//Signaling molecules and interaction//Environmental Information Processing	GO:0044699//single-organism process;GO:0044763//single-organism cellular process;GO:0009987//cellular process;GO:0051234//establishment of localization;GO:0051179//localization	GO:0005215//transporter activity	GO:0044444//cytoplasmic part;GO:0044424//intracellular part;GO:0031224//intrinsic component of membrane;GO:0043226//organelle;GO:0005622//intracellular;GO:0044425//membrane part;GO:0043229//intracellular organelle;GO:0005737//cytoplasm;GO:0043231//intracellular membrane-bounded organelle;GO:0016023//cytoplasmic, membrane-bounded vesicle;GO:0031982//vesicle;GO:0043227//membrane-bounded organelle;G…
Unigene0012148	5.023	5.8217	10.237	3.5795	8.2158	2.5981	42.47	21.1534	30.9197	30.2245	28.5096	32.5439	2595	11170	15.4543	XP_012511979.1	1631	0	PREDICTED: AP-3 complex subunit beta-2 isoform X2 [Propithecus coquereli]	sp|Q13367|AP3B2_HUMAN	1473	0	AP-3 complex subunit beta-2 OS=Homo sapiens GN=AP3B2 PE=1 SV=2	Hs4758760	1437	0	KOG1060	Vesicle coat complex AP-3, beta subunit	K12397//AP-3 complex subunit beta	0	1626	bta:784163	ko04142//Lysosome//Transport and catabolism//Cellular Processes	GO:0044699//single-organism process;GO:0051650//establishment of vesicle localization;GO:0051656//establishment of organelle localization;GO:0010970//establishment of localization by movement along microtubule;GO:1902578//single-organism localization;GO:1902582//single-organism intracellular transport;GO:1902580//single-organism cellular localization;GO:0046907//intracellular transport;GO:0033036…	-	GO:0043227//membrane-bounded organelle;GO:0044464//cell part;GO:0044425//membrane part;GO:0098796//membrane protein complex;GO:0044424//intracellular part;GO:0005623//cell;GO:0043231//intracellular membrane-bounded organelle;GO:0005737//cytoplasm;GO:0048475//coated membrane;GO:0043226//organelle;GO:0016020//membrane;GO:0043229//intracellular organelle;GO:0030119//AP-type membrane coat adaptor com…
Unigene0113978	1.4844	1.1083	1.4145	1.4189	0.7461	0.948	10.0978	5.2542	8.5957	13.3897	14.1974	11.596	762	1063	5.0085	XP_019566831.1	495	2e-158	PREDICTED: serine/threonine-protein kinase WNK1 isoform X15 [Rhinolophus sinicus]	--	--	--	--	Hs12711660	419	1e-133	KOG0584	Serine/threonine protein kinase	K08867//WNK lysine deficient protein kinase [EC:2.7.11.1]	4e-138	436	ptg:102952582	--	GO:0065007//biological regulation;GO:0043170//macromolecule metabolic process;GO:0036211//protein modification process;GO:0051049//regulation of transport;GO:0071704//organic substance metabolic process;GO:0044260//cellular macromolecule metabolic process;GO:0050789//regulation of biological process;GO:0051046//regulation of secretion;GO:0009987//cellular process;GO:0048519//negative regulation o…	GO:0005488//binding;GO:0003824//catalytic activity;GO:0016740//transferase activity;GO:0032550//purine ribonucleoside binding;GO:0032549//ribonucleoside binding;GO:1901363//heterocyclic compound binding;GO:0097159//organic cyclic compound binding;GO:0016773//phosphotransferase activity, alcohol group as acceptor;GO:0001882//nucleoside binding;GO:0001883//purine nucleoside binding;GO:0004672//prot…	GO:0044464//cell part;GO:0044424//intracellular part;GO:0005623//cell;GO:0005622//intracellular
Unigene0020021	2.107	2.1433	1.9475	2.1806	3.2713	1.3781	9.0438	9.9165	10.0086	10.7972	13.2714	13.8522	3809	6021	5.6753	XP_019589572.1	1263	0	PREDICTED: E3 ubiquitin-protein ligase DTX1 [Rhinolophus sinicus]	sp|Q61010|DTX1_MOUSE	1098	0	E3 ubiquitin-protein ligase DTX1 OS=Mus musculus GN=Dtx1 PE=1 SV=2	7296816	51.6	1e-05	KOG0168	Putative ubiquitin fusion degradation protein	K06058//deltex [EC:2.3.2.27]	0	1134	lve:103084558	ko04330//Notch signaling pathway//Signal transduction//Environmental Information Processing	GO:0065007//biological regulation;GO:0002694//regulation of leukocyte activation;GO:0007154//cell communication;GO:1903037//regulation of leukocyte cell-cell adhesion;GO:0045619//regulation of lymphocyte differentiation;GO:0050793//regulation of developmental process;GO:0050863//regulation of T cell activation;GO:2000026//regulation of multicellular organismal development;GO:0007165//signal trans…	GO:0016879//ligase activity, forming carbon-nitrogen bonds;GO:0003824//catalytic activity;GO:0043169//cation binding;GO:0046914//transition metal ion binding;GO:0044389//ubiquitin-like protein ligase binding;GO:0043167//ion binding;GO:0019899//enzyme binding;GO:0070735//protein-glycine ligase activity;GO:0005488//binding;GO:0046872//metal ion binding;GO:0016881//acid-amino acid ligase activity;GO…	GO:0044424//intracellular part;GO:0043229//intracellular organelle;GO:0043231//intracellular membrane-bounded organelle;GO:0005623//cell;GO:0005622//intracellular;GO:0043226//organelle;GO:0043227//membrane-bounded organelle;GO:0044464//cell part
Unigene0071774	1.2753	2.6791	3.6204	2.122	0.9238	0.1341	11.8708	11.666	15.6792	9.0144	11.6215	25.3206	718	1343	6.7156	XP_019566261.1	362	2e-121	PREDICTED: class E basic helix-loop-helix protein 22, partial [Rhinolophus sinicus]	sp|O09029|BHE22_MESAU	255	8e-82	Class E basic helix-loop-helix protein 22 OS=Mesocricetus auratus GN=BHLHE22 PE=2 SV=2	Hs22047336	236	2e-76	KOG3898	Transcription factor NeuroD and related HTH proteins	K09086//class B basic helix-loop-helix protein 4/5	6e-117	347	hgl:101721911	--	GO:0048468//cell development;GO:0009653//anatomical structure morphogenesis;GO:0065007//biological regulation;GO:0048858//cell projection morphogenesis;GO:0022008//neurogenesis;GO:2000112//regulation of cellular macromolecule biosynthetic process;GO:0007275//multicellular organism development;GO:0000904//cell morphogenesis involved in differentiation;GO:0007399//nervous system development;GO:0032…	GO:0005515//protein binding;GO:0046983//protein dimerization activity;GO:0005488//binding	GO:0043226//organelle;GO:0044424//intracellular part;GO:0043227//membrane-bounded organelle;GO:0005623//cell;GO:0043231//intracellular membrane-bounded organelle;GO:0005622//intracellular;GO:0043229//intracellular organelle;GO:0044464//cell part
Unigene0080393	74.9177	64.5268	90.3255	55.0831	67.4983	91.3749	411.863	860.469	208.008	411.061	430.632	487.051	770	48982	228.391	XP_019583330.1	158	4e-45	PREDICTED: neuronal regeneration-related protein isoform X1 [Rhinolophus sinicus]	sp|Q5NVD3|NREP_PONAB	111	2e-29	Neuronal regeneration-related protein OS=Pongo abelii GN=NREP PE=3 SV=1	--	--	--	--	--	--	--	--	--	--	GO:0044763//single-organism cellular process;GO:0009987//cellular process;GO:0044699//single-organism process	-	-
Unigene0016223	8.7493	9.2707	13.7693	12.5766	13.4944	11.8091	239.258	214.191	259.091	106.157	111.405	123.487	2247	48602	77.6576	XP_019523482.1	801	0	PREDICTED: neuroplastin isoform X1 [Hipposideros armiger]	sp|Q9Y639|NPTN_HUMAN	697	0	Neuroplastin OS=Homo sapiens GN=NPTN PE=1 SV=2	Hs19747267	84.7	4e-16	KOG0613	Projectin/twitchin and related proteins	--	--	--	--	--	GO:0036211//protein modification process;GO:0050801//ion homeostasis;GO:0023056//positive regulation of signaling;GO:0031344//regulation of cell projection organization;GO:0044707//single-multicellular organism process;GO:0051239//regulation of multicellular organismal process;GO:0048699//generation of neurons;GO:0051716//cellular response to stimulus;GO:0051960//regulation of nervous system deve…	GO:0036094//small molecule binding;GO:0005515//protein binding;GO:0070851//growth factor receptor binding;GO:1901363//heterocyclic compound binding;GO:0032549//ribonucleoside binding;GO:0003824//catalytic activity;GO:0032550//purine ribonucleoside binding;GO:0097159//organic cyclic compound binding;GO:0097367//carbohydrate derivative binding;GO:0004713//protein tyrosine kinase activity;GO:0016772…	GO:0044464//cell part;GO:0005886//plasma membrane;GO:0031224//intrinsic component of membrane;GO:0045202//synapse;GO:0098589//membrane region;GO:0005623//cell;GO:0044456//synapse part;GO:0044425//membrane part;GO:0098805//whole membrane;GO:0044459//plasma membrane part;GO:0071944//cell periphery;GO:0098590//plasma membrane region;GO:0097060//synaptic membrane;GO:0016020//membrane
Unigene0090821	1.7426	1.8324	2.1251	0.7878	1.1185	3.7476	13.1282	10.9169	15.7496	8.0698	8.8231	6.3645	3431	4962	5.1924	XP_019520293.1	2016	0	PREDICTED: glycine dehydrogenase (decarboxylating), mitochondrial [Hipposideros armiger]	sp|P23378|GCSP_HUMAN	1900	0	Glycine dehydrogenase (decarboxylating), mitochondrial OS=Homo sapiens GN=GLDC PE=1 SV=2	Hs18573217	1900	0	KOG2040	Glycine dehydrogenase (decarboxylating)	K00281//glycine dehydrogenase [EC:1.4.4.2]	0	1919	pale:102878093	ko01200//Carbon metabolism//Global and Overview//Metabolism;ko00260//Glycine, serine and threonine metabolism//Amino acid metabolism//Metabolism;ko00630//Glyoxylate and dicarboxylate metabolism//Carbohydrate metabolism//Metabolism	GO:0009069//serine family amino acid metabolic process;GO:0044763//single-organism cellular process;GO:0019752//carboxylic acid metabolic process;GO:0044237//cellular metabolic process;GO:0071704//organic substance metabolic process;GO:0043436//oxoacid metabolic process;GO:0044710//single-organism metabolic process;GO:0006082//organic acid metabolic process;GO:0006544//glycine metabolic process;G…	GO:0043168//anion binding;GO:0005488//binding;GO:0016491//oxidoreductase activity;GO:0003824//catalytic activity;GO:0016642//oxidoreductase activity, acting on the CH-NH2 group of donors, disulfide as acceptor;GO:0043167//ion binding;GO:0016638//oxidoreductase activity, acting on the CH-NH2 group of donors	GO:0043226//organelle;GO:0044464//cell part;GO:0043227//membrane-bounded organelle;GO:0005623//cell;GO:0044424//intracellular part;GO:0005622//intracellular;GO:0043231//intracellular membrane-bounded organelle;GO:0043229//intracellular organelle
Unigene0001351	1.1163	0.8508	1.1498	1.1459	1.5956	0.8733	5.0602	4.5038	7.9541	6.055	7.6666	5.6571	386	333	3.0973	XP_004451630.1	261	2e-85	PREDICTED: ataxin-7-like protein 3 isoform X1 [Dasypus novemcinctus]	sp|Q14CW9|AT7L3_HUMAN	210	4e-66	Ataxin-7-like protein 3 OS=Homo sapiens GN=ATXN7L3 PE=1 SV=1	--	--	--	--	--	K11363//SAGA-associated factor 11	4e-84	258	ptg:102948873	--	GO:0009987//cellular process;GO:0006355//regulation of transcription, DNA-templated;GO:0008152//metabolic process;GO:2001141//regulation of RNA biosynthetic process;GO:0044710//single-organism metabolic process;GO:0031326//regulation of cellular biosynthetic process;GO:0016569//covalent chromatin modification;GO:0044763//single-organism cellular process;GO:0065007//biological regulation;GO:001953…	GO:0043169//cation binding;GO:0003712//transcription cofactor activity;GO:0005488//binding;GO:0003713//transcription coactivator activity;GO:0046914//transition metal ion binding;GO:0000988//transcription factor activity, protein binding;GO:0043167//ion binding;GO:0046872//metal ion binding;GO:0000989//transcription factor activity, transcription factor binding	GO:0044424//intracellular part;GO:0044451//nucleoplasm part;GO:0005623//cell;GO:0043227//membrane-bounded organelle;GO:0043233//organelle lumen;GO:0031981//nuclear lumen;GO:0043229//intracellular organelle;GO:0043226//organelle;GO:1902494//catalytic complex;GO:0070013//intracellular organelle lumen;GO:0043231//intracellular membrane-bounded organelle;GO:0005634//nucleus;GO:0070461//SAGA-type comp…
Unigene0091510	0.9057	1.0848	2.4987	2.6084	3.7594	1.7461	20.5279	24.3332	18.3389	14.1478	18.3549	18.9734	1903	4724	8.9126	XP_006102074.1	421	2e-141	PREDICTED: LOW QUALITY PROTEIN: V-set and transmembrane domain-containing protein 2-like protein [Myotis lucifugus]	sp|Q96N03|VTM2L_HUMAN	419	3e-142	V-set and transmembrane domain-containing protein 2-like protein OS=Homo sapiens GN=VSTM2L PE=1 SV=1	--	--	--	--	--	--	--	--	--	--	-	-	-
Unigene0013263	0.9793	1.2468	2.3277	2.234	2.4517	0.6062	13.7418	8.1968	4.2225	11.4253	12.8068	13.5302	2860	4137	5.1934	XP_019592452.1	1881	0	PREDICTED: protein unc-13 homolog A isoform X1 [Rhinolophus sinicus]	sp|Q9UPW8|UN13A_HUMAN	1710	0	Protein unc-13 homolog A OS=Homo sapiens GN=UNC13A PE=2 SV=4	Hs5454148	1211	0	KOG1011	Neurotransmitter release regulator, UNC-13	K15293//protein unc-13	0	1842	bta:526874	ko04721//Synaptic vesicle cycle//Nervous system//Organismal Systems	GO:0016050//vesicle organization;GO:0044763//single-organism cellular process;GO:0099536//synaptic signaling;GO:0048278//vesicle docking;GO:0010646//regulation of cell communication;GO:0044699//single-organism process;GO:0008152//metabolic process;GO:0050794//regulation of cellular process;GO:0044237//cellular metabolic process;GO:0023051//regulation of signaling;GO:0050804//modulation of synapti…	GO:0005488//binding;GO:0043169//cation binding;GO:0043167//ion binding;GO:0008289//lipid binding	GO:0042995//cell projection;GO:0044464//cell part;GO:0045202//synapse;GO:0043005//neuron projection;GO:0005623//cell;GO:0097458//neuron part
Unigene0095482	1.2275	2.1709	1.1384	1.3577	2.5194	3.1263	9.6877	13.7886	16.9982	8.0396	10.9891	9.9952	1448	2306	5.7177	XP_005334470.1	197	5e-56	PREDICTED: zinc finger protein 22 [Ictidomys tridecemlineatus]	sp|Q5R4X5|ZNF22_PONAB	171	5e-48	Zinc finger protein 22 OS=Pongo abelii GN=ZNF22 PE=2 SV=1	Hs20472496	171	8e-49	KOG1721	FOG: Zn-finger	--	--	--	--	--	-	GO:0005488//binding;GO:0043169//cation binding;GO:0097159//organic cyclic compound binding;GO:0003676//nucleic acid binding;GO:0043167//ion binding;GO:1901363//heterocyclic compound binding	-
Unigene0001769	3.4147	4.9574	6.7749	1.5481	2.0591	0.3072	43.5893	22.6013	26.6466	20.771	24.7788	25.0066	2508	8800	12.5976	XP_006870959.1	1415	0	PREDICTED: ras-specific guanine nucleotide-releasing factor 1 [Chrysochloris asiatica]	sp|Q13972|RGRF1_HUMAN	1373	0	Ras-specific guanine nucleotide-releasing factor 1 OS=Homo sapiens GN=RASGRF1 PE=1 SV=2	Hs19923151	1365	0	KOG3417	Ras1 guanine nucleotide exchange factor	K04349//Ras-specific guanine nucleotide-releasing factor 1	0	1392	bta:520039	ko04510//Focal adhesion//Cellular commiunity//Cellular Processes;ko04010//MAPK signaling pathway//Signal transduction//Environmental Information Processing;ko04014//Ras signaling pathway//Signal transduction//Environmental Information Processing	GO:0016043//cellular component organization;GO:0044699//single-organism process;GO:0044707//single-multicellular organism process;GO:0065008//regulation of biological quality;GO:0010646//regulation of cell communication;GO:0051345//positive regulation of hydrolase activity;GO:0043547//positive regulation of GTPase activity;GO:0023051//regulation of signaling;GO:0071840//cellular component organiz…	GO:0005088//Ras guanyl-nucleotide exchange factor activity;GO:0005488//binding;GO:0005102//receptor binding;GO:0005085//guanyl-nucleotide exchange factor activity;GO:0005515//protein binding;GO:0098772//molecular function regulator	GO:0043005//neuron projection;GO:0097458//neuron part;GO:0042995//cell projection;GO:0005737//cytoplasm;GO:0044444//cytoplasmic part;GO:0044424//intracellular part;GO:0005623//cell;GO:0044464//cell part;GO:0016020//membrane;GO:0005622//intracellular
Unigene0013482	3.4938	3.8041	7.9165	4.3568	4.3537	1.5358	79.953	62.1913	70.8377	61.0307	66.0302	81.5541	1850	16144	31.3309	XP_019609932.1	726	0	PREDICTED: calsyntenin-3 isoform X2 [Rhinolophus sinicus]	sp|Q5R9Q9|CSTN3_PONAB	708	0	Calsyntenin-3 OS=Pongo abelii GN=CLSTN3 PE=2 SV=1	Hs7662268	703	0	KOG1834	Calsyntenin	--	--	--	--	--	GO:0071840//cellular component organization or biogenesis;GO:0007155//cell adhesion;GO:0007270//neuron-neuron synaptic transmission;GO:0007154//cell communication;GO:0023052//signaling;GO:0098742//cell-cell adhesion via plasma-membrane adhesion molecules;GO:0099537//trans-synaptic signaling;GO:0016043//cellular component organization;GO:0098609//cell-cell adhesion;GO:0022610//biological adhesion;…	-	GO:0044425//membrane part;GO:0098589//membrane region;GO:0005886//plasma membrane;GO:0031988//membrane-bounded vesicle;GO:0097060//synaptic membrane;GO:0098590//plasma membrane region;GO:0045202//synapse;GO:0044459//plasma membrane part;GO:0044456//synapse part;GO:0031224//intrinsic component of membrane;GO:0098805//whole membrane;GO:0005623//cell;GO:0016020//membrane;GO:0043226//organelle;GO:004…
Unigene0014743	1.0815	1.1255	1.5871	2.3965	1.9149	1.0799	11.7143	7.8574	6.298	7.9346	8.0581	8.4483	3835	4449	4.1651	XP_019594922.1	2644	0	PREDICTED: contactin-associated protein-like 2 [Rhinolophus sinicus]	sp|Q9UHC6|CNTP2_HUMAN	2500	0	Contactin-associated protein-like 2 OS=Homo sapiens GN=CNTNAP2 PE=1 SV=1	Hs7662350	2500	0	KOG3516	Neurexin IV	K07380//contactin associated protein-like 2	0	2515	tup:102471737	ko04514//Cell adhesion molecules (CAMs)//Signaling molecules and interaction//Environmental Information Processing	GO:0030030//cell projection organization;GO:0008104//protein localization;GO:0070727//cellular macromolecule localization;GO:0050877//neurological system process;GO:0044708//single-organism behavior;GO:0030900//forebrain development;GO:0016043//cellular component organization;GO:0032501//multicellular organismal process;GO:0032502//developmental process;GO:0009987//cellular process;GO:0051641//ce…	GO:0005515//protein binding;GO:0005488//binding	GO:0098589//membrane region;GO:0043005//neuron projection;GO:0098590//plasma membrane region;GO:0016020//membrane;GO:0016021//integral component of membrane;GO:0034705//potassium channel complex;GO:0071944//cell periphery;GO:0098805//whole membrane;GO:0032589//neuron projection membrane;GO:0031252//cell leading edge;GO:0030424//axon;GO:0032991//macromolecular complex;GO:0031256//leading edge memb…
Unigene0004045	3.3223	5.1367	7.9679	2.3494	1.7534	0.1485	28.4764	24.7764	19.2139	26.788	27.7164	19.8119	1297	4240	11.737	XP_010804586.1	884	0	PREDICTED: dihydropyrimidinase-related protein 1 isoform X1 [Bos taurus]	sp|P97427|DPYL1_MOUSE	870	0	Dihydropyrimidinase-related protein 1 OS=Mus musculus GN=Crmp1 PE=1 SV=1	Hs4503051	870	0	KOG2584	Dihydroorotase and related enzymes	--	--	--	--	--	GO:0048468//cell development;GO:0006139//nucleobase-containing compound metabolic process;GO:0072527//pyrimidine-containing compound metabolic process;GO:0044763//single-organism cellular process;GO:0030154//cell differentiation;GO:0044710//single-organism metabolic process;GO:0006807//nitrogen compound metabolic process;GO:0044237//cellular metabolic process;GO:0055086//nucleobase-containing sma…	GO:0016810//hydrolase activity, acting on carbon-nitrogen (but not peptide) bonds;GO:0005515//protein binding;GO:0005488//binding;GO:0016787//hydrolase activity;GO:0003824//catalytic activity	GO:0044424//intracellular part;GO:0043226//organelle;GO:0043232//intracellular non-membrane-bounded organelle;GO:0005856//cytoskeleton;GO:0043005//neuron projection;GO:0044297//cell body;GO:0043229//intracellular organelle;GO:0044430//cytoskeletal part;GO:0042995//cell projection;GO:0043228//non-membrane-bounded organelle;GO:0044422//organelle part;GO:0005623//cell;GO:0044464//cell part;GO:004444…
Unigene0085884	4.0298	4.1526	6.5726	5.888	7.1588	4.0033	38.9576	30.5005	34.1309	85.8938	94.132	104.669	2045	17256	30.2956	XP_019595938.1	515	5e-177	PREDICTED: receptor expression-enhancing protein 2 isoform X1 [Rhinolophus sinicus]	sp|Q2KI30|REEP2_BOVIN	461	5e-157	Receptor expression-enhancing protein 2 OS=Bos taurus GN=REEP2 PE=2 SV=1	Hs7706141	270	2e-85	KOG1726	HVA22/DP1 gene product-related proteins	K17338//receptor expression-enhancing protein 1/2/3/4	3e-160	470	bacu:103015259	--	GO:0061024//membrane organization;GO:0032501//multicellular organismal process;GO:0070727//cellular macromolecule localization;GO:0044699//single-organism process;GO:0071840//cellular component organization or biogenesis;GO:0044763//single-organism cellular process;GO:0007600//sensory perception;GO:0009987//cellular process;GO:0050877//neurological system process;GO:0050909//sensory perception of…	GO:0005488//binding;GO:0005515//protein binding;GO:0005102//receptor binding;GO:0001664//G-protein coupled receptor binding	GO:0031988//membrane-bounded vesicle;GO:0043232//intracellular non-membrane-bounded organelle;GO:0044422//organelle part;GO:0043226//organelle;GO:0005856//cytoskeleton;GO:0016021//integral component of membrane;GO:0005623//cell;GO:0043229//intracellular organelle;GO:0031224//intrinsic component of membrane;GO:0015630//microtubule cytoskeleton;GO:0005874//microtubule;GO:0044424//intracellular part…
Unigene0066611	4.9701	6.7456	7.8911	4.4296	5.0835	2.0669	51.06	35.271	39.4217	57.6788	62.7755	73.5585	466	3229	24.878	KFO24324.1	77	1e-13	Neurochondrin [Fukomys damarensis]	sp|Q9Z0E0|NCDN_MOUSE	61.2	5e-10	Neurochondrin OS=Mus musculus GN=Ncdn PE=1 SV=1	Hs17444574	58.9	5e-10	KOG2611	Neurochondrin/leucine-rich protein (Neurochondrin)	--	--	--	--	--	-	-	-
Unigene0075201	3.5545	7.4908	6.2422	0.4447	3.9587	0.6151	51.4714	79.1468	47.3859	25.7148	31.0339	30.7831	1879	10428	19.9254	XP_019488461.1	639	0	PREDICTED: chromogranin-A isoform X1 [Hipposideros armiger]	sp|Q9XS63|CMGA_HORSE	605	0	Chromogranin-A OS=Equus caballus GN=CHGA PE=2 SV=1	--	--	--	--	--	--	--	--	--	--	GO:0044707//single-multicellular organism process;GO:0006928//movement of cell or subcellular component;GO:0002252//immune effector process;GO:0060326//cell chemotaxis;GO:0050433//regulation of catecholamine secretion;GO:0006955//immune response;GO:0002366//leukocyte activation involved in immune response;GO:0045321//leukocyte activation;GO:0032879//regulation of localization;GO:0043207//response…	-	GO:0043231//intracellular membrane-bounded organelle;GO:0044424//intracellular part;GO:0043226//organelle;GO:0016023//cytoplasmic, membrane-bounded vesicle;GO:0031988//membrane-bounded vesicle;GO:0043229//intracellular organelle;GO:0005623//cell;GO:0030659//cytoplasmic vesicle membrane;GO:0043227//membrane-bounded organelle;GO:0012506//vesicle membrane;GO:0044422//organelle part;GO:0044446//intra…
Unigene0013861	2.4025	3.4161	5.9263	2.8692	3.6827	0.7739	23.7222	14.7553	12.218	20.8298	22.0369	19.3537	3049	7872	9.2696	XP_019610685.1	2016	0	PREDICTED: plasma membrane calcium-transporting ATPase 3 isoform X1 [Rhinolophus sinicus]	sp|Q64568|AT2B3_RAT	1991	0	Plasma membrane calcium-transporting ATPase 3 OS=Rattus norvegicus GN=Atp2b3 PE=2 SV=2	Hs11386155	1978	0	KOG0204	Calcium transporting ATPase	K05850//Ca2+ transporting ATPase, plasma membrane [EC:3.6.3.8]	0	1997	ecb:100057711	ko04020//Calcium signaling pathway//Signal transduction//Environmental Information Processing;ko04024//cAMP signaling pathway//Signal transduction//Environmental Information Processing;ko04022//cGMP - PKG signaling pathway//Signal transduction//Environmental Information Processing;ko04261//Adrenergic signaling in cardiomyocytes//Circulatory system//Organismal Systems;ko04972//Pancreatic secretion…	GO:0030001//metal ion transport;GO:0051234//establishment of localization;GO:0006812//cation transport;GO:0070838//divalent metal ion transport;GO:0051179//localization;GO:0006810//transport;GO:1902578//single-organism localization;GO:0044699//single-organism process;GO:0044765//single-organism transport;GO:0006811//ion transport;GO:0072511//divalent inorganic cation transport;GO:0006816//calcium…	GO:0022891//substrate-specific transmembrane transporter activity;GO:0019829//cation-transporting ATPase activity;GO:0022804//active transmembrane transporter activity;GO:0097159//organic cyclic compound binding;GO:0022857//transmembrane transporter activity;GO:0017111//nucleoside-triphosphatase activity;GO:0032550//purine ribonucleoside binding;GO:0016887//ATPase activity;GO:0036094//small molec…	GO:0043229//intracellular organelle;GO:0031224//intrinsic component of membrane;GO:0044424//intracellular part;GO:0005622//intracellular;GO:0043226//organelle;GO:0016020//membrane;GO:0044464//cell part;GO:0005623//cell;GO:0098805//whole membrane;GO:0043227//membrane-bounded organelle;GO:0044425//membrane part;GO:0098589//membrane region;GO:0043231//intracellular membrane-bounded organelle
Unigene0102875	3.2223	4.282	5.1773	1.395	3.1861	1.2828	23.779	28.9167	22.0327	34.6622	29.0655	30.9574	2290	8512	13.3453	AAQ56189.1	739	0	cajalin 2, partial [Homo sapiens]	sp|P0C6S7|ANS1B_RAT	699	0	Ankyrin repeat and sterile alpha motif domain-containing protein 1B OS=Rattus norvegicus GN=Anks1b PE=1 SV=1	Hs10047134	426	7e-141	KOG0507	CASK-interacting adaptor protein (caskin) and related proteins with ankyrin repeats and SAM domain	--	--	--	--	--	-	GO:0005102//receptor binding;GO:0005515//protein binding;GO:0005488//binding	GO:0098589//membrane region;GO:0043227//membrane-bounded organelle;GO:0044309//neuron spine;GO:0044425//membrane part;GO:0044451//nucleoplasm part;GO:0070013//intracellular organelle lumen;GO:0044459//plasma membrane part;GO:0005886//plasma membrane;GO:0097060//synaptic membrane;GO:0098805//whole membrane;GO:0098590//plasma membrane region;GO:0016020//membrane;GO:0031981//nuclear lumen;GO:0044428…
Unigene0093170	2.106	1.5752	2.9639	1.5248	1.5303	0.3684	16.6775	17.2392	14.1357	34.46	36.0395	36.8406	2353	7790	11.8863	XP_019611198.1	651	0	PREDICTED: mas-related G-protein coupled receptor member F isoform X4 [Rhinolophus sinicus]	sp|Q96AM1|MRGRF_HUMAN	565	0	Mas-related G-protein coupled receptor member F OS=Homo sapiens GN=MRGPRF PE=2 SV=1	Hs11426997	59.3	1e-08	KOG3656	FOG: 7 transmembrane receptor	K08394//Mas-related G protein-coupled receptor member F	0	605	pale:102893734	--	GO:0051716//cellular response to stimulus;GO:0050794//regulation of cellular process;GO:0009987//cellular process;GO:0065007//biological regulation;GO:0050789//regulation of biological process;GO:0044700//single organism signaling;GO:0007165//signal transduction;GO:0044763//single-organism cellular process;GO:0023052//signaling;GO:0007154//cell communication;GO:0050896//response to stimulus;GO:00…	GO:0099600//transmembrane receptor activity;GO:0060089//molecular transducer activity;GO:0004872//receptor activity;GO:0004871//signal transducer activity;GO:0004888//transmembrane signaling receptor activity;GO:0038023//signaling receptor activity	GO:0031224//intrinsic component of membrane;GO:0016020//membrane;GO:0031982//vesicle;GO:0044425//membrane part;GO:0031988//membrane-bounded vesicle;GO:0043226//organelle;GO:0043227//membrane-bounded organelle
Unigene0090133	2.911	4.6212	6.9139	9.8231	5.5302	0.4774	88.9821	61.7272	76.5034	78.4381	91.6737	127.273	3127	34085	39.1353	XP_019276817.1	604	0	PREDICTED: carbonic anhydrase-related protein [Panthera pardus]	sp|P35219|CAH8_HUMAN	602	0	Carbonic anhydrase-related protein OS=Homo sapiens GN=CA8 PE=1 SV=3	Hs22027500	602	0	KOG0382	Carbonic anhydrase	K01672//carbonic anhydrase [EC:4.2.1.1]	0	603	umr:103677460	ko00910//Nitrogen metabolism//Energy metabolism//Metabolism	GO:0009987//cellular process;GO:0048017//inositol lipid-mediated signaling;GO:0044700//single organism signaling;GO:0008152//metabolic process;GO:0044237//cellular metabolic process;GO:0007154//cell communication;GO:0044699//single-organism process;GO:0065007//biological regulation;GO:0051716//cellular response to stimulus;GO:0050794//regulation of cellular process;GO:0044763//single-organism cel…	GO:0046872//metal ion binding;GO:0046914//transition metal ion binding;GO:0005488//binding;GO:0043169//cation binding;GO:0043167//ion binding	GO:0044424//intracellular part;GO:0005623//cell;GO:0044464//cell part;GO:0005622//intracellular
Unigene0111833	3.2492	5.9509	9.0713	2.5847	1.0626	0.9311	116.364	74.3148	87.0665	174.191	143.513	199.988	1293	21044	58.4336	XP_006743427.1	714	0	PREDICTED: transmembrane protein 132A-like, partial [Leptonychotes weddellii]	--	--	--	--	Hs8923510	171	5e-46	KOG4789	Uncharacterized conserved protein	K17599//transmembrane protein 132	0	714	pps:100989310	--	-	-	GO:0044422//organelle part;GO:0031090//organelle membrane;GO:0044424//intracellular part;GO:0044425//membrane part;GO:0043226//organelle;GO:0016020//membrane;GO:0043229//intracellular organelle;GO:0031988//membrane-bounded vesicle;GO:0031224//intrinsic component of membrane;GO:0005623//cell;GO:0005622//intracellular;GO:0043227//membrane-bounded organelle;GO:0044464//cell part;GO:0031982//vesicle;…
Unigene0104271	2.3719	3.2724	4.4915	1.0754	2.9806	0.8825	81.7733	102.998	87.8003	52.7537	51.7375	57.6721	3656	31871	31.2984	XP_019606208.1	1278	0	PREDICTED: solute carrier family 13 member 4 isoform X1 [Rhinolophus sinicus]	sp|Q9UKG4|S13A4_HUMAN	1107	0	Solute carrier family 13 member 4 OS=Homo sapiens GN=SLC13A4 PE=2 SV=2	Hs6912690	1113	0	KOG1281	Na+/dicarboxylate, Na+/tricarboxylate and phosphate transporters	K14444//solute carrier family 13 (sodium/sulfate cotransporter), member 1/4	0	1154	pale:102883902	--	GO:1902578//single-organism localization;GO:0030001//metal ion transport;GO:0051234//establishment of localization;GO:0044765//single-organism transport;GO:0009987//cellular process;GO:0006810//transport;GO:0006812//cation transport;GO:0044763//single-organism cellular process;GO:0051179//localization;GO:0044699//single-organism process;GO:0006811//ion transport	-	-
Unigene0013026	2.7928	6.4708	7.6705	3.1489	4.3507	0.9669	39.7417	46.408	29.1323	38.9206	38.6123	42.8921	5728	29303	18.3672	XP_019605949.1	1887	0	PREDICTED: glutamate receptor 1 isoform X1 [Rhinolophus sinicus]	sp|P42261|GRIA1_HUMAN	1866	0	Glutamate receptor 1 OS=Homo sapiens GN=GRIA1 PE=1 SV=2	Hs4504113	1864	0	KOG1054	Glutamate-gated AMPA-type ion channel receptor subunit GluR2 and related subunits	K05197//glutamate receptor 1	0	1883	pale:102897005	ko04024//cAMP signaling pathway//Signal transduction//Environmental Information Processing;ko04080//Neuroactive ligand-receptor interaction//Signaling molecules and interaction//Environmental Information Processing;ko04724//Glutamatergic synapse//Nervous system//Organismal Systems;ko04713//Circadian entrainment//Environmental adaptation//Organismal Systems;ko04728//Dopaminergic synapse//Nervous s…	-	-	-
Unigene0105729	0.9275	1.2177	1.6139	1.1284	1.1706	1.0696	8.6413	7.2309	8.1859	6.5845	6.5984	6.6536	4007	3991	3.576	XP_019523206.1	2435	0	PREDICTED: calmodulin-regulated spectrin-associated protein 3 isoform X1 [Hipposideros armiger]	sp|Q80VC9|CAMP3_MOUSE	2020	0	Calmodulin-regulated spectrin-associated protein 3 OS=Mus musculus GN=Camsap3 PE=1 SV=1	Hs14757771	1319	0	KOG3654	Uncharacterized CH domain protein	K17493//calmodulin-regulated spectrin-associated protein	0	2120	mcc:703990	--	GO:0010921//regulation of phosphatase activity;GO:0051336//regulation of hydrolase activity;GO:0032268//regulation of cellular protein metabolic process;GO:0031399//regulation of protein modification process;GO:0065009//regulation of molecular function;GO:1902589//single-organism organelle organization;GO:0007010//cytoskeleton organization;GO:0022610//biological adhesion;GO:0051246//regulation of…	GO:0005488//binding;GO:0008092//cytoskeletal protein binding;GO:0044877//macromolecular complex binding;GO:0032403//protein complex binding;GO:0008017//microtubule binding;GO:0015631//tubulin binding;GO:0005515//protein binding	GO:0070161//anchoring junction;GO:0005913//cell-cell adherens junction;GO:0005874//microtubule;GO:0043232//intracellular non-membrane-bounded organelle;GO:0005912//adherens junction;GO:0099512//supramolecular fiber;GO:0044446//intracellular organelle part;GO:0005623//cell;GO:0043229//intracellular organelle;GO:0005815//microtubule organizing center;GO:0044430//cytoskeletal part;GO:0044422//organe…
Unigene0081525	5.1023	3.5942	4.648	1.5789	2.4196	1.6132	20.0709	17.9073	23.2393	24.9418	27.4002	35.2494	3642	12052	11.881	XP_019605627.1	225	5e-65	PREDICTED: NADH dehydrogenase [ubiquinone] 1 alpha subcomplex subunit 5 isoform X1 [Rhinolophus sinicus]	sp|P23935|NDUA5_BOVIN	208	1e-60	NADH dehydrogenase [ubiquinone] 1 alpha subcomplex subunit 5 OS=Bos taurus GN=NDUFA5 PE=1 SV=3	Hs4826848	202	5e-59	KOG3365	NADH:ubiquinone oxidoreductase, NDUFA5/B13 subunit	K03949//NADH dehydrogenase (ubiquinone) 1 alpha subcomplex subunit 5	8e-64	219	ecb:100071532	ko00190//Oxidative phosphorylation//Energy metabolism//Metabolism	GO:0044699//single-organism process;GO:0044237//cellular metabolic process;GO:0044710//single-organism metabolic process;GO:0006091//generation of precursor metabolites and energy;GO:0044763//single-organism cellular process;GO:0055114//oxidation-reduction process;GO:0009987//cellular process;GO:0008152//metabolic process;GO:0022900//electron transport chain	GO:0016651//oxidoreductase activity, acting on NAD(P)H;GO:0016491//oxidoreductase activity;GO:0016655//oxidoreductase activity, acting on NAD(P)H, quinone or similar compound as acceptor;GO:0050136//NADH dehydrogenase (quinone) activity;GO:0003954//NADH dehydrogenase activity;GO:0003824//catalytic activity	GO:0016020//membrane;GO:0044446//intracellular organelle part;GO:0005739//mitochondrion;GO:0044429//mitochondrial part;GO:0032991//macromolecular complex;GO:0005622//intracellular;GO:1990204//oxidoreductase complex;GO:0044425//membrane part;GO:0043227//membrane-bounded organelle;GO:0005737//cytoplasm;GO:0044444//cytoplasmic part;GO:0031975//envelope;GO:0043226//organelle;GO:0098796//membrane prot…
Unigene0018211	2.1589	3.7227	5.7048	2.8544	2.5191	1.2606	35.3681	25.6615	26.6844	27.6116	20.0997	22.0162	2445	8351	12.2629	XP_007999505.1	840	0	PREDICTED: regulating synaptic membrane exocytosis protein 2 isoform X36 [Chlorocebus sabaeus]	sp|Q9EQZ7|RIMS2_MOUSE	815	0	Regulating synaptic membrane exocytosis protein 2 OS=Mus musculus GN=Rims2 PE=1 SV=1	Hs7662286	495	2e-157	KOG2060	Rab3 effector RIM1 and related proteins, contain PDZ and C2 domains	K15297//regulating synaptic membrane exocytosis protein 2	0	845	phd:102316938	ko04911//Insulin secretion//Endocrine system//Organismal Systems	GO:0015031//protein transport;GO:0051049//regulation of transport;GO:0099531//presynaptic process involved in synaptic transmission;GO:0099536//synaptic signaling;GO:0051179//localization;GO:0051716//cellular response to stimulus;GO:0007268//synaptic transmission;GO:0051641//cellular localization;GO:0071702//organic substance transport;GO:0033036//macromolecule localization;GO:0044763//single-org…	GO:0005515//protein binding;GO:0005488//binding;GO:0043167//ion binding;GO:0043169//cation binding	-
Unigene0075746	2.981	2.0862	4.5286	1.6739	1.4568	0.7518	39.5899	37.3049	44.5631	18.7952	17.2343	18.473	2114	7690	13.0603	XP_019603037.1	1062	0	PREDICTED: extracellular serine/threonine protein kinase FAM20C isoform X2 [Rhinolophus sinicus]	sp|Q8IXL6|FA20C_HUMAN	913	0	Extracellular serine/threonine protein kinase FAM20C OS=Homo sapiens GN=FAM20C PE=1 SV=2	Hs22066321	441	7e-146	KOG3829	Uncharacterized conserved protein	--	--	--	--	--	GO:0045595//regulation of cell differentiation;GO:0030154//cell differentiation;GO:0009966//regulation of signal transduction;GO:0009887//organ morphogenesis;GO:0048869//cellular developmental process;GO:0051094//positive regulation of developmental process;GO:0031214//biomineral tissue development;GO:0071704//organic substance metabolic process;GO:0043412//macromolecule modification;GO:0048731//…	GO:0043167//ion binding;GO:0004672//protein kinase activity;GO:0016301//kinase activity;GO:0046872//metal ion binding;GO:0016773//phosphotransferase activity, alcohol group as acceptor;GO:0016772//transferase activity, transferring phosphorus-containing groups;GO:0043169//cation binding;GO:0003824//catalytic activity;GO:0005488//binding;GO:0016740//transferase activity	GO:0005576//extracellular region;GO:0044421//extracellular region part;GO:0031988//membrane-bounded vesicle;GO:0005622//intracellular;GO:0044424//intracellular part;GO:0043231//intracellular membrane-bounded organelle;GO:0043226//organelle;GO:0005623//cell;GO:0043227//membrane-bounded organelle;GO:0043229//intracellular organelle;GO:0044464//cell part;GO:0031982//vesicle
Unigene0008063	11.6052	10.9114	18.3529	7.5337	9.1172	4.5465	90.7693	91.4109	72.1954	76.4838	67.248	84.1087	3040	32231	38.0656	XP_008702936.1	1680	0	PREDICTED: LOW QUALITY PROTEIN: protein kinase C-binding protein NELL2 [Ursus maritimus]	sp|Q99435|NELL2_HUMAN	1662	0	Protein kinase C-binding protein NELL2 OS=Homo sapiens GN=NELL2 PE=1 SV=1	Hs5453766	1662	0	KOG1217	Fibrillins and related proteins containing Ca2+-binding EGF-like domains	--	--	--	--	--	GO:0065007//biological regulation;GO:0009987//cellular process;GO:0044763//single-organism cellular process;GO:0042592//homeostatic process;GO:0065008//regulation of biological quality;GO:0044699//single-organism process;GO:0019725//cellular homeostasis	GO:0005488//binding	-
Unigene0009128	0.9455	1.7324	1.5735	0.7735	0.3728	1.9531	24.471	28.5724	38.4405	56.211	38.088	55.117	1652	8214	17.8516	XP_009488308.1	129	1e-31	PREDICTED: kinesin-1 heavy chain-like, partial [Pelecanus crispus]	sp|P33176|KINH_HUMAN	135	3e-32	Kinesin-1 heavy chain OS=Homo sapiens GN=KIF5B PE=1 SV=1	Hs4758648	135	5e-33	KOG0240	Kinesin (SMY1 subfamily)	K10396//kinesin family member 5	9e-32	136	aml:100474200	ko04144//Endocytosis//Transport and catabolism//Cellular Processes;ko04728//Dopaminergic synapse//Nervous system//Organismal Systems	-	-	-
Unigene0073219	3.547	5.4344	8.1384	1.5772	2.4231	0.8049	43.8451	33.8729	40.0442	76.3866	97.4234	93.4339	5983	48607	29.1684	EHB11354.1	265	6e-77	Beta-synuclein [Heterocephalus glaber]	sp|Q16143|SYUB_HUMAN	254	6e-76	Beta-synuclein OS=Homo sapiens GN=SNCB PE=1 SV=1	--	--	--	--	--	--	--	--	--	--	GO:0016043//cellular component organization;GO:0009712//catechol-containing compound metabolic process;GO:1901564//organonitrogen compound metabolic process;GO:0043067//regulation of programmed cell death;GO:0006725//cellular aromatic compound metabolic process;GO:0007267//cell-cell signaling;GO:0009987//cellular process;GO:0050789//regulation of biological process;GO:0044699//single-organism pro…	GO:0043169//cation binding;GO:0008092//cytoskeletal protein binding;GO:0004857//enzyme inhibitor activity;GO:0098772//molecular function regulator;GO:0005488//binding;GO:0043167//ion binding;GO:0055102//lipase inhibitor activity;GO:0030234//enzyme regulator activity;GO:0005515//protein binding;GO:0015631//tubulin binding;GO:0046872//metal ion binding	GO:0043231//intracellular membrane-bounded organelle;GO:0033267//axon part;GO:0044297//cell body;GO:0030424//axon;GO:0043227//membrane-bounded organelle;GO:0044428//nuclear part;GO:0044463//cell projection part;GO:0070013//intracellular organelle lumen;GO:0043233//organelle lumen;GO:0005622//intracellular;GO:0043229//intracellular organelle;GO:0005623//cell;GO:0031981//nuclear lumen;GO:0031974//m…
Unigene0094321	1.3163	1.9058	3.0151	1.0875	1.549	1.7972	10.1254	8.5249	9.4806	24.6704	18.4728	19.337	3028	6157	7.3004	XP_019571608.1	1851	0	PREDICTED: apoptosis-stimulating of p53 protein 2 [Rhinolophus sinicus]	sp|Q13625|ASPP2_HUMAN	1559	0	Apoptosis-stimulating of p53 protein 2 OS=Homo sapiens GN=TP53BP2 PE=1 SV=2	Hs4885643	1296	0	KOG0515	p53-interacting protein 53BP/ASPP, contains ankyrin and SH3 domains	K16823//apoptosis-stimulating of p53 protein 2	0	1579	pon:100445132	ko04390//Hippo signaling pathway//Signal transduction//Environmental Information Processing	GO:0016265//death;GO:0044767//single-organism developmental process;GO:0007275//multicellular organism development;GO:0072331//signal transduction by p53 class mediator;GO:0050789//regulation of biological process;GO:0009987//cellular process;GO:0050896//response to stimulus;GO:0012501//programmed cell death;GO:0007165//signal transduction;GO:0044707//single-multicellular organism process;GO:0008…	GO:0008134//transcription factor binding;GO:0005488//binding;GO:0019904//protein domain specific binding;GO:0005515//protein binding	GO:0044424//intracellular part;GO:0044464//cell part;GO:0005623//cell;GO:0043227//membrane-bounded organelle;GO:0043231//intracellular membrane-bounded organelle;GO:0043229//intracellular organelle;GO:0005737//cytoplasm;GO:0005622//intracellular;GO:0044444//cytoplasmic part;GO:0043226//organelle
Unigene0111677	2.1296	2.4092	2.7207	2.0498	1.9646	2.1014	17.3657	21.3617	15.9756	17.1856	17.4497	16.2093	4148	9677	8.376	XP_019602506.1	835	0	PREDICTED: uronyl 2-sulfotransferase [Rhinolophus sinicus]	--	--	--	--	Hs5032219	823	0	KOG3922	Sulfotransferases	K03193//dermatan/chondrotin sulfate uronyl 2-O-sulfotransferase UST [EC:2.8.2.-]	0	830	aml:100468590	ko00532//Glycosaminoglycan biosynthesis - chondroitin sulfate / dermatan sulfate//Glycan biosynthesis and metabolism//Metabolism	GO:0006022//aminoglycan metabolic process;GO:0071704//organic substance metabolic process;GO:0044699//single-organism process;GO:0036211//protein modification process;GO:0044710//single-organism metabolic process;GO:0009059//macromolecule biosynthetic process;GO:0019538//protein metabolic process;GO:0043170//macromolecule metabolic process;GO:0051704//multi-organism process;GO:0006023//aminoglyca…	GO:0016740//transferase activity;GO:0016782//transferase activity, transferring sulfur-containing groups;GO:0003824//catalytic activity	GO:0044464//cell part;GO:0044424//intracellular part;GO:0005622//intracellular;GO:0043231//intracellular membrane-bounded organelle;GO:0031224//intrinsic component of membrane;GO:0016020//membrane;GO:0044422//organelle part;GO:0043226//organelle;GO:0005623//cell;GO:0043229//intracellular organelle;GO:0043227//membrane-bounded organelle;GO:0044425//membrane part;GO:0031090//organelle membrane
Unigene0016706	1.146	1.6516	3.4828	1.1598	1.7412	0.3912	22.6223	16.2627	10.6896	124.391	131.633	120.876	2585	23113	32.1017	XP_019571764.1	259	4e-78	PREDICTED: complexin-2 [Rhinolophus sinicus]	sp|P84087|CPLX2_RAT	257	5e-79	Complexin-2 OS=Rattus norvegicus GN=Cplx2 PE=1 SV=1	--	--	--	--	--	K15294//complexin-1/2	3e-78	257	tgu:100190315	--	GO:0048167//regulation of synaptic plasticity;GO:0050789//regulation of biological process;GO:0002279//mast cell activation involved in immune response;GO:0060627//regulation of vesicle-mediated transport;GO:0023051//regulation of signaling;GO:0002275//myeloid cell activation involved in immune response;GO:0006955//immune response;GO:0002274//myeloid leukocyte activation;GO:0002376//immune system…	GO:0019905//syntaxin binding;GO:0005515//protein binding;GO:0005488//binding;GO:0000149//SNARE binding	GO:0044444//cytoplasmic part;GO:0016020//membrane;GO:0043227//membrane-bounded organelle;GO:0005622//intracellular;GO:0000323//lytic vacuole;GO:0005623//cell;GO:0031201//SNARE complex;GO:0043229//intracellular organelle;GO:0043231//intracellular membrane-bounded organelle;GO:0032991//macromolecular complex;GO:0005764//lysosome;GO:0043226//organelle;GO:0044424//intracellular part;GO:0098796//membr…
Unigene0013774	2.0584	3.2182	5.7312	1.5772	2.4142	0.9202	29.174	18.0032	20.9599	27.4615	29.3075	26.6478	4082	13410	11.7947	XP_019570323.1	1236	0	PREDICTED: serine/threonine-protein kinase BRSK2 isoform X7 [Rhinolophus sinicus]	sp|Q69Z98|BRSK2_MOUSE	1115	0	Serine/threonine-protein kinase BRSK2 OS=Mus musculus GN=Brsk2 PE=1 SV=2	Hs22064373	1012	0	KOG0588	Serine/threonine protein kinase	K08796//BR serine/threonine kinase [EC:2.7.11.1]	0	1228	pps:100994653	--	GO:0006464//cellular protein modification process;GO:0008152//metabolic process;GO:0070201//regulation of establishment of protein localization;GO:0023051//regulation of signaling;GO:0050708//regulation of protein secretion;GO:0050789//regulation of biological process;GO:0010817//regulation of hormone levels;GO:0007399//nervous system development;GO:0043170//macromolecule metabolic process;GO:003…	GO:0036094//small molecule binding;GO:0016773//phosphotransferase activity, alcohol group as acceptor;GO:0005488//binding;GO:0097159//organic cyclic compound binding;GO:0016301//kinase activity;GO:1901363//heterocyclic compound binding;GO:0001882//nucleoside binding;GO:0046872//metal ion binding;GO:0016772//transferase activity, transferring phosphorus-containing groups;GO:0043167//ion binding;GO…	GO:0044446//intracellular organelle part;GO:0043228//non-membrane-bounded organelle;GO:0044430//cytoskeletal part;GO:0043226//organelle;GO:0043229//intracellular organelle;GO:0044422//organelle part;GO:0044424//intracellular part;GO:0005623//cell;GO:0043232//intracellular non-membrane-bounded organelle;GO:0005856//cytoskeleton;GO:0044464//cell part;GO:0005815//microtubule organizing center;GO:000…
Unigene0092033	1.9755	2.8098	5.1509	1.8253	1.4517	0.7825	26.297	21.1798	27.795	31.5923	32.0718	34.5623	2154	7961	13.2695	XP_003483716.2	538	2e-180	PREDICTED: sodium channel protein type 1 subunit alpha [Sus scrofa]	sp|P35498|SCN1A_HUMAN	538	1e-168	Sodium channel protein type 1 subunit alpha OS=Homo sapiens GN=SCN1A PE=1 SV=2	Hs20536765	540	6e-172	KOG2301	Voltage-gated Ca2+ channels, alpha1 subunits	K04833//voltage-gated sodium channel type I alpha	1e-179	541	bom:102286276	ko04742//Taste transduction//Sensory system//Organismal Systems	-	-	-
Unigene0082134	1.7212	1.7418	2.6218	4.365	3.0947	2.9193	31.6805	33.148	28.2308	15.6512	22.8887	24.6277	2128	7122	12.0161	XP_019277113.1	229	2e-112	PREDICTED: LOW QUALITY PROTEIN: serine/arginine repetitive matrix protein 3 [Panthera pardus]	sp|Q80WV7|SRRM3_MOUSE	115	5e-33	Serine/arginine repetitive matrix protein 3 OS=Mus musculus GN=Srrm3 PE=2 SV=1	--	--	--	--	--	--	--	--	--	--	-	-	-
Unigene0104508	1.9595	2.338	2.4035	0.8865	0.9704	1.4428	12.377	10.9838	13.2974	8.8355	9.2844	9.1288	3271	4705	5.1643	BAE88880.1	68.9	8e-11	unnamed protein product [Macaca fascicularis]	--	--	--	--	--	--	--	--	--	--	--	--	--	--	-	-	-
Unigene0010127	1.095	1.3746	1.6111	3.6879	2.9036	1.8284	17.8186	14.0639	17.8832	44.6783	37.8097	47.2301	3345	12949	13.8987	XP_011370611.1	727	0	PREDICTED: phospholipase DDHD2 isoform X1 [Pteropus vampyrus]	sp|O94830|DDHD2_HUMAN	663	0	Phospholipase DDHD2 OS=Homo sapiens GN=DDHD2 PE=1 SV=2	Hs6005824	359	7e-106	KOG2308	Phosphatidic acid-preferring phospholipase A1, contains DDHD domain	K16545//phospholipase DDHD2 [EC:3.1.1.-]	0	703	bacu:103015575	--	-	GO:0043167//ion binding;GO:0043169//cation binding;GO:0005488//binding	GO:0044422//organelle part;GO:0044446//intracellular organelle part;GO:0044464//cell part;GO:0044424//intracellular part;GO:0043226//organelle;GO:0005856//cytoskeleton;GO:0043229//intracellular organelle;GO:0043232//intracellular non-membrane-bounded organelle;GO:0005622//intracellular;GO:0005623//cell;GO:0043228//non-membrane-bounded organelle;GO:0044430//cytoskeletal part
Unigene0080394	16.7819	17.9915	20.3826	23.355	24.6287	33.3921	362.96	955.779	305.294	282.832	288.432	345.783	1210	62919	186.694	EAW86725.1	56.6	5e-07	hCG1983051, isoform CRA_a [Homo sapiens]	--	--	--	--	--	--	--	--	--	--	--	--	--	--	-	-	-
Unigene0013042	1.4174	1.6704	1.374	1.2933	1.3935	0.9691	7.055	14.1895	7.0499	8.1406	8.9366	7.2322	646	771	4.285	EAW91530.1	426	1e-143	hCG16415, isoform CRA_g [Homo sapiens]	sp|O94856|NFASC_HUMAN	426	2e-138	Neurofascin OS=Homo sapiens GN=NFASC PE=1 SV=4	Hs4826864	183	4e-52	KOG3513	Neural cell adhesion molecule L1	K06757//neurofascin	5e-141	432	ssc:100626921	ko04514//Cell adhesion molecules (CAMs)//Signaling molecules and interaction//Environmental Information Processing	-	-	-
Unigene0064842	6.8732	6.0254	8.5572	6.0504	7.6541	8.6664	81.412	67.7627	100.543	28.0896	29.7825	48.2071	2445	18757	27.5434	XP_019496295.1	401	1e-129	PREDICTED: neural proliferation differentiation and control protein 1 isoform X4 [Hipposideros armiger]	sp|Q9NQX5|NPDC1_HUMAN	264	4e-79	Neural proliferation differentiation and control protein 1 OS=Homo sapiens GN=NPDC1 PE=1 SV=2	Hs20149617	261	5e-79	KOG3884	Neural proliferation, differentiation and control protein	--	--	--	--	--	-	-	-
Unigene0087465	2.0805	3.6245	5.9863	1.2656	2.0334	1.0334	32.7698	24.6445	9.0044	37.0379	41.4339	56.6673	233	1000	15.4091	XP_004412860.1	161	4e-45	PREDICTED: actin-binding LIM protein 1 isoform X4 [Odobenus rosmarus divergens]	sp|O14639|ABLM1_HUMAN	134	1e-36	Actin-binding LIM protein 1 OS=Homo sapiens GN=ABLIM1 PE=1 SV=3	Hs21284387	133	1e-37	KOG1044	Actin-binding LIM Zn-finger protein Limatin involved in axon guidance	K07520//actin-binding LIM protein	4e-44	156	ptr:450753	ko04360//Axon guidance//Development//Organismal Systems	-	-	-
Unigene0104535	1.3434	1.2119	2.2589	2.0575	2.5461	0.4433	12.6181	6.8666	9.9213	10.1958	9.6364	9.469	3368	4516	4.8141	XP_015447063.1	1985	0	PREDICTED: anoctamin-4 isoform X1 [Pteropus alecto]	sp|Q32M45|ANO4_HUMAN	1955	0	Anoctamin-4 OS=Homo sapiens GN=ANO4 PE=2 SV=1	Hs13899227	1200	0	KOG2514	Uncharacterized conserved protein	K19499//anoctamin-4	0	1977	mcf:102114977	--	GO:0010256//endomembrane system organization;GO:0061024//membrane organization;GO:0044802//single-organism membrane organization;GO:0006820//anion transport;GO:0009987//cellular process;GO:0065007//biological regulation;GO:0044699//single-organism process;GO:1902578//single-organism localization;GO:0007009//plasma membrane organization;GO:0061588//calcium activated phospholipid scrambling;GO:0006…	GO:0005319//lipid transporter activity;GO:0005548//phospholipid transporter activity;GO:0005215//transporter activity;GO:0022892//substrate-specific transporter activity	GO:0016020//membrane;GO:0044425//membrane part;GO:0044464//cell part;GO:0031224//intrinsic component of membrane;GO:0005623//cell
Unigene0104742	10.6319	11.1745	17.5826	0.9621	1.4685	0.707	63.1477	91.6965	64.1103	70.7567	84.0471	114.489	613	6376	37.344	ELK29528.1	208	8e-65	TSC22 domain family protein 4 [Myotis davidii]	sp|Q27I66|T22D1_BATSU	67.8	4e-13	TSC22 domain family protein 1 OS=Bathyergus suillus GN=TSC22D1 PE=2 SV=1	Hs5174729	67.8	7e-14	KOG4797	Transcriptional regulator	--	--	--	--	--	-	-	-
Unigene0005480	2.6274	2.7288	1.5464	1.2909	1.3333	2.0781	30.9826	37.9536	40.6107	13.8298	18.1128	19.627	533	1777	11.97	AAF28950.1	70.5	3e-11	HSPC272, partial [Homo sapiens]	--	--	--	--	--	--	--	--	--	--	--	--	--	--	GO:0044267//cellular protein metabolic process;GO:0051716//cellular response to stimulus;GO:0006725//cellular aromatic compound metabolic process;GO:0071704//organic substance metabolic process;GO:0051128//regulation of cellular component organization;GO:0006950//response to stress;GO:0008152//metabolic process;GO:0006281//DNA repair;GO:0006139//nucleobase-containing compound metabolic process;GO…	GO:0003723//RNA binding;GO:0019787//ubiquitin-like protein transferase activity;GO:1901363//heterocyclic compound binding;GO:0003824//catalytic activity;GO:0003676//nucleic acid binding;GO:0005488//binding;GO:0016740//transferase activity;GO:0097159//organic cyclic compound binding	GO:0044428//nuclear part;GO:0043226//organelle;GO:0044446//intracellular organelle part;GO:0043229//intracellular organelle;GO:0005623//cell;GO:0043233//organelle lumen;GO:0044464//cell part;GO:0044422//organelle part;GO:0031974//membrane-enclosed lumen;GO:0031988//membrane-bounded vesicle;GO:0005634//nucleus;GO:0031981//nuclear lumen;GO:0070013//intracellular organelle lumen;GO:0031982//vesicle;…
Unigene0076928	0.7437	1.2724	2.2822	1.5268	1.355	0.4037	22.2688	12.6765	18.3944	8.0452	10.3581	10.467	2028	3488	6.1751	XP_019612490.1	824	0	PREDICTED: protein arginine N-methyltransferase 8 isoform X1 [Rhinolophus sinicus]	sp|Q9NR22|ANM8_HUMAN	817	0	Protein arginine N-methyltransferase 8 OS=Homo sapiens GN=PRMT8 PE=1 SV=2	HsM9789979	696	0	KOG1499	Protein arginine N-methyltransferase PRMT1 and related enzymes	K11439//protein arginine N-methyltransferase 8 [EC:2.1.1.-]	0	819	aml:100478206	--	GO:0051276//chromosome organization;GO:0071840//cellular component organization or biogenesis;GO:0006479//protein methylation;GO:0036211//protein modification process;GO:0018193//peptidyl-amino acid modification;GO:0032259//methylation;GO:0043933//macromolecular complex subunit organization;GO:0009987//cellular process;GO:0016569//covalent chromatin modification;GO:0035246//peptidyl-arginine N-me…	GO:0003824//catalytic activity;GO:0016741//transferase activity, transferring one-carbon groups;GO:0008757//S-adenosylmethionine-dependent methyltransferase activity;GO:0016740//transferase activity;GO:0008168//methyltransferase activity;GO:0016273//arginine N-methyltransferase activity;GO:0008170//N-methyltransferase activity;GO:0008276//protein methyltransferase activity;GO:0005515//protein bin…	GO:0016020//membrane
Unigene0012769	2.1086	1.3553	2.217	1.6812	2.6831	3.4229	23.3741	19.222	20.1496	25.1813	16.9455	15.5185	2631	6930	9.4568	XP_019607058.1	874	0	PREDICTED: periaxin [Rhinolophus sinicus]	sp|Q63425|PRAX_RAT	650	0	Periaxin OS=Rattus norvegicus GN=Prx PE=1 SV=2	Hs4502153	59.3	3e-08	KOG4338	Predicted lipoprotein	--	--	--	--	--	-	-	-
Unigene0016602	1.1392	1.9409	3.313	0.9784	1.3852	0.9437	12.206	8.5042	8.579	8.2345	9.9591	9.809	3215	4181	4.6691	XP_012643455.1	2083	0	glutamate receptor ionotropic, delta-1 isoform X1 [Microcebus murinus]	sp|Q9ULK0|GRID1_HUMAN	2075	0	Glutamate receptor ionotropic, delta-1 OS=Homo sapiens GN=GRID1 PE=2 SV=2	Hs20543859	1505	0	KOG1052	Glutamate-gated kainate-type ion channel receptor subunit GluR5 and related subunits	K05206//glutamate receptor delta-1 subunit	0	2078	ngi:103726806	ko04080//Neuroactive ligand-receptor interaction//Signaling molecules and interaction//Environmental Information Processing	-	-	-
Unigene0093702	4.3836	4.0418	4.2816	3.8509	5.3326	5.191	58.1896	64.4708	53.3644	181.461	191.7	154.59	2310	34241	53.2191	XP_019594635.1	444	3e-148	PREDICTED: transcription elongation factor A protein-like 4 [Rhinolophus sinicus]	sp|Q96EI5|TCAL4_HUMAN	273	2e-84	Transcription elongation factor A protein-like 4 OS=Homo sapiens GN=TCEAL4 PE=1 SV=2	--	--	--	--	--	--	--	--	--	--	-	-	-
Unigene0063449	3.0591	2.6647	4.8869	2.7913	2.4986	0.6838	22.9312	23.5085	7.8885	22.6103	21.1568	26.5759	493	1363	9.9262	XP_014441121.1	325	4e-101	PREDICTED: CLIP-associating protein 2 isoform X18 [Tupaia chinensis]	sp|O75122|CLAP2_HUMAN	300	2e-93	CLIP-associating protein 2 OS=Homo sapiens GN=CLASP2 PE=1 SV=2	--	--	--	--	--	K16578//CLIP-associating protein 1/2	2e-101	325	tup:102472894	--	-	-	-
Unigene0093501	3.6439	4.5964	7.5706	1.9259	1.3487	1.2106	24.0913	31.2187	22.871	17.3308	23.8351	26.6397	2705	8725	11.5806	EPQ18255.1	819	0	Protein mab-21-like 1 [Myotis brandtii]	sp|O70299|MB211_MOUSE	747	0	Protein mab-21-like 1 OS=Mus musculus GN=Mab21l1 PE=2 SV=1	Hs5031897	747	0	KOG3963	Mab-21-like cell fate specification proteins	--	--	--	--	--	GO:0065007//biological regulation;GO:0050789//regulation of biological process;GO:0044699//single-organism process;GO:0048731//system development;GO:0007423//sensory organ development;GO:0007275//multicellular organism development;GO:0032501//multicellular organismal process;GO:0050794//regulation of cellular process;GO:0032502//developmental process;GO:0044767//single-organism developmental proc…	-	GO:0044464//cell part;GO:0005623//cell;GO:0044424//intracellular part;GO:0005622//intracellular;GO:0043226//organelle;GO:0043231//intracellular membrane-bounded organelle;GO:0043227//membrane-bounded organelle;GO:0043229//intracellular organelle
Unigene0008692	2.3665	2.7485	4.6798	2.9943	4.5518	1.6927	18.8975	16.48	9.6527	22.908	23.0771	18.4448	1707	4332	9.1115	XP_019609085.1	1186	0	PREDICTED: triple functional domain protein isoform X1 [Rhinolophus sinicus]	sp|O75962|TRIO_HUMAN	1184	0	Triple functional domain protein OS=Homo sapiens GN=TRIO PE=1 SV=2	Hs6005922_1	1181	0	KOG4240	Multidomain protein, contains SPEC repeats, PH, SH3, and separate rac-specific and rho-specific guanine nucleotide exchange factor domains	K08810//triple functional domain protein [EC:2.7.11.1]	0	1184	hsa:7204	--	GO:0030030//cell projection organization;GO:0016043//cellular component organization;GO:0051336//regulation of hydrolase activity;GO:0042981//regulation of apoptotic process;GO:0050790//regulation of catalytic activity;GO:0040011//locomotion;GO:0050794//regulation of cellular process;GO:0032502//developmental process;GO:0043087//regulation of GTPase activity;GO:0009987//cellular process;GO:000960…	GO:0097159//organic cyclic compound binding;GO:0098772//molecular function regulator;GO:0016740//transferase activity;GO:0005515//protein binding;GO:0016301//kinase activity;GO:0016772//transferase activity, transferring phosphorus-containing groups;GO:0004672//protein kinase activity;GO:0005488//binding;GO:0036094//small molecule binding;GO:0003824//catalytic activity;GO:0016773//phosphotransfer…	GO:0044424//intracellular part;GO:0005737//cytoplasm;GO:0044464//cell part;GO:0044444//cytoplasmic part;GO:0005622//intracellular;GO:0005623//cell
Unigene0002583	1.7904	2.548	2.7307	1.8177	1.3974	1.5106	17.2911	16.1297	16.2905	13.5725	14.4676	13.3138	2136	4288	7.2075	XP_019494896.1	1025	0	PREDICTED: cholesterol 24-hydroxylase isoform X2 [Hipposideros armiger]	sp|Q9WVK8|CP46A_MOUSE	936	0	Cholesterol 24-hydroxylase OS=Mus musculus GN=Cyp46a1 PE=2 SV=1	Hs5729796	920	0	KOG0157	Cytochrome P450 CYP4/CYP19/CYP26 subfamilies	K07440//cholesterol 24(S)-hydroxylase [EC:1.14.13.98]	0	1005	ssc:100512793	ko00120//Primary bile acid biosynthesis//Lipid metabolism//Metabolism	GO:1902652//secondary alcohol metabolic process;GO:0009987//cellular process;GO:0044699//single-organism process;GO:0044281//small molecule metabolic process;GO:0008203//cholesterol metabolic process;GO:1901360//organic cyclic compound metabolic process;GO:0044237//cellular metabolic process;GO:0008202//steroid metabolic process;GO:1901615//organic hydroxy compound metabolic process;GO:0071704//o…	GO:0004497//monooxygenase activity;GO:0016709//oxidoreductase activity, acting on paired donors, with incorporation or reduction of molecular oxygen, NAD(P)H as one donor, and incorporation of one atom of oxygen;GO:0097159//organic cyclic compound binding;GO:0005488//binding;GO:0046914//transition metal ion binding;GO:0043167//ion binding;GO:0003824//catalytic activity;GO:0016705//oxidoreductase …	-
Unigene0115839	3.3043	4.2416	4.8545	1.9949	4.0866	2.7322	19.7933	22.015	26.931	21.665	19.6021	25.1102	2168	6658	11.026	AAH64452.1	402	8e-131	Nbea protein, partial [Mus musculus]	sp|Q9EPN1|NBEA_MOUSE	414	2e-123	Neurobeachin OS=Mus musculus GN=Nbea PE=2 SV=1	HsM7657363	404	2e-131	KOG1787	Kinase A-anchor protein Neurobeachin and related BEACH and WD40 repeat proteins	--	--	--	--	--	-	-	-
Unigene0062397	5.8338	5.5688	10.3473	1.9688	2.5306	1.1432	49.0021	38.9241	30.5965	33.9437	39.4439	41.6658	674	3411	18.17	XP_014685273.1	303	5e-92	PREDICTED: dynactin subunit 1 isoform X10 [Equus asinus]	sp|Q14203|DCTN1_HUMAN	222	2e-64	Dynactin subunit 1 OS=Homo sapiens GN=DCTN1 PE=1 SV=3	Hs13259508	231	1e-68	KOG0971	Microtubule-associated protein dynactin DCTN1/Glued	K04648//dynactin 1	8e-66	227	myd:102752168	ko04962//Vasopressin-regulated water reabsorption//Excretory system//Organismal Systems	GO:0051179//localization;GO:0009987//cellular process;GO:0051640//organelle localization;GO:0051875//pigment granule localization;GO:0051648//vesicle localization;GO:0043473//pigmentation;GO:0044699//single-organism process;GO:0007017//microtubule-based process;GO:0033059//cellular pigmentation;GO:0044763//single-organism cellular process;GO:0006928//movement of cell or subcellular component;GO:0…	GO:0005515//protein binding;GO:0005488//binding	GO:0044464//cell part;GO:0005815//microtubule organizing center;GO:0005819//spindle;GO:0043229//intracellular organelle;GO:0005856//cytoskeleton;GO:0005623//cell;GO:0005622//intracellular;GO:0043226//organelle;GO:0044430//cytoskeletal part;GO:0044422//organelle part;GO:0032991//macromolecular complex;GO:0015630//microtubule cytoskeleton;GO:0043228//non-membrane-bounded organelle;GO:0005875//micro…
Unigene0006730	5.3136	6.7128	8.1776	6.309	7.7367	4.3968	105.521	83.7657	148.732	47.949	55.2906	52.8363	3264	33558	36.9129	AAH38509.1	420	1e-135	RCAN2 protein [Homo sapiens]	sp|Q5RE25|RCAN2_PONAB	396	2e-128	Calcipressin-2 OS=Pongo abelii GN=RCAN2 PE=2 SV=1	Hs5032235	363	6e-117	KOG4019	Calcineurin-mediated signaling pathway inhibitor DSCR1	K17903//calcipressin-2	3e-128	397	aml:100470790	ko04919//Thyroid hormone signaling pathway//Endocrine system//Organismal Systems	GO:0050794//regulation of cellular process;GO:0044708//single-organism behavior;GO:0009987//cellular process;GO:0023052//signaling;GO:0050877//neurological system process;GO:0007154//cell communication;GO:0044700//single organism signaling;GO:0051716//cellular response to stimulus;GO:0050890//cognition;GO:0019722//calcium-mediated signaling;GO:0050896//response to stimulus;GO:0032501//multicellul…	-	-
Unigene0007237	0.8176	1.1415	1.1039	0.757	0.7826	2.5369	9.5918	14.734	7.3445	8.3573	7.6993	7.4134	4480	5458	4.3741	XP_019595402.1	1622	0	PREDICTED: integrin alpha-10 isoform X1 [Rhinolophus sinicus]	sp|O75578|ITA10_HUMAN	1554	0	Integrin alpha-10 OS=Homo sapiens GN=ITGA10 PE=2 SV=2	Hs17488936	1554	0	KOG3637	Vitronectin receptor, alpha subunit	K06586//integrin alpha 10	0	1598	aml:100483953	ko04151//PI3K-Akt signaling pathway//Signal transduction//Environmental Information Processing;ko04510//Focal adhesion//Cellular commiunity//Cellular Processes;ko04810//Regulation of actin cytoskeleton//Cell motility//Cellular Processes;ko04512//ECM-receptor interaction//Signaling molecules and interaction//Environmental Information Processing	GO:0044700//single organism signaling;GO:0007155//cell adhesion;GO:0007166//cell surface receptor signaling pathway;GO:0007154//cell communication;GO:0022610//biological adhesion;GO:0050896//response to stimulus;GO:0023052//signaling;GO:0007165//signal transduction;GO:0050789//regulation of biological process;GO:0044699//single-organism process;GO:0009987//cellular process;GO:0051716//cellular re…	GO:0005515//protein binding;GO:0044877//macromolecular complex binding;GO:0032403//protein complex binding;GO:0005488//binding;GO:0005518//collagen binding	GO:0005623//cell;GO:0005887//integral component of plasma membrane;GO:0071944//cell periphery;GO:0031226//intrinsic component of plasma membrane;GO:0098797//plasma membrane protein complex;GO:0016020//membrane;GO:0044425//membrane part;GO:0008305//integrin complex;GO:0044464//cell part;GO:0032991//macromolecular complex;GO:0043235//receptor complex;GO:0044459//plasma membrane part;GO:0098636//pro…
Unigene0022222	0.9371	1.462	1.2841	0.9444	2.3375	1.188	9.9596	13.2146	9.926	6.4077	7.6719	7.622	3851	4721	4.4014	XP_016000044.1	1579	0	PREDICTED: LOW QUALITY PROTEIN: serine/threonine-protein kinase DCLK2 [Rousettus aegyptiacus]	sp|D2I3C6|DCLK2_AILME	1474	0	Serine/threonine-protein kinase DCLK2 OS=Ailuropoda melanoleuca GN=DCLK2 PE=3 SV=1	Hs22043888	774	0	KOG0032	Ca2+/calmodulin-dependent protein kinase, EF-Hand protein superfamily	K08805//doublecortin-like kinase 1/2 [EC:2.7.11.1]	0	1568	pale:102896590	--	GO:0050896//response to stimulus;GO:0044267//cellular protein metabolic process;GO:0050794//regulation of cellular process;GO:0009987//cellular process;GO:0007154//cell communication;GO:0006796//phosphate-containing compound metabolic process;GO:0036211//protein modification process;GO:0051716//cellular response to stimulus;GO:0006793//phosphorus metabolic process;GO:0043412//macromolecule modifi…	GO:1901363//heterocyclic compound binding;GO:0016301//kinase activity;GO:0001883//purine nucleoside binding;GO:0003824//catalytic activity;GO:0004672//protein kinase activity;GO:0097367//carbohydrate derivative binding;GO:0032550//purine ribonucleoside binding;GO:0097159//organic cyclic compound binding;GO:0032549//ribonucleoside binding;GO:0016740//transferase activity;GO:0016773//phosphotransfe…	GO:0005623//cell;GO:0044464//cell part;GO:0044424//intracellular part;GO:0043226//organelle;GO:0043229//intracellular organelle;GO:0005622//intracellular;GO:0043228//non-membrane-bounded organelle;GO:0043232//intracellular non-membrane-bounded organelle
Unigene0106167	1.5428	2.2697	2.408	3.5455	3.6491	2.6261	29.9524	17.7613	27.8603	20.466	22.1927	24.233	4713	14595	11.1183	XP_019571722.1	1654	0	PREDICTED: 2-oxoglutarate dehydrogenase-like, mitochondrial isoform X1 [Rhinolophus sinicus]	sp|Q9ULD0|OGDHL_HUMAN	1630	0	2-oxoglutarate dehydrogenase-like, mitochondrial OS=Homo sapiens GN=OGDHL PE=1 SV=3	Hs8922716	1629	0	KOG0450	2-oxoglutarate dehydrogenase, E1 subunit	K00164//2-oxoglutarate dehydrogenase E1 component [EC:1.2.4.2]	0	1638	ggo:101130915	ko00310//Lysine degradation//Amino acid metabolism//Metabolism;ko01200//Carbon metabolism//Global and Overview//Metabolism;ko00380//Tryptophan metabolism//Amino acid metabolism//Metabolism;ko00020//Citrate cycle (TCA cycle)//Carbohydrate metabolism//Metabolism	-	-	-
Unigene0112348	9.4229	16.0333	26.5541	10.0917	13.7323	4.3196	121.581	80.6022	82.8832	106.92	112.562	141.958	1349	19183	51.0549	XP_005355755.1	721	0	PREDICTED: zinc finger protein ZIC 2 [Microtus ochrogaster]	--	--	--	--	Hs12737998	715	0	KOG1721	FOG: Zn-finger	K06235//zinc finger protein ZIC 2	0	717	pale:102892747	ko04340//Hedgehog signaling pathway//Signal transduction//Environmental Information Processing	GO:0031326//regulation of cellular biosynthetic process;GO:0009987//cellular process;GO:0048869//cellular developmental process;GO:0007409//axonogenesis;GO:0031175//neuron projection development;GO:0032501//multicellular organismal process;GO:0051252//regulation of RNA metabolic process;GO:0019222//regulation of metabolic process;GO:0065007//biological regulation;GO:0065009//regulation of molecul…	GO:0043167//ion binding;GO:0003676//nucleic acid binding;GO:0003682//chromatin binding;GO:0043169//cation binding;GO:1901363//heterocyclic compound binding;GO:0097159//organic cyclic compound binding;GO:0005488//binding;GO:0044877//macromolecular complex binding;GO:0001071//nucleic acid binding transcription factor activity	GO:0043231//intracellular membrane-bounded organelle;GO:0005623//cell;GO:0043226//organelle;GO:0044464//cell part;GO:0043227//membrane-bounded organelle;GO:0005622//intracellular;GO:0043229//intracellular organelle;GO:0044424//intracellular part
Unigene0003968	0.8282	2.7745	2.437	1.4532	2.3815	1.5379	9.2756	9.0345	6.7785	9.8346	8.2911	8.7991	1691	2111	4.4821	XP_019594668.1	882	0	PREDICTED: janus kinase and microtubule-interacting protein 2 isoform X1 [Rhinolophus sinicus]	sp|Q96AA8|JKIP2_HUMAN	879	0	Janus kinase and microtubule-interacting protein 2 OS=Homo sapiens GN=JAKMIP2 PE=1 SV=1	--	--	--	--	--	--	--	--	--	--	-	GO:0015631//tubulin binding;GO:0019899//enzyme binding;GO:0005488//binding;GO:0008092//cytoskeletal protein binding;GO:0005515//protein binding	GO:0044424//intracellular part;GO:0005623//cell;GO:0043226//organelle;GO:0043227//membrane-bounded organelle;GO:0005622//intracellular;GO:0044464//cell part;GO:0043229//intracellular organelle;GO:0043231//intracellular membrane-bounded organelle
Unigene0101028	1.0437	0.8827	1.8338	0.9799	1.7429	1.704	6.7151	4.2162	7.1419	6.5887	7.3975	8.5422	3561	3418	3.4461	XP_019608729.1	935	0	PREDICTED: coiled-coil domain-containing protein 85A isoform X6 [Rhinolophus sinicus]	sp|Q5SP85|CC85A_MOUSE	775	0	Coiled-coil domain-containing protein 85A OS=Mus musculus GN=Ccdc85a PE=2 SV=1	Hs16157491	730	0	KOG3819	Uncharacterized conserved proteins (Hepatitis delta antigen-interacting protein A)	--	--	--	--	--	-	-	-
Unigene0006182	20.9581	29.7831	50.925	11.3101	13.8789	1.0708	189.97	147.206	132.551	182.012	177.684	219.841	1799	41398	82.6192	XP_019290031.1	713	0	PREDICTED: zinc finger protein ZIC 1, partial [Panthera pardus]	sp|Q15915|ZIC1_HUMAN	662	0	Zinc finger protein ZIC 1 OS=Homo sapiens GN=ZIC1 PE=2 SV=2	Hs4507971	662	0	KOG1721	FOG: Zn-finger	K09224//zinc finger protein ZIC 1	0	684	cjc:100407505	--	GO:0051252//regulation of RNA metabolic process;GO:0044707//single-multicellular organism process;GO:0007275//multicellular organism development;GO:0060255//regulation of macromolecule metabolic process;GO:0010556//regulation of macromolecule biosynthetic process;GO:0060341//regulation of cellular localization;GO:0006355//regulation of transcription, DNA-templated;GO:0019219//regulation of nucleo…	GO:0001071//nucleic acid binding transcription factor activity;GO:0043167//ion binding;GO:0005488//binding;GO:0043169//cation binding	GO:0044464//cell part;GO:0044424//intracellular part;GO:0043227//membrane-bounded organelle;GO:0043226//organelle;GO:0005622//intracellular;GO:0005623//cell;GO:0043229//intracellular organelle;GO:0043231//intracellular membrane-bounded organelle
Unigene0105691	1.6206	1.8911	2.9154	2.1623	2.4072	1.572	23.8906	22.1308	22.3393	8.9435	8.5239	9.0668	3523	7250	7.3885	XP_019501077.1	1780	0	PREDICTED: serine/threonine-protein kinase MRCK gamma isoform X1 [Hipposideros armiger]	sp|Q80UW5|MRCKG_MOUSE	1642	0	Serine/threonine-protein kinase MRCK gamma OS=Mus musculus GN=Cdc42bpg PE=2 SV=2	Hs16357474_1	577	0	KOG0612	Rho-associated, coiled-coil containing protein kinase	K16307//serine/threonine-protein kinase MRCK [EC:2.7.11.1]	0	1710	pale:102896178	--	-	-	-
Unigene0092091	1.2454	1.6272	4.0313	1.4204	2.7386	0.9743	15.0538	26.1879	9.9089	8.184	14.8624	12.182	346	658	6.8278	XP_015974997.1	135	2e-35	PREDICTED: transmembrane protein 151A [Rousettus aegyptiacus]	sp|Q8N4L1|T151A_HUMAN	129	5e-35	Transmembrane protein 151A OS=Homo sapiens GN=TMEM151A PE=2 SV=1	--	--	--	--	--	--	--	--	--	--	-	-	-
Unigene0095931	2.9148	2.4109	2.566	3.0843	4.029	2.409	35.2603	45.9606	33.2765	44.7324	41.674	37.3999	4398	22223	18.1418	XP_019592580.1	852	0	PREDICTED: arrestin domain-containing protein 2 isoform X2 [Rhinolophus sinicus]	sp|Q8TBH0|ARRD2_HUMAN	718	0	Arrestin domain-containing protein 2 OS=Homo sapiens GN=ARRDC2 PE=2 SV=2	Hs18373305	718	0	KOG3780	Thioredoxin binding protein TBP-2/VDUP1	--	--	--	--	--	GO:0065007//biological regulation;GO:0050789//regulation of biological process;GO:0050794//regulation of cellular process	-	GO:0031982//vesicle;GO:0043226//organelle
Unigene0006614	27.3591	32.6838	48.8255	29.7957	36.5803	22.5725	299.412	279.803	288.455	250.757	362.957	338.282	2014	79663	142.014	XP_002920930.1	423	1e-141	PREDICTED: sodium channel subunit beta-1 [Ailuropoda melanoleuca]	sp|Q4PPC4|SCN1B_CANFA	415	4e-140	Sodium channel subunit beta-1 OS=Canis familiaris GN=SCN1B PE=2 SV=1	--	--	--	--	--	K04845//voltage-gated sodium channel type I beta	2e-142	423	aml:100467080	ko04261//Adrenergic signaling in cardiomyocytes//Circulatory system//Organismal Systems	GO:0050767//regulation of neurogenesis;GO:0065009//regulation of molecular function;GO:0051049//regulation of transport;GO:0048858//cell projection morphogenesis;GO:0086012//membrane depolarization during cardiac muscle cell action potential;GO:0007411//axon guidance;GO:0043269//regulation of ion transport;GO:0016043//cellular component organization;GO:0022898//regulation of transmembrane transpo…	GO:0005244//voltage-gated ion channel activity;GO:0015267//channel activity;GO:0015075//ion transmembrane transporter activity;GO:0008200//ion channel inhibitor activity;GO:0022892//substrate-specific transporter activity;GO:0016248//channel inhibitor activity;GO:0008324//cation transmembrane transporter activity;GO:0015081//sodium ion transmembrane transporter activity;GO:0015077//monovalent ino…	GO:0005623//cell;GO:0005887//integral component of plasma membrane;GO:0043234//protein complex;GO:0005886//plasma membrane;GO:0030424//axon;GO:0098796//membrane protein complex;GO:0033267//axon part;GO:0044291//cell-cell contact zone;GO:0044459//plasma membrane part;GO:0044464//cell part;GO:0031226//intrinsic component of plasma membrane;GO:0034702//ion channel complex;GO:0016020//membrane;GO:003…
Unigene0007970	1.1962	1.225	2.6639	0.9588	1.4788	0.8238	11.7241	11.8262	7.8016	13.7458	18.9568	20.2704	3332	6095	6.5675	XP_019580157.1	1247	0	PREDICTED: acid-sensing ion channel 1 isoform X2 [Rhinolophus sinicus]	sp|P78348|ASIC1_HUMAN	842	0	Acid-sensing ion channel 1 OS=Homo sapiens GN=ASIC1 PE=1 SV=3	Hs21536349	842	0	KOG4294	Non voltage-gated ion channels (DEG/ENaC family)	K04829//acid-sensing ion channel 1	0	1140	pale:102881296	ko04750//Inflammatory mediator regulation of TRP channels//Sensory system//Organismal Systems	GO:0006811//ion transport;GO:0032501//multicellular organismal process;GO:0001505//regulation of neurotransmitter levels;GO:0003008//system process;GO:0051046//regulation of secretion;GO:0044708//single-organism behavior;GO:0009268//response to pH;GO:0023051//regulation of signaling;GO:0065007//biological regulation;GO:0050877//neurological system process;GO:0050896//response to stimulus;GO:19025…	GO:0005272//sodium channel activity;GO:0046873//metal ion transmembrane transporter activity;GO:0022857//transmembrane transporter activity;GO:0015081//sodium ion transmembrane transporter activity;GO:0015267//channel activity;GO:0022803//passive transmembrane transporter activity;GO:0005261//cation channel activity;GO:0022836//gated channel activity;GO:0022890//inorganic cation transmembrane tra…	GO:0016020//membrane;GO:0031224//intrinsic component of membrane;GO:0044425//membrane part
Unigene0016445	2.9817	3.8779	7.5208	5.0401	22.1782	1.4742	201.499	135.45	158.827	248.929	231.699	273.462	3920	100508	92.055	XP_019590476.1	1339	0	PREDICTED: secretogranin-1 [Rhinolophus sinicus]	sp|P05060|SCG1_HUMAN	823	0	Secretogranin-1 OS=Homo sapiens GN=CHGB PE=1 SV=2	--	--	--	--	--	--	--	--	--	--	-	-	-
Unigene0023448	8.4897	8.1547	8.7855	4.5637	4.2189	4.6094	28.0443	44.4271	43.6418	36.1288	30.1936	43.6972	2100	10931	18.6885	XP_011856409.1	325	6e-97	PREDICTED: CLIP-associating protein 2 [Mandrillus leucophaeus]	sp|O75122|CLAP2_HUMAN	326	3e-95	CLIP-associating protein 2 OS=Homo sapiens GN=CLASP2 PE=1 SV=2	Hs22044020	324	4e-102	KOG2956	CLIP-associating protein	K16578//CLIP-associating protein 1/2	1e-94	327	hsa:23122	--	GO:0031111//negative regulation of microtubule polymerization or depolymerization;GO:0035556//intracellular signal transduction;GO:0030182//neuron differentiation;GO:0032990//cell part morphogenesis;GO:0044767//single-organism developmental process;GO:0048666//neuron development;GO:0048468//cell development;GO:0005975//carbohydrate metabolic process;GO:0006928//movement of cell or subcellular com…	GO:0016757//transferase activity, transferring glycosyl groups;GO:0005515//protein binding;GO:0008017//microtubule binding;GO:0003824//catalytic activity;GO:0005488//binding;GO:0032403//protein complex binding;GO:0008092//cytoskeletal protein binding;GO:0015631//tubulin binding;GO:0044877//macromolecular complex binding;GO:0008417//fucosyltransferase activity;GO:0016758//transferase activity, tra…	GO:0071944//cell periphery;GO:0005876//spindle microtubule;GO:0043226//organelle;GO:0015630//microtubule cytoskeleton;GO:0044422//organelle part;GO:0005874//microtubule;GO:0005886//plasma membrane;GO:0044444//cytoplasmic part;GO:0043229//intracellular organelle;GO:0000776//kinetochore;GO:0044427//chromosomal part;GO:0098589//membrane region;GO:0099512//supramolecular fiber;GO:0005622//intracellul…
Unigene0113159	1.1938	1.4528	1.3432	1.5859	1.4053	1.1302	14.7972	12.5004	14.7943	16.1739	14.8006	16.0723	3068	5883	6.8846	XP_019567880.1	1265	0	PREDICTED: bromodomain-containing protein 1 isoform X1 [Rhinolophus sinicus]	--	--	--	--	Hs11321642	508	4e-161	KOG0955	PHD finger protein BR140/LIN-49	K11349//bromodomain-containing protein 1	0	1093	hsa:23774	--	GO:0044763//single-organism cellular process;GO:0018205//peptidyl-lysine modification;GO:0043170//macromolecule metabolic process;GO:0016573//histone acetylation;GO:0044260//cellular macromolecule metabolic process;GO:0009987//cellular process;GO:0036211//protein modification process;GO:0006325//chromatin organization;GO:0006475//internal protein amino acid acetylation;GO:0018394//peptidyl-lysine…	GO:0046914//transition metal ion binding;GO:0046872//metal ion binding;GO:0043167//ion binding;GO:0005515//protein binding;GO:0043169//cation binding;GO:0005488//binding	GO:0043227//membrane-bounded organelle;GO:0043233//organelle lumen;GO:0044422//organelle part;GO:0070775//H3 histone acetyltransferase complex;GO:0005654//nucleoplasm;GO:0070013//intracellular organelle lumen;GO:0005634//nucleus;GO:0005623//cell;GO:0031974//membrane-enclosed lumen;GO:0044428//nuclear part;GO:1902493//acetyltransferase complex;GO:0005622//intracellular;GO:1902494//catalytic comple…
Unigene0018132	0.9039	1.2526	1.8135	1.0872	0.9215	1.3408	6.2304	5.1837	7.4552	7.2683	6.8644	8.1732	2622	2504	3.4287	AAG09727.1	102	1e-20	HT018 [Homo sapiens]	--	--	--	--	--	--	--	--	--	--	--	--	--	--	GO:0032502//developmental process;GO:0048856//anatomical structure development;GO:0048699//generation of neurons;GO:0044767//single-organism developmental process;GO:0007275//multicellular organism development;GO:0040011//locomotion;GO:0044707//single-multicellular organism process;GO:0030154//cell differentiation;GO:0009987//cellular process;GO:0048869//cellular developmental process;GO:0032501/…	GO:0005488//binding	GO:0016020//membrane
Unigene0004709	2.0568	2.874	4.7412	2.359	2.9022	0.7407	40.04	20.7453	26.8409	22.6225	22.9894	20.5635	3771	12353	11.7611	XP_019586036.1	1478	0	PREDICTED: sodium-dependent neutral amino acid transporter SLC6A17 [Rhinolophus sinicus]	sp|Q9H1V8|S6A17_HUMAN	1456	0	Sodium-dependent neutral amino acid transporter SLC6A17 OS=Homo sapiens GN=SLC6A17 PE=1 SV=3	7302597	578	0	KOG3659	Sodium-neurotransmitter symporter	K05048//solute carrier family 6 (neurotransmitter transporter, amino acid/orphan) member 15/16/17/18/20	0	1467	fca:101081318	--	GO:0006820//anion transport;GO:1902578//single-organism localization;GO:0006865//amino acid transport;GO:0006811//ion transport;GO:0006810//transport;GO:0051179//localization;GO:0046942//carboxylic acid transport;GO:0071705//nitrogen compound transport;GO:0051234//establishment of localization;GO:0044763//single-organism cellular process;GO:0044765//single-organism transport;GO:0044699//single-or…	GO:0022857//transmembrane transporter activity;GO:0015291//secondary active transmembrane transporter activity;GO:0005215//transporter activity;GO:0022804//active transmembrane transporter activity	GO:0044424//intracellular part;GO:0043231//intracellular membrane-bounded organelle;GO:0016020//membrane;GO:0016021//integral component of membrane;GO:0043227//membrane-bounded organelle;GO:0031224//intrinsic component of membrane;GO:0031988//membrane-bounded vesicle;GO:0005737//cytoplasm;GO:0031410//cytoplasmic vesicle;GO:0031982//vesicle;GO:0005623//cell;GO:0044425//membrane part;GO:0043229//in…
Unigene0015269	1.0987	0.9342	1.3241	2.0289	2.8533	2.4792	41.9985	24.1782	42.2244	17.0052	20.9933	16.0068	2059	6866	11.9724	XP_019514101.1	1038	0	PREDICTED: E3 ubiquitin-protein ligase MIB2 isoform X2 [Hipposideros armiger]	sp|Q96AX9|MIB2_HUMAN	943	0	E3 ubiquitin-protein ligase MIB2 OS=Homo sapiens GN=MIB2 PE=1 SV=3	Hs21264330_1	838	0	KOG4582	Uncharacterized conserved protein, contains ZZ-type Zn-finger	K10645//E3 ubiquitin-protein ligase mind-bomb [EC:2.3.2.27]	0	954	tup:102474639	--	GO:0032446//protein modification by small protein conjugation;GO:0008152//metabolic process;GO:0065007//biological regulation;GO:0009966//regulation of signal transduction;GO:0009987//cellular process;GO:0023051//regulation of signaling;GO:0019538//protein metabolic process;GO:0044238//primary metabolic process;GO:0050789//regulation of biological process;GO:0043122//regulation of I-kappaB kinase…	GO:0003824//catalytic activity;GO:0019787//ubiquitin-like protein transferase activity;GO:0043169//cation binding;GO:0060089//molecular transducer activity;GO:0005488//binding;GO:0046872//metal ion binding;GO:0016740//transferase activity;GO:0043167//ion binding;GO:0046914//transition metal ion binding	GO:0044444//cytoplasmic part;GO:0044424//intracellular part;GO:0043226//organelle;GO:0044464//cell part;GO:0005768//endosome;GO:0043231//intracellular membrane-bounded organelle;GO:0005737//cytoplasm;GO:0043229//intracellular organelle;GO:0005623//cell;GO:0005622//intracellular;GO:0012505//endomembrane system;GO:0043227//membrane-bounded organelle
Unigene0090913	3.3845	3.3468	5.5717	1.3078	1.5997	0.7107	32.6915	30.2394	30.2428	88.9593	94.9324	94.8881	4472	34967	28.073	EPY88671.1	902	0	synaptotagmin-11 [Camelus ferus]	sp|Q9BT88|SYT11_HUMAN	829	0	Synaptotagmin-11 OS=Homo sapiens GN=SYT11 PE=1 SV=2	Hs15299160	829	0	KOG1028	Ca2+-dependent phospholipid-binding protein Synaptotagmin, required for synaptic vesicle and secretory granule exocytosis	--	--	--	--	--	GO:0044763//single-organism cellular process;GO:0044765//single-organism transport;GO:0051641//cellular localization;GO:0009987//cellular process;GO:0051649//establishment of localization in cell;GO:0065007//biological regulation;GO:0051234//establishment of localization;GO:0044699//single-organism process;GO:0051179//localization;GO:0016192//vesicle-mediated transport;GO:0046903//secretion;GO:00…	GO:0005488//binding	GO:0005622//intracellular;GO:0016020//membrane;GO:0043229//intracellular organelle;GO:0031982//vesicle;GO:0005623//cell;GO:0044444//cytoplasmic part;GO:0016021//integral component of membrane;GO:0044425//membrane part;GO:0031224//intrinsic component of membrane;GO:0043227//membrane-bounded organelle;GO:0016023//cytoplasmic, membrane-bounded vesicle;GO:0031988//membrane-bounded vesicle;GO:0031410/…
Unigene0115039	1.5811	0.7345	1.0546	1.2503	1.2053	1.6021	50.0384	49.5876	73.152	43.9355	43.6238	48.795	1022	6337	22.2621	AAF69628.1	536	0	PRO2281 [Homo sapiens]	--	--	--	--	Hs22042312	535	1e-173	KOG0951	RNA helicase BRR2, DEAD-box superfamily	K12854//pre-mRNA-splicing helicase BRR2 [EC:3.6.4.13]	0	530	cjc:100408502	ko03040//Spliceosome//Transcription//Genetic Information Processing	GO:0006725//cellular aromatic compound metabolic process;GO:0071826//ribonucleoprotein complex subunit organization;GO:0044699//single-organism process;GO:0008152//metabolic process;GO:0000377//RNA splicing, via transesterification reactions with bulged adenosine as nucleophile;GO:1901360//organic cyclic compound metabolic process;GO:0032501//multicellular organismal process;GO:0016043//cellular …	GO:0003723//RNA binding;GO:0016817//hydrolase activity, acting on acid anhydrides;GO:0097367//carbohydrate derivative binding;GO:0003824//catalytic activity;GO:0016818//hydrolase activity, acting on acid anhydrides, in phosphorus-containing anhydrides;GO:0004386//helicase activity;GO:0016787//hydrolase activity;GO:0036094//small molecule binding;GO:0003724//RNA helicase activity;GO:0001883//purin…	GO:1990904//ribonucleoprotein complex;GO:0031974//membrane-enclosed lumen;GO:0043227//membrane-bounded organelle;GO:0044424//intracellular part;GO:0044428//nuclear part;GO:0043226//organelle;GO:0043229//intracellular organelle;GO:0070013//intracellular organelle lumen;GO:0005622//intracellular;GO:0043231//intracellular membrane-bounded organelle;GO:0005681//spliceosomal complex;GO:0044423//virion…
Unigene0022969	3.8621	4.2471	5.3298	1.8093	2.7203	1.0518	25.6919	27.4546	23.6316	39.1681	36.658	42.4258	7280	30882	15.2302	XP_019587392.1	785	0	PREDICTED: phytanoyl-CoA hydroxylase-interacting protein-like isoform X1 [Rhinolophus sinicus]	sp|Q96FC7|PHIPL_HUMAN	780	0	Phytanoyl-CoA hydroxylase-interacting protein-like OS=Homo sapiens GN=PHYHIPL PE=1 SV=3	--	--	--	--	--	--	--	--	--	--	-	-	GO:0044464//cell part;GO:0043227//membrane-bounded organelle;GO:0005623//cell;GO:0043231//intracellular membrane-bounded organelle;GO:0043229//intracellular organelle;GO:0044424//intracellular part;GO:0043226//organelle;GO:0005622//intracellular
Unigene0080433	1.7251	1.6905	2.0306	0.9838	1.1802	1.3282	6.0558	10.4986	9.0597	12.2964	11.2866	12.3342	2248	3151	5.0325	XP_019572198.1	937	0	PREDICTED: armadillo repeat-containing X-linked protein 1 [Rhinolophus sinicus]	sp|Q9P291|ARMX1_HUMAN	783	0	Armadillo repeat-containing X-linked protein 1 OS=Homo sapiens GN=ARMCX1 PE=1 SV=1	--	--	--	--	--	--	--	--	--	--	-	-	-
Unigene0004100	1.6165	1.5581	2.3863	1.7047	2.3077	1.3269	15.6381	10.6009	14.8919	11.2008	13.7603	13.7669	4065	7204	6.3628	XP_019597400.1	2447	0	PREDICTED: anion exchange protein 3 isoform X1 [Rhinolophus sinicus]	sp|B1MTL0|B3A3_CALMO	2141	0	Anion exchange protein 3 OS=Callicebus moloch GN=SLC4A3 PE=3 SV=1	Hs4827016	2131	0	KOG1172	Na+-independent Cl/HCO3 exchanger AE1 and related transporters (SLC4 family)	K13856//solute carrier family 4 (anion exchanger), member 3	0	2350	pale:102881177	--	GO:0044699//single-organism process;GO:0006820//anion transport;GO:0055082//cellular chemical homeostasis;GO:0009987//cellular process;GO:0055080//cation homeostasis;GO:1902578//single-organism localization;GO:0065007//biological regulation;GO:0006811//ion transport;GO:0044763//single-organism cellular process;GO:0051179//localization;GO:0050801//ion homeostasis;GO:0030003//cellular cation homeos…	GO:0099516//ion antiporter activity;GO:0022892//substrate-specific transporter activity;GO:0022857//transmembrane transporter activity;GO:0015291//secondary active transmembrane transporter activity;GO:0015301//anion:anion antiporter activity;GO:0022804//active transmembrane transporter activity;GO:0015075//ion transmembrane transporter activity;GO:0022891//substrate-specific transmembrane transp…	GO:0044425//membrane part;GO:0031224//intrinsic component of membrane;GO:0016020//membrane
Unigene0087924	1.6952	1.8945	3.0119	1.6052	3.2354	1.4871	55.885	52.7117	49.0747	49.004	59.633	55.1854	1684	11051	23.5609	XP_019572168.1	348	1e-114	PREDICTED: transmembrane protein 35A [Rhinolophus sinicus]	sp|Q5E9T5|TMM35_BOVIN	299	5e-97	Transmembrane protein 35 OS=Bos taurus GN=TMEM35 PE=2 SV=1	--	--	--	--	--	--	--	--	--	--	-	-	GO:0044464//cell part;GO:0043231//intracellular membrane-bounded organelle;GO:0044444//cytoplasmic part;GO:0005623//cell;GO:0042579//microbody;GO:0043229//intracellular organelle;GO:0031982//vesicle;GO:0043227//membrane-bounded organelle;GO:0005622//intracellular;GO:0043226//organelle;GO:0016020//membrane;GO:0044425//membrane part;GO:0005737//cytoplasm;GO:0031224//intrinsic component of membrane;…
Unigene0079984	2.3213	2.9699	5.9772	1.6879	2.2014	0.454	21.0449	15.609	9.5796	15.7088	19.7646	17.6115	1485	3317	8.0196	EDL38737.1	558	0	trinucleotide repeat containing 4, isoform CRA_c, partial [Mus musculus]	sp|Q5SZQ8|CELF3_HUMAN	529	0	CUGBP Elav-like family member 3 OS=Homo sapiens GN=CELF3 PE=1 SV=1	Hs13123780	392	3e-130	KOG0146	RNA-binding protein ETR-3 (RRM superfamily)	K13207//CUG-BP- and ETR3-like factor	0	533	ptg:102959699	--	GO:0065007//biological regulation;GO:0006928//movement of cell or subcellular component;GO:0050684//regulation of mRNA processing;GO:0009893//positive regulation of metabolic process;GO:0060255//regulation of macromolecule metabolic process;GO:0051704//multi-organism process;GO:0019219//regulation of nucleobase-containing compound metabolic process;GO:0009987//cellular process;GO:0048232//male ga…	GO:0005488//binding;GO:1901363//heterocyclic compound binding;GO:0097159//organic cyclic compound binding;GO:0003676//nucleic acid binding	GO:0043231//intracellular membrane-bounded organelle;GO:0043229//intracellular organelle;GO:0043226//organelle;GO:0005622//intracellular;GO:0043227//membrane-bounded organelle;GO:0044464//cell part;GO:0005623//cell;GO:0044424//intracellular part
Unigene0013071	8.5766	9.9985	19.9297	4.0478	4.4874	0.3305	81.9992	67.7758	48.7129	60.6646	56.9371	60.1061	2914	23903	29.4507	XP_019516425.1	1675	0	PREDICTED: metabotropic glutamate receptor 4 isoform X1 [Hipposideros armiger]	sp|Q14833|GRM4_HUMAN	1664	0	Metabotropic glutamate receptor 4 OS=Homo sapiens GN=GRM4 PE=2 SV=1	Hs4504141	1664	0	KOG1056	Glutamate-gated metabotropic ion channel receptor subunit GRM2 and related subunits, G-protein coupled receptor superfamily	K04607//metabotropic glutamate receptor 4	0	1674	aml:100470828	ko04072//Phospholipase D signaling pathway//Signal transduction//Environmental Information Processing;ko04080//Neuroactive ligand-receptor interaction//Signaling molecules and interaction//Environmental Information Processing;ko04724//Glutamatergic synapse//Nervous system//Organismal Systems;ko04742//Taste transduction//Sensory system//Organismal Systems	GO:0048522//positive regulation of cellular process;GO:0051246//regulation of protein metabolic process;GO:0032147//activation of protein kinase activity;GO:0050789//regulation of biological process;GO:0044707//single-multicellular organism process;GO:0048518//positive regulation of biological process;GO:0080090//regulation of primary metabolic process;GO:0042327//positive regulation of phosphory…	GO:0004872//receptor activity;GO:0060089//molecular transducer activity;GO:0004871//signal transducer activity;GO:0004888//transmembrane signaling receptor activity;GO:0099600//transmembrane receptor activity;GO:0038023//signaling receptor activity	GO:0031982//vesicle;GO:0043226//organelle;GO:0031224//intrinsic component of membrane;GO:0016021//integral component of membrane;GO:0044464//cell part;GO:0016020//membrane;GO:0005623//cell;GO:0044425//membrane part
Unigene0093492	2.9518	5.9641	5.3013	2.2769	3.3191	2.3943	23.5752	26.0128	25.9037	25.4446	24.8595	32.4779	1770	6280	12.7385	XP_019606251.1	905	0	PREDICTED: oligodendrocyte-myelin glycoprotein [Rhinolophus sinicus]	sp|P23515|OMGP_HUMAN	778	0	Oligodendrocyte-myelin glycoprotein OS=Homo sapiens GN=OMG PE=1 SV=2	Hs19923225	775	0	KOG0619	FOG: Leucine rich repeat	K16666//oligodendrocyte myelin glycoprotein	0	824	tup:102484340	--	GO:0022604//regulation of cell morphogenesis;GO:0044699//single-organism process;GO:0001558//regulation of cell growth;GO:0008361//regulation of cell size;GO:0032502//developmental process;GO:0090066//regulation of anatomical structure size;GO:0065007//biological regulation;GO:0007275//multicellular organism development;GO:0065008//regulation of biological quality;GO:0061387//regulation of extent…	GO:0005488//binding;GO:0005515//protein binding	-
Unigene0015152	3.0268	3.4154	4.5749	1.6633	2.5111	1.7529	31.0307	35.7931	29.4415	19.2589	19.4858	23.6402	1566	5324	12.2062	XP_019607823.1	885	0	PREDICTED: ETS translocation variant 4 isoform X3 [Rhinolophus sinicus]	sp|P43268|ETV4_HUMAN	796	0	ETS translocation variant 4 OS=Homo sapiens GN=ETV4 PE=1 SV=3	Hs4826718	422	5e-142	KOG3806	Predicted transcription factor	K15592//ets translocation variant 4	0	843	pps:100982008	--	-	-	-
Unigene0102200	1.3559	1.6432	2.4287	1.6317	3.4051	2.0381	29.1086	18.4698	26.7525	16.48	18.9911	19.3608	2741	7542	9.8789	XP_019506955.1	1115	0	PREDICTED: tyrosine-protein phosphatase non-receptor type 5 isoform X1 [Hipposideros armiger]	sp|P54829|PTN5_HUMAN	1009	0	Tyrosine-protein phosphatase non-receptor type 5 OS=Homo sapiens GN=PTPN5 PE=1 SV=4	Hs19743917	415	4e-135	KOG0789	Protein tyrosine phosphatase	K18018//tyrosine-protein phosphatase non-receptor type 5 [EC:3.1.3.48]	0	1017	pale:102888396	ko04010//MAPK signaling pathway//Signal transduction//Environmental Information Processing	GO:0043412//macromolecule modification;GO:0019538//protein metabolic process;GO:0036211//protein modification process;GO:0006470//protein dephosphorylation;GO:0044267//cellular protein metabolic process;GO:0006464//cellular protein modification process;GO:0044238//primary metabolic process;GO:0006793//phosphorus metabolic process;GO:0071704//organic substance metabolic process;GO:0009987//cellula…	GO:0005515//protein binding;GO:0016791//phosphatase activity;GO:0051219//phosphoprotein binding;GO:0004721//phosphoprotein phosphatase activity;GO:0045309//protein phosphorylated amino acid binding;GO:0005488//binding;GO:0016788//hydrolase activity, acting on ester bonds;GO:0003824//catalytic activity;GO:0042578//phosphoric ester hydrolase activity;GO:0016787//hydrolase activity	GO:0031090//organelle membrane;GO:0043226//organelle;GO:0043231//intracellular membrane-bounded organelle;GO:0044422//organelle part;GO:0005622//intracellular;GO:0043227//membrane-bounded organelle;GO:0016020//membrane;GO:0031224//intrinsic component of membrane;GO:0044425//membrane part;GO:0005623//cell;GO:0043229//intracellular organelle;GO:0044464//cell part;GO:0044424//intracellular part
Unigene0013618	2.7037	3.1257	6.0864	1.7508	1.7206	0.3119	22.9746	16.1831	14.8199	22.7802	21.0077	25.2797	4323	11735	9.7461	EAW81318.1	806	0	neurexin 3, isoform CRA_g [Homo sapiens]	sp|Q28143|NRX3B_BOVIN	738	0	Neurexin-3-beta OS=Bos taurus GN=NRXN3 PE=1 SV=2	Hs21070971	658	0	KOG3514	Neurexin III-alpha	K07377//neurexin	0	741	hsa:9369	ko04514//Cell adhesion molecules (CAMs)//Signaling molecules and interaction//Environmental Information Processing	GO:0009605//response to external stimulus;GO:0048856//anatomical structure development;GO:0044699//single-organism process;GO:0007154//cell communication;GO:0007155//cell adhesion;GO:0044089//positive regulation of cellular component biogenesis;GO:0048468//cell development;GO:0007275//multicellular organism development;GO:0044700//single organism signaling;GO:0030030//cell projection organization…	GO:0016247//channel regulator activity;GO:0005515//protein binding;GO:0043167//ion binding;GO:0005488//binding;GO:0098772//molecular function regulator;GO:0060089//molecular transducer activity;GO:0005102//receptor binding;GO:0043169//cation binding	GO:0016021//integral component of membrane;GO:0031224//intrinsic component of membrane;GO:0016020//membrane;GO:0044425//membrane part
Unigene0101269	0.8631	1.0988	1.0746	1.1056	1.2848	0.6381	2.8454	5.7794	3.895	8.0198	10.196	10.2191	3245	3061	3.3867	XP_019608056.1	959	0	PREDICTED: cyclin-dependent kinase 18 isoform X1 [Rhinolophus sinicus]	sp|Q5RD01|CDK18_PONAB	863	0	Cyclin-dependent kinase 18 OS=Pongo abelii GN=CDK18 PE=2 SV=2	Hs16160923	855	0	KOG0594	Protein kinase PCTAIRE and related kinases	K15596//cyclin-dependent kinase 18 [EC:2.7.11.22]	0	916	cfr:102522648	--	GO:0043412//macromolecule modification;GO:0044237//cellular metabolic process;GO:0044238//primary metabolic process;GO:0006464//cellular protein modification process;GO:0044260//cellular macromolecule metabolic process;GO:0009987//cellular process;GO:0008152//metabolic process;GO:0036211//protein modification process;GO:0071704//organic substance metabolic process;GO:0019538//protein metabolic pr…	GO:0004672//protein kinase activity;GO:0003824//catalytic activity;GO:1901363//heterocyclic compound binding;GO:0032550//purine ribonucleoside binding;GO:0001883//purine nucleoside binding;GO:0005488//binding;GO:0016773//phosphotransferase activity, alcohol group as acceptor;GO:0097159//organic cyclic compound binding;GO:0036094//small molecule binding;GO:0032549//ribonucleoside binding;GO:001674…	-
Unigene0013793	14.1902	12.5648	23.8616	4.4485	6.3809	4.9132	156.137	162.269	165.213	73.9004	88.0478	70.5586	3215	48329	53.9709	XP_019598663.1	499	6e-157	PREDICTED: neurofilament heavy polypeptide [Rhinolophus sinicus]	sp|P12036|NFH_HUMAN	316	1e-89	Neurofilament heavy polypeptide OS=Homo sapiens GN=NEFH PE=1 SV=4	--	--	--	--	--	K04574//neurofilament heavy polypeptide	2e-121	402	pale:102885885	--	GO:0045109//intermediate filament organization;GO:0048731//system development;GO:0044085//cellular component biogenesis;GO:0022008//neurogenesis;GO:0044707//single-multicellular organism process;GO:0007399//nervous system development;GO:0044699//single-organism process;GO:0032990//cell part morphogenesis;GO:0044767//single-organism developmental process;GO:0032502//developmental process;GO:001604…	GO:0019900//kinase binding;GO:0005488//binding;GO:0019899//enzyme binding;GO:0005515//protein binding	GO:0043228//non-membrane-bounded organelle;GO:0005882//intermediate filament;GO:0016234//inclusion body;GO:0042995//cell projection;GO:0005622//intracellular;GO:0005623//cell;GO:0097458//neuron part;GO:0099512//supramolecular fiber;GO:0043227//membrane-bounded organelle;GO:0044446//intracellular organelle part;GO:0044430//cytoskeletal part;GO:0044422//organelle part;GO:0099513//polymeric cytoskel…
Unigene0051821	50.0336	1.3521	1.5835	1.794	40.3692	2.6831	18260.7	16900.3	11306.2	964.569	1439.55	678.028	1041	954405	3291.66	XP_019596843.1	291	9e-96	PREDICTED: transthyretin [Rhinolophus sinicus]	sp|Q9MYN8|TTHY_ERIEU	265	8e-87	Transthyretin OS=Erinaceus europaeus GN=TTR PE=2 SV=1	Hs4507725	234	2e-75	KOG3006	Transthyretin and related proteins	--	--	--	--	--	GO:0009987//cellular process;GO:0010817//regulation of hormone levels;GO:1901564//organonitrogen compound metabolic process;GO:1902578//single-organism localization;GO:0006721//terpenoid metabolic process;GO:0006807//nitrogen compound metabolic process;GO:0044710//single-organism metabolic process;GO:0044763//single-organism cellular process;GO:0044765//single-organism transport;GO:0006575//cellu…	GO:0005515//protein binding;GO:0042562//hormone binding;GO:0046983//protein dimerization activity;GO:0005488//binding	GO:0005576//extracellular region;GO:0031988//membrane-bounded vesicle;GO:0032991//macromolecular complex;GO:0031982//vesicle;GO:0044421//extracellular region part;GO:0043227//membrane-bounded organelle;GO:0043226//organelle
Unigene0091235	4.0087	4.3595	4.8473	4.5999	5.2892	3.8883	28.927	22.1581	17.7496	47.0656	46.1279	45.7318	4434	20772	16.8196	XP_019613102.1	1066	0	PREDICTED: protein tweety homolog 3 isoform X2 [Rhinolophus sinicus]	sp|Q9C0H2|TTYH3_HUMAN	934	0	Protein tweety homolog 3 OS=Homo sapiens GN=TTYH3 PE=1 SV=3	Hs20540083	879	0	KOG4433	Tweety transmembrane/cell surface protein	--	--	--	--	--	GO:1902578//single-organism localization;GO:0015698//inorganic anion transport;GO:0051234//establishment of localization;GO:0006810//transport;GO:0006820//anion transport;GO:0006821//chloride transport;GO:0006811//ion transport;GO:0044765//single-organism transport;GO:0051179//localization;GO:0044699//single-organism process	GO:0022803//passive transmembrane transporter activity;GO:0005216//ion channel activity;GO:0008509//anion transmembrane transporter activity;GO:0015267//channel activity;GO:0022857//transmembrane transporter activity;GO:0022838//substrate-specific channel activity;GO:0022891//substrate-specific transmembrane transporter activity;GO:0005215//transporter activity;GO:0015075//ion transmembrane trans…	GO:0031988//membrane-bounded vesicle;GO:0032991//macromolecular complex;GO:0043227//membrane-bounded organelle;GO:0098796//membrane protein complex;GO:0044425//membrane part;GO:0016020//membrane;GO:0043234//protein complex;GO:1902495//transmembrane transporter complex;GO:0016021//integral component of membrane;GO:1990351//transporter complex;GO:0043226//organelle;GO:0031224//intrinsic component o…
Unigene0082148	5.7895	5.043	5.7805	3.3786	2.7326	2.3286	29.6376	23.7238	24.7733	32.4828	34.7067	33.5346	3433	13782	14.4136	XP_019601782.1	905	0	PREDICTED: glutaryl-CoA dehydrogenase, mitochondrial [Rhinolophus sinicus]	sp|Q92947|GCDH_HUMAN	817	0	Glutaryl-CoA dehydrogenase, mitochondrial OS=Homo sapiens GN=GCDH PE=1 SV=1	Hs4503943	817	0	KOG0138	Glutaryl-CoA dehydrogenase	K00252//glutaryl-CoA dehydrogenase [EC:1.3.8.6]	0	850	bacu:103005690	ko00310//Lysine degradation//Amino acid metabolism//Metabolism;ko00380//Tryptophan metabolism//Amino acid metabolism//Metabolism;ko00071//Fatty acid degradation//Lipid metabolism//Metabolism	GO:0008152//metabolic process;GO:0044710//single-organism metabolic process;GO:0044699//single-organism process	GO:0016491//oxidoreductase activity;GO:0003824//catalytic activity;GO:0097159//organic cyclic compound binding;GO:0003995//acyl-CoA dehydrogenase activity;GO:0036094//small molecule binding;GO:1901363//heterocyclic compound binding;GO:0005488//binding;GO:1901265//nucleoside phosphate binding;GO:0016627//oxidoreductase activity, acting on the CH-CH group of donors;GO:0000166//nucleotide binding	GO:0043226//organelle;GO:0016020//membrane;GO:0031975//envelope;GO:0019866//organelle inner membrane;GO:0044424//intracellular part;GO:0043231//intracellular membrane-bounded organelle;GO:0044464//cell part;GO:0005623//cell;GO:0044446//intracellular organelle part;GO:0043227//membrane-bounded organelle;GO:0031967//organelle envelope;GO:0043229//intracellular organelle;GO:0005622//intracellular;GO…
Unigene0009030	6.977	12.45	13.4451	6.2753	7.7853	4.2419	50.2733	43.4194	49.4858	47.6252	55.2999	59.8415	2702	18936	25.1615	XP_016007800.1	593	0	PREDICTED: rab-3A-interacting protein isoform X6 [Rousettus aegyptiacus]	sp|Q96QF0|RAB3I_HUMAN	579	0	Rab-3A-interacting protein OS=Homo sapiens GN=RAB3IP PE=1 SV=1	Hs11967995	560	0	KOG4324	Guanine nucleotide exchange factor	K16779//Rab-3A-interacting protein	0	588	umr:103656880	--	GO:0050789//regulation of biological process;GO:0065009//regulation of molecular function;GO:0010927//cellular component assembly involved in morphogenesis;GO:0044085//cellular component biogenesis;GO:0008104//protein localization;GO:0006605//protein targeting;GO:0051649//establishment of localization in cell;GO:0051641//cellular localization;GO:0006892//post-Golgi vesicle-mediated transport;GO:0…	GO:0005088//Ras guanyl-nucleotide exchange factor activity;GO:0005085//guanyl-nucleotide exchange factor activity;GO:0098772//molecular function regulator	GO:0005622//intracellular;GO:0031252//cell leading edge;GO:0043227//membrane-bounded organelle;GO:0043228//non-membrane-bounded organelle;GO:0044446//intracellular organelle part;GO:0044430//cytoskeletal part;GO:0005737//cytoplasm;GO:0005856//cytoskeleton;GO:0005815//microtubule organizing center;GO:0043231//intracellular membrane-bounded organelle;GO:0044422//organelle part;GO:0044464//cell part…
Unigene0022408	0.9713	1.5703	2.8063	0.8527	1.6893	0.5724	35.0363	22.7634	22.0135	14.6999	15.3824	15.2001	7320	18730	9.1867	XP_019520500.1	698	0	PREDICTED: tropomodulin-2 [Hipposideros armiger]	sp|Q9NZR1|TMOD2_HUMAN	684	0	Tropomodulin-2 OS=Homo sapiens GN=TMOD2 PE=1 SV=1	Hs7657647	684	0	KOG3735	Tropomodulin and leiomodulin	K10370//tropomodulin	0	687	bacu:102998049	--	GO:0030834//regulation of actin filament depolymerization;GO:0009987//cellular process;GO:0030833//regulation of actin filament polymerization;GO:0051693//actin filament capping;GO:0071840//cellular component organization or biogenesis;GO:0048519//negative regulation of biological process;GO:0050794//regulation of cellular process;GO:0030835//negative regulation of actin filament depolymerization…	GO:0005515//protein binding;GO:0008092//cytoskeletal protein binding;GO:0005488//binding	-
Unigene0014294	8.0688	10.3034	20.023	4.7284	7.7043	1.9263	113.906	62.6242	91.6937	65.2172	70.7466	71.3081	3825	39031	36.6363	XP_011368200.1	1943	0	PREDICTED: glutamate receptor ionotropic, NMDA 1 isoform X1 [Pteropus vampyrus]	sp|Q5R1P0|NMDZ1_CANFA	1920	0	Glutamate receptor ionotropic, NMDA 1 OS=Canis familiaris GN=GRIN1 PE=2 SV=2	Hs11038637	1859	0	KOG4440	NMDA selective glutamate-gated ion channel receptor subunit GRIN1	K05208//glutamate receptor ionotropic, NMDA 1	0	1919	bacu:103001022	ko04015//Rap1 signaling pathway//Signal transduction//Environmental Information Processing;ko04020//Calcium signaling pathway//Signal transduction//Environmental Information Processing;ko04014//Ras signaling pathway//Signal transduction//Environmental Information Processing;ko04024//cAMP signaling pathway//Signal transduction//Environmental Information Processing;ko04080//Neuroactive ligand-recep…	GO:0044087//regulation of cellular component biogenesis;GO:0010941//regulation of cell death;GO:0048523//negative regulation of cellular process;GO:0009889//regulation of biosynthetic process;GO:1990267//response to transition metal nanoparticle;GO:0051259//protein oligomerization;GO:0010035//response to inorganic substance;GO:0045838//positive regulation of membrane potential;GO:0071822//protein…	GO:0005102//receptor binding;GO:0008324//cation transmembrane transporter activity;GO:0005261//cation channel activity;GO:0022832//voltage-gated channel activity;GO:0004871//signal transducer activity;GO:0005215//transporter activity;GO:0031406//carboxylic acid binding;GO:0022834//ligand-gated channel activity;GO:0004970//ionotropic glutamate receptor activity;GO:0005488//binding;GO:0043169//cati…	GO:0044444//cytoplasmic part;GO:0071944//cell periphery;GO:0031988//membrane-bounded vesicle;GO:0098589//membrane region;GO:0044424//intracellular part;GO:0044459//plasma membrane part;GO:0005886//plasma membrane;GO:0097458//neuron part;GO:0016023//cytoplasmic, membrane-bounded vesicle;GO:0043005//neuron projection;GO:0005622//intracellular;GO:0031226//intrinsic component of plasma membrane;GO:00…
Unigene0022249	0.8553	1.3837	2.5314	1.4717	1.5692	0.0437	13.5887	9.7282	12.0499	7.1785	7.8801	8.8478	2204	2855	4.6508	XP_019581182.1	1000	0	PREDICTED: SKI family transcriptional corepressor 1 [Rhinolophus sinicus]	sp|Q8BX46|SKOR1_MOUSE	754	0	SKI family transcriptional corepressor 1 OS=Mus musculus GN=Skor1 PE=1 SV=2	--	--	--	--	--	--	--	--	--	--	-	-	-
Unigene0077576	13.0788	17.7752	19.2436	9.0836	12.8139	11.3804	150.94	168.948	118.956	288.124	406.511	417.711	1845	60359	117.457	XP_019504898.1	406	7e-136	PREDICTED: pleckstrin homology domain-containing family B member 1 isoform X3 [Hipposideros armiger]	sp|Q9QYE9|PKHB1_MOUSE	347	6e-114	Pleckstrin homology domain-containing family B member 1 OS=Mus musculus GN=Plekhb1 PE=1 SV=1	--	--	--	--	--	--	--	--	--	--	-	-	-
Unigene0109179	1.5103	2.3768	2.928	2.4203	1.7527	1.8156	9.0652	9.6324	9.2962	11.0143	10.2879	12.576	4244	6244	5.2823	EDL00939.1	743	0	homer homolog 1 (Drosophila), isoform CRA_c, partial [Mus musculus]	--	--	--	--	Hs22045388_1	58.9	5e-09	KOG4590	Signal transduction protein Enabled, contains WH1 domain	K15010//homer	0	726	umr:103681462	ko04724//Glutamatergic synapse//Nervous system//Organismal Systems;ko04068//FoxO signaling pathway//Signal transduction//Environmental Information Processing	-	-	-
Unigene0083135	2.3223	5.7062	8.2821	4.7439	3.7805	4.0596	38.7737	84.4446	40.5353	31.3241	45.8595	41.9594	1554	9442	21.8145	XP_019603355.1	465	4e-160	PREDICTED: rho-related GTP-binding protein RhoN [Rhinolophus sinicus]	sp|P52198|RND2_HUMAN	452	2e-156	Rho-related GTP-binding protein RhoN OS=Homo sapiens GN=RND2 PE=1 SV=2	Hs4885581	452	3e-157	KOG0393	Ras-related small GTPase, Rho type	K07858//Rho family GTPase 2	4e-158	458	pale:102896401	--	GO:0050896//response to stimulus;GO:0001558//regulation of cell growth;GO:0051128//regulation of cellular component organization;GO:0035556//intracellular signal transduction;GO:0007154//cell communication;GO:0048518//positive regulation of biological process;GO:0050794//regulation of cellular process;GO:0050789//regulation of biological process;GO:0065007//biological regulation;GO:0044763//singl…	GO:0005488//binding;GO:0097159//organic cyclic compound binding;GO:0032550//purine ribonucleoside binding;GO:0097367//carbohydrate derivative binding;GO:1901363//heterocyclic compound binding;GO:0001882//nucleoside binding;GO:0036094//small molecule binding;GO:0001883//purine nucleoside binding;GO:0032549//ribonucleoside binding	GO:0044464//cell part;GO:0005623//cell
Unigene0020606	3.801	4.1763	7.2705	2.2859	2.6216	0.4248	45.8038	57.5386	42.2256	26.8168	27.1549	26.7555	1247	5937	17.0936	XP_004649626.1	204	4e-55	PREDICTED: metabotropic glutamate receptor 4 isoform X2 [Jaculus jaculus]	sp|Q68EF4|GRM4_MOUSE	177	4e-47	Metabotropic glutamate receptor 4 OS=Mus musculus GN=Grm4 PE=2 SV=2	Hs4504141	177	8e-48	KOG1056	Glutamate-gated metabotropic ion channel receptor subunit GRM2 and related subunits, G-protein coupled receptor superfamily	K04607//metabotropic glutamate receptor 4	7e-47	176	ptr:471986	ko04072//Phospholipase D signaling pathway//Signal transduction//Environmental Information Processing;ko04080//Neuroactive ligand-receptor interaction//Signaling molecules and interaction//Environmental Information Processing;ko04724//Glutamatergic synapse//Nervous system//Organismal Systems;ko04742//Taste transduction//Sensory system//Organismal Systems	GO:0007165//signal transduction;GO:0044707//single-multicellular organism process;GO:0044708//single-organism behavior;GO:0044700//single organism signaling;GO:0050896//response to stimulus;GO:0023052//signaling;GO:0050890//cognition;GO:0065007//biological regulation;GO:0007154//cell communication;GO:0050794//regulation of cellular process;GO:0044699//single-organism process;GO:0007186//G-protein…	GO:0038023//signaling receptor activity;GO:0004872//receptor activity;GO:0060089//molecular transducer activity;GO:0004930//G-protein coupled receptor activity;GO:0005515//protein binding;GO:0001640//adenylate cyclase inhibiting G-protein coupled glutamate receptor activity;GO:0099600//transmembrane receptor activity;GO:0004871//signal transducer activity;GO:0008066//glutamate receptor activity;G…	GO:0031224//intrinsic component of membrane;GO:0097060//synaptic membrane;GO:0044463//cell projection part;GO:0071944//cell periphery;GO:0005623//cell;GO:0033267//axon part;GO:0016020//membrane;GO:0098590//plasma membrane region;GO:0042734//presynaptic membrane;GO:0044459//plasma membrane part;GO:0030424//axon;GO:0042995//cell projection;GO:0043005//neuron projection;GO:0030425//dendrite;GO:00444…
Unigene0101662	2.1906	2.9744	3.4886	1.2737	2.0591	1.0369	24.898	24.5128	24.035	13.7637	15.3586	15.6721	2508	6366	9.1132	XP_003127416.2	1199	0	PREDICTED: synaptotagmin-3 isoform X2 [Sus scrofa]	sp|Q9BQG1|SYT3_HUMAN	1169	0	Synaptotagmin-3 OS=Homo sapiens GN=SYT3 PE=2 SV=1	Hs14150054	1169	0	KOG1028	Ca2+-dependent phospholipid-binding protein Synaptotagmin, required for synaptic vesicle and secretory granule exocytosis	--	--	--	--	--	-	-	-
Unigene0073966	99.545	121.538	169.243	2.7214	4.9352	7.287	1228.95	1480.86	1048.87	547.718	578.486	738.881	1824	210614	414.567	XP_019581824.1	523	0	PREDICTED: carbonic anhydrase 3 [Rhinolophus sinicus]	sp|P16015|CAH3_MOUSE	510	2e-177	Carbonic anhydrase 3 OS=Mus musculus GN=Ca3 PE=1 SV=3	Hs4885099	483	2e-167	KOG0382	Carbonic anhydrase	K01672//carbonic anhydrase [EC:4.2.1.1]	1e-178	515	fca:101094650	ko00910//Nitrogen metabolism//Energy metabolism//Metabolism	GO:0044237//cellular metabolic process;GO:0009987//cellular process;GO:0008152//metabolic process	GO:0043167//ion binding;GO:0046872//metal ion binding;GO:0046914//transition metal ion binding;GO:0043169//cation binding;GO:0005488//binding	GO:0044464//cell part;GO:0005622//intracellular;GO:0044424//intracellular part;GO:0005623//cell
Unigene0103760	61.6018	66.6604	90.6004	17.6378	21.8817	29.59	176.919	1049.86	314.083	683.816	730.866	989.661	2923	246286	302.513	EPQ08921.1	565	0	Myelin proteolipid protein [Myotis brandtii]	sp|P23294|MYPR_CANFA	564	0	Myelin proteolipid protein OS=Canis familiaris GN=PLP1 PE=1 SV=2	Hs19923104	558	0	KOG4800	Neuronal membrane glycoprotein/Myelin proteolipid protein	K17271//myelin proteolipid protein	0	564	pale:102893183	--	GO:0048856//anatomical structure development;GO:0071840//cellular component organization or biogenesis;GO:0032291//axon ensheathment in central nervous system;GO:0044707//single-multicellular organism process;GO:0050794//regulation of cellular process;GO:0065007//biological regulation;GO:0007275//multicellular organism development;GO:0044281//small molecule metabolic process;GO:0048666//neuron de…	GO:0005198//structural molecule activity;GO:0005488//binding	GO:0005623//cell;GO:0016021//integral component of membrane;GO:0044425//membrane part;GO:0044464//cell part;GO:0031224//intrinsic component of membrane;GO:0016020//membrane
Unigene0095824	11.1817	9.8014	13.6185	6.8233	12.085	6.686	52.018	39.7604	54.7738	49.3181	60.7446	68.5582	3054	23116	27.1754	XP_011794702.1	555	0	PREDICTED: transmembrane prolyl 4-hydroxylase, partial [Colobus angolensis palliatus]	sp|Q9NXG6|P4HTM_HUMAN	539	1e-179	Transmembrane prolyl 4-hydroxylase OS=Homo sapiens GN=P4HTM PE=1 SV=2	Hs8923238	241	8e-72	KOG1591	Prolyl 4-hydroxylase alpha subunit	K06711//hypoxia-inducible factor prolyl 4-hydroxylase [EC:1.14.11.-]	0	546	pale:102889801	--	GO:0044699//single-organism process;GO:0044710//single-organism metabolic process;GO:0008152//metabolic process	GO:0036094//small molecule binding;GO:0043167//ion binding;GO:0003824//catalytic activity;GO:0005488//binding;GO:0019842//vitamin binding;GO:0046872//metal ion binding;GO:0043169//cation binding;GO:0016491//oxidoreductase activity;GO:0016705//oxidoreductase activity, acting on paired donors, with incorporation or reduction of molecular oxygen	GO:0043229//intracellular organelle;GO:0043231//intracellular membrane-bounded organelle;GO:0044425//membrane part;GO:0044464//cell part;GO:0044424//intracellular part;GO:0031224//intrinsic component of membrane;GO:0005622//intracellular;GO:0043227//membrane-bounded organelle;GO:0044422//organelle part;GO:0043226//organelle;GO:0005623//cell;GO:0031090//organelle membrane;GO:0016020//membrane
Unigene0086634	13.0633	11.9974	17.7723	9.6739	5.5372	5.0358	202.116	215.119	199.919	187.727	221.506	255.43	1138	30018	94.7049	KFV06592.1	271	2e-86	Hippocalcin-like 1, partial [Tauraco erythrolophus]	sp|B5FZ84|HPCL1_TAEGU	271	5e-88	Hippocalcin-like protein 1 OS=Taeniopygia guttata GN=HPCAL1 PE=2 SV=1	Hs19913441	267	2e-87	KOG0044	Ca2+ sensor (EF-Hand superfamily)	--	--	--	--	--	GO:0065007//biological regulation;GO:0050794//regulation of cellular process;GO:0050789//regulation of biological process	GO:0043167//ion binding;GO:0043169//cation binding;GO:0005488//binding	GO:0031982//vesicle;GO:0043227//membrane-bounded organelle;GO:0031988//membrane-bounded vesicle;GO:0043226//organelle
Unigene0001897	3.7038	4.9761	3.9164	2.1194	1.7118	2.638	47.4385	44.105	42.9807	28.3756	20.4117	26.7723	2574	11399	15.8998	EAW72471.1	75.5	1e-12	hCG2008112 [Homo sapiens]	--	--	--	--	--	--	--	--	--	--	--	--	--	--	-	-	-
Unigene0023565	3.0334	5.0813	5.8594	3.8324	4.5839	0.4868	56.6248	21.1482	26.6756	89.0502	71.5962	88.7687	1385	10424	27.022	XP_019608812.1	960	0	PREDICTED: inositol 1,4,5-trisphosphate receptor type 1 isoform X1 [Rhinolophus sinicus]	sp|Q14643|ITPR1_HUMAN	942	0	Inositol 1,4,5-trisphosphate receptor type 1 OS=Homo sapiens GN=ITPR1 PE=1 SV=3	Hs10835023	905	0	KOG3533	Inositol 1,4,5-trisphosphate receptor	K04958//inositol 1,4,5-triphosphate receptor type 1	0	947	ngi:103751203	ko04020//Calcium signaling pathway//Signal transduction//Environmental Information Processing;ko04022//cGMP - PKG signaling pathway//Signal transduction//Environmental Information Processing;ko04921//Oxytocin signaling pathway//Endocrine system//Organismal Systems;ko04611//Platelet activation//Immune system//Organismal Systems;ko04070//Phosphatidylinositol signaling system//Signal transduction//E…	-	-	-
Unigene0014561	1.3599	1.5894	3.8701	1.6806	2.3621	0.6772	27.9015	24.8165	16.9263	22.3227	22.2952	22.9974	3129	9076	10.4141	XP_020020612.1	1662	0	E3 ubiquitin-protein ligase TRIM9 isoform X1 [Castor canadensis]	sp|Q8C7M3|TRIM9_MOUSE	1588	0	E3 ubiquitin-protein ligase TRIM9 OS=Mus musculus GN=Trim9 PE=1 SV=2	Hs16519557	1099	0	KOG4367	Predicted Zn-finger protein	K10649//tripartite motif-containing protein 9/67	0	1660	ngi:103731501	--	GO:0044248//cellular catabolic process;GO:0070647//protein modification by small protein conjugation or removal;GO:0044257//cellular protein catabolic process;GO:0032446//protein modification by small protein conjugation;GO:1901575//organic substance catabolic process;GO:0009987//cellular process;GO:0044267//cellular protein metabolic process;GO:0043412//macromolecule modification;GO:0071704//org…	GO:0043169//cation binding;GO:0003824//catalytic activity;GO:0005515//protein binding;GO:0046872//metal ion binding;GO:0046914//transition metal ion binding;GO:0019787//ubiquitin-like protein transferase activity;GO:0005488//binding;GO:0046983//protein dimerization activity;GO:0043167//ion binding;GO:0016740//transferase activity	GO:0043226//organelle;GO:0044424//intracellular part;GO:0043005//neuron projection;GO:0043229//intracellular organelle;GO:0044444//cytoplasmic part;GO:0005622//intracellular;GO:0031410//cytoplasmic vesicle;GO:0043232//intracellular non-membrane-bounded organelle;GO:0044464//cell part;GO:0042995//cell projection;GO:0031988//membrane-bounded vesicle;GO:0043231//intracellular membrane-bounded organe…
Unigene0001229	1.0992	0.9575	1.4152	0.7836	1.4806	1.2899	11.3244	13.2037	26.4668	16.8265	27.3195	30.6704	1568	4137	9.4727	XP_019566701.1	694	0	PREDICTED: hyaluronan and proteoglycan link protein 2 [Rhinolophus sinicus]	sp|Q9GZV7|HPLN2_HUMAN	629	0	Hyaluronan and proteoglycan link protein 2 OS=Homo sapiens GN=HAPLN2 PE=2 SV=1	Hs22045824_1	73.6	1e-14	KOG1218	Proteins containing Ca2+-binding EGF-like domains	K06851//hyaluronan and proteoglycan link protein 2	0	649	bacu:102999867	--	GO:0048468//cell development;GO:0044085//cellular component biogenesis;GO:0071840//cellular component organization or biogenesis;GO:0044767//single-organism developmental process;GO:0003158//endothelium development;GO:0060429//epithelium development;GO:0016043//cellular component organization;GO:0044699//single-organism process;GO:0030154//cell differentiation;GO:0009888//tissue development;GO:00…	-	-
Unigene0091430	0.9296	1.2067	1.7593	3.1767	1.459	1.043	10.656	10.3043	7.5502	43.6237	57.1486	63.706	2955	12158	14.7719	XP_004457079.1	343	3e-108	PREDICTED: golgin subfamily A member 7B [Dasypus novemcinctus]	sp|Q2TAP0|GOG7B_HUMAN	340	8e-109	Golgin subfamily A member 7B OS=Homo sapiens GN=GOLGA7B PE=2 SV=2	Hs18574443	268	1e-79	KOG4069	Uncharacterized conserved protein	--	--	--	--	--	-	-	GO:0043231//intracellular membrane-bounded organelle;GO:0043227//membrane-bounded organelle;GO:0005623//cell;GO:0043226//organelle;GO:0043229//intracellular organelle;GO:0005622//intracellular;GO:0044424//intracellular part;GO:0044464//cell part
Unigene0008995	2.7443	4.5378	4.599	2.0372	3.8868	2.7032	42.4749	29.2062	36.1911	35.3987	27.4405	28.4172	1158	4970	15.4092	XP_019597475.1	722	0	PREDICTED: cysteine-rich motor neuron 1 protein isoform X2 [Rhinolophus sinicus]	sp|Q9NZV1|CRIM1_HUMAN	660	0	Cysteine-rich motor neuron 1 protein OS=Homo sapiens GN=CRIM1 PE=1 SV=1	Hs10092639	660	0	KOG1216	von Willebrand factor and related coagulation proteins	--	--	--	--	--	-	-	-
Unigene0018135	2.1929	2.1887	2.3661	1.1672	1.4065	2.9409	8.434	12.7791	11.8054	9.1876	4.732	14.4724	1179	1700	5.1769	KYO17873.1	63.5	7e-08	E3 ubiquitin-protein ligase UBR3 [Alligator mississippiensis]	sp|Q6ZT12|UBR3_HUMAN	62.8	3e-09	E3 ubiquitin-protein ligase UBR3 OS=Homo sapiens GN=UBR3 PE=2 SV=2	Hs22044520	57.4	8e-09	KOG1139	Predicted ubiquitin-protein ligase of the N-recognin family	K11978//E3 ubiquitin-protein ligase UBR3 [EC:2.3.2.27]	1e-08	63.2	ngi:103737976	--	-	-	-
Unigene0096594	5.8124	5.8084	8.7724	12.055	7.073	8.8632	123.57	187.285	138.998	80.9373	82.3967	83.9148	3021	43686	51.9188	XP_008689381.1	843	0	PREDICTED: LOW QUALITY PROTEIN: gap junction alpha-1 protein [Ursus maritimus]	sp|Q6TYA7|CXA1_RABIT	793	0	Gap junction alpha-1 protein OS=Oryctolagus cuniculus GN=GJA1 PE=1 SV=1	--	--	--	--	--	K07372//gap junction protein, alpha 1	0	843	umr:103663447	ko04540//Gap junction//Cellular commiunity//Cellular Processes	GO:0007423//sensory organ development;GO:0043122//regulation of I-kappaB kinase/NF-kappaB signaling;GO:0048513//animal organ development;GO:0048729//tissue morphogenesis;GO:0035108//limb morphogenesis;GO:0031099//regeneration;GO:0002009//morphogenesis of an epithelium;GO:0009611//response to wounding;GO:0060173//limb development;GO:0065007//biological regulation;GO:0051239//regulation of multicel…	GO:0022829//wide pore channel activity;GO:0008092//cytoskeletal protein binding;GO:0005515//protein binding;GO:0015267//channel activity;GO:0005215//transporter activity;GO:0022857//transmembrane transporter activity;GO:0005488//binding;GO:0060089//molecular transducer activity;GO:0022803//passive transmembrane transporter activity;GO:0015631//tubulin binding	GO:0043227//membrane-bounded organelle;GO:0030054//cell junction;GO:0044424//intracellular part;GO:0005924//cell-substrate adherens junction;GO:0005737//cytoplasm;GO:0044444//cytoplasmic part;GO:0043229//intracellular organelle;GO:0031988//membrane-bounded vesicle;GO:0005623//cell;GO:0044425//membrane part;GO:0044291//cell-cell contact zone;GO:0032991//macromolecular complex;GO:0043226//organelle…
Unigene0103966	5.6909	5.861	8.1172	2.0007	3.8868	2.4094	31.6177	32.2663	25.9196	32.3764	34.4325	40.3357	3218	14192	15.834	XP_019601190.1	937	0	PREDICTED: cerebellar degeneration-related protein 2-like [Rhinolophus sinicus]	sp|Q86X02|CDR2L_HUMAN	855	0	Cerebellar degeneration-related protein 2-like OS=Homo sapiens GN=CDR2L PE=1 SV=2	--	--	--	--	--	--	--	--	--	--	-	-	-
Unigene0101781	8.9806	9.8569	18.0181	11.6039	16.6766	7.0993	81.7026	78.7403	88.9095	69.325	78.6306	78.5059	2537	27195	38.4859	XP_008519599.1	981	0	PREDICTED: noelin isoform X1 [Equus przewalskii]	sp|Q99784|NOE1_HUMAN	914	0	Noelin OS=Homo sapiens GN=OLFM1 PE=1 SV=4	Hs17136143	975	0	KOG3545	Olfactomedin and related extracellular matrix glycoproteins	--	--	--	--	--	GO:0032501//multicellular organismal process;GO:0065003//macromolecular complex assembly;GO:0006928//movement of cell or subcellular component;GO:0034249//negative regulation of cellular amide metabolic process;GO:0060255//regulation of macromolecule metabolic process;GO:0050794//regulation of cellular process;GO:0019222//regulation of metabolic process;GO:0070271//protein complex biogenesis;GO:0…	GO:0005488//binding	GO:0043234//protein complex;GO:0044425//membrane part;GO:0071944//cell periphery;GO:0043235//receptor complex;GO:1902495//transmembrane transporter complex;GO:0044421//extracellular region part;GO:0031224//intrinsic component of membrane;GO:0098802//plasma membrane receptor complex;GO:0005623//cell;GO:0008328//ionotropic glutamate receptor complex;GO:0016021//integral component of membrane;GO:199…
Unigene0008571	2.2713	1.4132	3.0555	1.0362	3.4249	2.0308	25.6723	21.4212	15.7213	11.3721	7.3062	15.7548	332	703	7.6024	XP_019498981.1	211	6e-63	PREDICTED: metastasis suppressor protein 1 isoform X1 [Hipposideros armiger]	sp|O43312|MTSS1_HUMAN	94	1e-21	Metastasis suppressor protein 1 OS=Homo sapiens GN=MTSS1 PE=1 SV=2	--	--	--	--	--	--	--	--	--	--	GO:0023052//signaling;GO:0035850//epithelial cell differentiation involved in kidney development;GO:0051716//cellular response to stimulus;GO:0008283//cell proliferation;GO:0044699//single-organism process;GO:0035239//tube morphogenesis;GO:0007015//actin filament organization;GO:0065007//biological regulation;GO:0051128//regulation of cellular component organization;GO:0034330//cell junction orga…	GO:0005515//protein binding;GO:0008092//cytoskeletal protein binding;GO:0005488//binding;GO:0003779//actin binding	GO:0043228//non-membrane-bounded organelle;GO:0043227//membrane-bounded organelle;GO:0031252//cell leading edge;GO:0005856//cytoskeleton;GO:0043232//intracellular non-membrane-bounded organelle;GO:0031982//vesicle;GO:0005737//cytoplasm;GO:0044464//cell part;GO:0044444//cytoplasmic part;GO:0031410//cytoplasmic vesicle;GO:0005623//cell;GO:0043226//organelle;GO:0030054//cell junction;GO:0043231//int…
Unigene0015450	0.9952	1.283	0.8903	0.9444	1.2256	0.9966	27.2103	13.2382	11.4597	11.0956	10.5775	8.8579	1353	2300	6.1033	XP_019504426.1	661	0	PREDICTED: LOW QUALITY PROTEIN: nuclear receptor corepressor 2 [Hipposideros armiger]	sp|Q9Y618|NCOR2_HUMAN	546	3e-174	Nuclear receptor corepressor 2 OS=Homo sapiens GN=NCOR2 PE=1 SV=2	Hs5454074	522	1e-166	KOG1878	Nuclear receptor coregulator SMRT/SMRTER, contains Myb-like domains	K06065//nuclear receptor co-repressor 2	0	556	bta:538549	ko04330//Notch signaling pathway//Signal transduction//Environmental Information Processing	-	-	-
Unigene0076013	0.8863	1.2175	2.207	2.1152	3.1785	3.9624	18.6932	24.373	16.5497	13.0574	17.4094	16.3919	1580	3703	8.4145	XP_019581611.1	644	0	PREDICTED: docking protein 5 isoform X1 [Rhinolophus sinicus]	sp|Q9P104|DOK5_HUMAN	628	0	Docking protein 5 OS=Homo sapiens GN=DOK5 PE=1 SV=2	Hs8923848	610	0	KOG4047	Docking protein 1 (p62dok)	--	--	--	--	--	GO:0007167//enzyme linked receptor protein signaling pathway;GO:0050789//regulation of biological process;GO:0007165//signal transduction;GO:0044699//single-organism process;GO:0044767//single-organism developmental process;GO:0048731//system development;GO:0050896//response to stimulus;GO:0050794//regulation of cellular process;GO:0032502//developmental process;GO:0007166//cell surface receptor …	GO:0005515//protein binding;GO:0005102//receptor binding;GO:0004871//signal transducer activity;GO:0005488//binding	-
Unigene0092289	1.7935	2.8867	2.6159	1.9566	3.2065	2.4401	32.2401	27.57	24.2985	32.3397	33.4658	24.9778	2763	10329	13.4218	CAA30303.1	122	4e-27	hU1-70K protein (286 AA), partial [Homo sapiens]	sp|P09406|RU17_XENLA	117	2e-26	U1 small nuclear ribonucleoprotein 70 kDa OS=Xenopus laevis GN=snrnp70 PE=2 SV=1	Hs22050771	116	7e-27	KOG0113	U1 small nuclear ribonucleoprotein (RRM superfamily)	K11093//U1 small nuclear ribonucleoprotein 70kDa	3e-26	115	bom:102277679	ko03040//Spliceosome//Transcription//Genetic Information Processing	GO:0006725//cellular aromatic compound metabolic process;GO:0080090//regulation of primary metabolic process;GO:0090304//nucleic acid metabolic process;GO:0033120//positive regulation of RNA splicing;GO:0006807//nitrogen compound metabolic process;GO:0010468//regulation of gene expression;GO:0050794//regulation of cellular process;GO:1901360//organic cyclic compound metabolic process;GO:0000375//…	GO:0036094//small molecule binding;GO:0005488//binding;GO:1901363//heterocyclic compound binding;GO:0003723//RNA binding;GO:0097159//organic cyclic compound binding;GO:0003676//nucleic acid binding	GO:0044423//virion part;GO:0032991//macromolecular complex;GO:0043226//organelle;GO:0019012//virion;GO:0044424//intracellular part;GO:0005654//nucleoplasm;GO:0043231//intracellular membrane-bounded organelle;GO:0030532//small nuclear ribonucleoprotein complex;GO:0043227//membrane-bounded organelle;GO:0031981//nuclear lumen;GO:1990904//ribonucleoprotein complex;GO:0044422//organelle part;GO:001660…
Unigene0083188	4.1157	12.7815	13.6912	6.3679	10.0737	5.5998	60.5654	36.0537	53.8914	83.6223	88.3228	112.531	301	2914	34.7581	XP_007982984.1	135	1e-36	PREDICTED: protein FAM107A isoform X1 [Chlorocebus sabaeus]	sp|Q5NVP3|F107A_PONAB	76.3	4e-17	Protein FAM107A OS=Pongo abelii GN=FAM107A PE=2 SV=1	--	--	--	--	--	--	--	--	--	--	-	-	GO:0043227//membrane-bounded organelle;GO:0005622//intracellular;GO:0043226//organelle;GO:0042995//cell projection;GO:0043231//intracellular membrane-bounded organelle;GO:0043229//intracellular organelle;GO:0044464//cell part;GO:0044424//intracellular part;GO:0005623//cell
Unigene0014094	0.7921	1.6099	3.1079	1.6864	1.858	0.2361	19.7296	10.846	8.5286	17.1856	15.2198	16.4297	204	388	6.8286	XP_006870714.1	125	7e-32	PREDICTED: clathrin coat assembly protein AP180 isoform X3 [Chrysochloris asiatica]	sp|O60641|AP180_HUMAN	124	4e-33	Clathrin coat assembly protein AP180 OS=Homo sapiens GN=SNAP91 PE=1 SV=2	Hs7662228	124	6e-34	KOG0251	Clathrin assembly protein AP180 and related proteins, contain ENTH domain	--	--	--	--	--	GO:0006901//vesicle coating;GO:0009987//cellular process;GO:0016043//cellular component organization;GO:0030100//regulation of endocytosis;GO:0007267//cell-cell signaling;GO:0032879//regulation of localization;GO:0044700//single organism signaling;GO:0016050//vesicle organization;GO:0044763//single-organism cellular process;GO:0006900//membrane budding;GO:0007154//cell communication;GO:0050794//r…	GO:0043167//ion binding;GO:0043168//anion binding;GO:0019899//enzyme binding;GO:0005488//binding;GO:0008289//lipid binding;GO:0005515//protein binding;GO:0005543//phospholipid binding;GO:0035091//phosphatidylinositol binding;GO:0019900//kinase binding	GO:0044444//cytoplasmic part;GO:0044464//cell part;GO:0005737//cytoplasm;GO:0043227//membrane-bounded organelle;GO:0043231//intracellular membrane-bounded organelle;GO:0043229//intracellular organelle;GO:0016023//cytoplasmic, membrane-bounded vesicle;GO:0031410//cytoplasmic vesicle;GO:0044425//membrane part;GO:0005623//cell;GO:0016020//membrane;GO:0043226//organelle;GO:0005622//intracellular;GO:0…
Unigene0087553	1.1565	1.1753	1.6308	0.7805	0.9855	1.3356	38.4179	32.2846	36.0752	6.1323	5.1106	6.8149	4471	11089	8.9047	XP_019491125.1	1276	0	PREDICTED: procollagen galactosyltransferase 2 [Hipposideros armiger]	sp|Q8IYK4|GT252_HUMAN	1168	0	Procollagen galactosyltransferase 2 OS=Homo sapiens GN=COLGALT2 PE=1 SV=1	Hs14720662	1168	0	KOG4179	Lysyl hydrolase/glycosyltransferase family 25	K11703//collagen beta-1,O-galactosyltransferase [EC:2.4.1.50]	0	1176	bacu:103009205	ko00310//Lysine degradation//Amino acid metabolism//Metabolism;ko00514//Other types of O-glycan biosynthesis//Glycan biosynthesis and metabolism//Metabolism	-	-	-
Unigene0000405	1.0267	2.339	2.4542	1.8881	2.9038	1.7936	35.1662	52.4641	45.0188	12.2451	14.8527	15.1305	3410	12247	12.8946	XP_019514425.1	1010	0	PREDICTED: hepatocyte cell adhesion molecule isoform X1 [Hipposideros armiger]	sp|A4FUY1|HECAM_BOVIN	743	0	Hepatocyte cell adhesion molecule OS=Bos taurus GN=HEPACAM PE=2 SV=1	Hs14727577	63.2	2e-09	KOG4194	Membrane glycoprotein LIG-1	--	--	--	--	--	GO:0044699//single-organism process;GO:0007049//cell cycle;GO:0040007//growth;GO:0033036//macromolecule localization;GO:0044763//single-organism cellular process;GO:0022402//cell cycle process;GO:0022610//biological adhesion;GO:0009987//cellular process;GO:0051179//localization;GO:0008104//protein localization	-	GO:0044425//membrane part;GO:0044464//cell part;GO:0042995//cell projection;GO:0030054//cell junction;GO:0016020//membrane;GO:0031224//intrinsic component of membrane;GO:0043005//neuron projection;GO:0005623//cell;GO:0097458//neuron part
Unigene0000532	2.602	1.4733	2.7183	3.2943	3.3474	3.0244	19.2292	19.4052	25.6784	14.4666	13.593	16.7742	1656	4058	8.798	XP_016060031.1	442	3e-144	PREDICTED: calcium-binding mitochondrial carrier protein Aralar1 isoform X2 [Miniopterus natalensis]	sp|Q5RBC8|CMC1_PONAB	427	6e-140	Calcium-binding mitochondrial carrier protein Aralar1 OS=Pongo abelii GN=SLC25A12 PE=2 SV=1	Hs21361103	427	9e-141	KOG0751	Mitochondrial aspartate/glutamate carrier protein Aralar/Citrin (contains EF-hand Ca2+-binding domains)	K15105//solute carrier family 25 (mitochondrial aspartate/glutamate transporter), member 12/13	3e-143	437	cfr:102519786	--	GO:0044763//single-organism cellular process;GO:0006865//amino acid transport;GO:0051649//establishment of localization in cell;GO:0015800//acidic amino acid transport;GO:0006820//anion transport;GO:0046907//intracellular transport;GO:0006835//dicarboxylic acid transport;GO:0015849//organic acid transport;GO:0006839//mitochondrial transport;GO:0071702//organic substance transport;GO:0042221//resp…	GO:0043169//cation binding;GO:0015172//acidic amino acid transmembrane transporter activity;GO:0005342//organic acid transmembrane transporter activity;GO:0046872//metal ion binding;GO:0005215//transporter activity;GO:0022891//substrate-specific transmembrane transporter activity;GO:0015075//ion transmembrane transporter activity;GO:0008509//anion transmembrane transporter activity;GO:0043167//io…	GO:0043227//membrane-bounded organelle;GO:0005623//cell;GO:0016020//membrane;GO:0031967//organelle envelope;GO:0044464//cell part;GO:0019866//organelle inner membrane;GO:0044422//organelle part;GO:0031090//organelle membrane;GO:0044424//intracellular part;GO:0005622//intracellular;GO:0031224//intrinsic component of membrane;GO:0044446//intracellular organelle part;GO:0031975//envelope;GO:0043226/…
Unigene0099595	7.061	6.9391	13.6392	8.5078	8.4405	5.8275	105.048	96.8611	104.321	83.2464	85.8559	73.3147	595	6951	41.9433	XP_019570391.1	405	3e-133	PREDICTED: neurofilament medium polypeptide [Rhinolophus sinicus]	sp|P07197|NFM_HUMAN	399	8e-132	Neurofilament medium polypeptide OS=Homo sapiens GN=NEFM PE=1 SV=3	7303173	58.2	1e-09	KOG0977	Nuclear envelope protein lamin, intermediate filament superfamily	K04573//neurofilament medium polypeptide (neurofilament 3)	4e-132	395	pon:100439226	--	GO:0043933//macromolecular complex subunit organization;GO:0071822//protein complex subunit organization;GO:0045103//intermediate filament-based process;GO:0010970//establishment of localization by movement along microtubule;GO:0065008//regulation of biological quality;GO:0090066//regulation of anatomical structure size;GO:0019222//regulation of metabolic process;GO:0045104//intermediate filament…	GO:0005198//structural molecule activity;GO:0015631//tubulin binding;GO:0005488//binding;GO:0005515//protein binding;GO:0008092//cytoskeletal protein binding	GO:0043232//intracellular non-membrane-bounded organelle;GO:0043229//intracellular organelle;GO:0044424//intracellular part;GO:0045111//intermediate filament cytoskeleton;GO:0099512//supramolecular fiber;GO:0042995//cell projection;GO:0043226//organelle;GO:0043228//non-membrane-bounded organelle;GO:0005623//cell;GO:0005622//intracellular;GO:0044446//intracellular organelle part;GO:0044430//cytosk…
Unigene0001485	27.967	25.4715	47.0816	12.723	22.2873	8.0501	205.585	124.765	174.028	165.825	185.297	184.951	676	15613	82.9225	XP_017365971.1	481	2e-159	PREDICTED: gamma-aminobutyric acid type B receptor subunit 1 isoform X2 [Cebus capucinus imitator]	sp|Q9WV18|GABR1_MOUSE	464	6e-156	Gamma-aminobutyric acid type B receptor subunit 1 OS=Mus musculus GN=Gabbr1 PE=1 SV=1	Hs11497612	464	4e-158	KOG1055	GABA-B ion channel receptor subunit GABABR1 and related subunits, G-protein coupled receptor superfamily	K04615//gamma-aminobutyric acid type B receptor	9e-157	464	pon:100172928	ko04024//cAMP signaling pathway//Signal transduction//Environmental Information Processing;ko04080//Neuroactive ligand-receptor interaction//Signaling molecules and interaction//Environmental Information Processing;ko04915//Estrogen signaling pathway//Endocrine system//Organismal Systems;ko04727//GABAergic synapse//Nervous system//Organismal Systems;ko04742//Taste transduction//Sensory system//Or…	GO:0008283//cell proliferation;GO:0014060//regulation of epinephrine secretion;GO:0007187//G-protein coupled receptor signaling pathway, coupled to cyclic nucleotide second messenger;GO:0019219//regulation of nucleobase-containing compound metabolic process;GO:0010033//response to organic substance;GO:0031324//negative regulation of cellular metabolic process;GO:0090087//regulation of peptide tra…	GO:0005515//protein binding;GO:0004871//signal transducer activity;GO:0038023//signaling receptor activity;GO:0060089//molecular transducer activity;GO:0005488//binding;GO:0099600//transmembrane receptor activity;GO:0004930//G-protein coupled receptor activity;GO:0004888//transmembrane signaling receptor activity;GO:0004872//receptor activity	GO:0032589//neuron projection membrane;GO:0098797//plasma membrane protein complex;GO:0005887//integral component of plasma membrane;GO:0098805//whole membrane;GO:0032991//macromolecular complex;GO:0036477//somatodendritic compartment;GO:0031253//cell projection membrane;GO:0005737//cytoplasm;GO:0031256//leading edge membrane;GO:0043235//receptor complex;GO:0031252//cell leading edge;GO:0044422//…
Unigene0078837	2.2204	1.1136	1.5048	0.7674	0.5031	2.0154	7.3201	7.0745	13.9994	15.6655	13.1813	17.6359	1601	2651	5.945	XP_019582782.1	85.1	3e-14	PREDICTED: protein TANC1 isoform X5 [Rhinolophus sinicus]	sp|Q9C0D5|TANC1_HUMAN	77.4	2e-13	Protein TANC1 OS=Homo sapiens GN=TANC1 PE=1 SV=3	Hs14738291	77.4	2e-14	KOG0504	FOG: Ankyrin repeat	--	--	--	--	--	-	-	-
Unigene0096907	3.7118	5.8488	10.8491	1.9027	2.2561	1.1	49.9313	79.9078	36.2142	38.2476	38.2958	44.1178	2583	15631	21.7268	XP_011374523.1	687	0	PREDICTED: neurotrimin isoform X3 [Pteropus vampyrus]	sp|Q9P121|NTRI_HUMAN	662	0	Neurotrimin OS=Homo sapiens GN=NTM PE=1 SV=1	Hs7705413	662	0	KOG3510	FOG: Immunoglobulin C-2 Type/fibronectin type III domains	K06774//neurotrimin	0	674	ptg:102960060	--	-	-	-
Unigene0091519	4.2371	4.8423	8.0199	5.9694	4.4724	2.667	30.0973	23.1409	46.534	20.0833	31.5991	28.4434	1589	6508	14.7047	XP_019504664.1	650	0	PREDICTED: calcium-binding protein 1 isoform X2 [Hipposideros armiger]	sp|Q9NZU7|CABP1_HUMAN	575	0	Calcium-binding protein 1 OS=Homo sapiens GN=CABP1 PE=1 SV=5	Hs13929434	317	2e-105	KOG0027	Calmodulin and related proteins (EF-Hand superfamily)	--	--	--	--	--	GO:0070201//regulation of establishment of protein localization;GO:0042306//regulation of protein import into nucleus;GO:0034765//regulation of ion transmembrane transport;GO:0007154//cell communication;GO:0032880//regulation of protein localization;GO:0010644//cell communication by electrical coupling;GO:0046822//regulation of nucleocytoplasmic transport;GO:0009987//cellular process;GO:0032386//…	GO:0035256//G-protein coupled glutamate receptor binding;GO:0001664//G-protein coupled receptor binding;GO:0033218//amide binding;GO:0046872//metal ion binding;GO:0005515//protein binding;GO:0005048//signal sequence binding;GO:0098772//molecular function regulator;GO:0043167//ion binding;GO:0046983//protein dimerization activity;GO:0042277//peptide binding;GO:0043169//cation binding;GO:0035254//g…	GO:0071944//cell periphery;GO:0097060//synaptic membrane;GO:0044464//cell part;GO:0031090//organelle membrane;GO:0043228//non-membrane-bounded organelle;GO:0098590//plasma membrane region;GO:0098805//whole membrane;GO:0044297//cell body;GO:0043229//intracellular organelle;GO:0043231//intracellular membrane-bounded organelle;GO:0043227//membrane-bounded organelle;GO:0098589//membrane region;GO:000…
Unigene0021471	15.3893	23.8683	29.738	7.255	10.7917	6.8033	163.803	137.053	115.298	123.997	137.877	129.294	1260	22116	63.0186	XP_012982846.1	508	6e-175	PREDICTED: adenosylhomocysteinase 3 [Melopsittacus undulatus]	sp|Q96HN2|SAHH3_HUMAN	506	1e-173	Adenosylhomocysteinase 3 OS=Homo sapiens GN=AHCYL2 PE=1 SV=1	Hs18566749	506	2e-174	KOG1370	S-adenosylhomocysteine hydrolase	K01251//adenosylhomocysteinase [EC:3.3.1.1]	2e-174	499	acs:100553805	ko00270//Cysteine and methionine metabolism//Amino acid metabolism//Metabolism	-	-	-
Unigene0075750	2.6919	2.6589	2.7725	3.0703	2.8752	2.1919	13.919	10.8135	10.9147	14.3004	18.0111	15.3866	2241	4405	7.0573	XP_019604274.1	1060	0	PREDICTED: ATP-dependent RNA helicase DDX51, partial [Rhinolophus sinicus]	sp|Q8N8A6|DDX51_HUMAN	908	0	ATP-dependent RNA helicase DDX51 OS=Homo sapiens GN=DDX51 PE=1 SV=3	7294064	348	6e-108	KOG0350	DEAD-box ATP-dependent RNA helicase	K14807//ATP-dependent RNA helicase DDX51/DBP6 [EC:3.6.4.13]	0	947	ecb:100062070	--	-	GO:0016787//hydrolase activity;GO:0017111//nucleoside-triphosphatase activity;GO:0032549//ribonucleoside binding;GO:0016818//hydrolase activity, acting on acid anhydrides, in phosphorus-containing anhydrides;GO:0032550//purine ribonucleoside binding;GO:0001882//nucleoside binding;GO:0005488//binding;GO:0003676//nucleic acid binding;GO:0003824//catalytic activity;GO:0016817//hydrolase activity, ac…	-
Unigene0017912	4.0935	4.8169	9.5946	4.3905	6.9488	2.7611	40.1301	25.2515	20.298	32.212	28.7521	39.949	1500	6410	15.3426	XP_006925469.1	1049	0	PREDICTED: reelin [Pteropus alecto]	sp|P78509|RELN_HUMAN	1041	0	Reelin OS=Homo sapiens GN=RELN PE=1 SV=3	--	--	--	--	--	K06249//reelin [EC:3.4.21.-]	0	1049	pale:102898395	ko04151//PI3K-Akt signaling pathway//Signal transduction//Environmental Information Processing;ko04510//Focal adhesion//Cellular commiunity//Cellular Processes;ko04512//ECM-receptor interaction//Signaling molecules and interaction//Environmental Information Processing	GO:0048468//cell development;GO:0051960//regulation of nervous system development;GO:0021543//pallium development;GO:0009987//cellular process;GO:0007417//central nervous system development;GO:0050794//regulation of cellular process;GO:0023056//positive regulation of signaling;GO:0080090//regulation of primary metabolic process;GO:0051239//regulation of multicellular organismal process;GO:0065009…	GO:0003824//catalytic activity	-
Unigene0081469	0.969	0.7738	1.8535	1.3263	1.7403	0.1805	54.8851	36.5288	27.0433	20.7888	29.0206	25.239	1334	5120	13.7799	XP_007468952.1	467	2e-156	PREDICTED: serine/arginine repetitive matrix protein 3-like [Lipotes vexillifer]	sp|Q80WV7|SRRM3_MOUSE	405	2e-133	Serine/arginine repetitive matrix protein 3 OS=Mus musculus GN=Srrm3 PE=2 SV=1	Hs22049504	278	3e-91	KOG1869	Splicing coactivator SRm160/300, subunit SRm300	--	--	--	--	--	-	-	-
Unigene0112138	3.2417	3.1651	6.2478	3.4455	2.6634	5.6694	38.2457	34.9461	48.2608	24.6436	30.9303	24.7196	1512	6646	15.7812	XP_016018830.1	787	0	PREDICTED: protein-cysteine N-palmitoyltransferase HHAT-like protein isoform X1 [Rousettus aegyptiacus]	--	--	--	--	HsM14149736	694	0	KOG3860	Acyltransferase required for palmitoylation of Hedgehog (Hh) family of secreted signaling proteins	--	--	--	--	--	GO:0009890//negative regulation of biosynthetic process;GO:0060255//regulation of macromolecule metabolic process;GO:0010605//negative regulation of macromolecule metabolic process;GO:0050789//regulation of biological process;GO:0010558//negative regulation of macromolecule biosynthetic process;GO:0065007//biological regulation;GO:0009889//regulation of biosynthetic process;GO:0019222//regulation…	-	GO:0044424//intracellular part;GO:0005623//cell;GO:0005622//intracellular;GO:0031224//intrinsic component of membrane;GO:0005737//cytoplasm;GO:0016020//membrane;GO:0044444//cytoplasmic part;GO:0044464//cell part;GO:0044425//membrane part
Unigene0022184	2.6115	5.7059	8.8889	10.9017	11.8876	4.4364	60.5999	28.756	72.1361	107.219	109.394	109.054	2475	26343	38.214	XP_019597481.1	1026	0	PREDICTED: ethanolamine-phosphate phospho-lyase [Rhinolophus sinicus]	sp|Q8TBG4|AT2L1_HUMAN	934	0	Ethanolamine-phosphate phospho-lyase OS=Homo sapiens GN=ETNPPL PE=1 SV=1	Hs13775190	914	0	KOG1403	Predicted alanine-glyoxylate aminotransferase	K14286//ethanolamine-phosphate phospho-lyase [EC:4.2.3.2]	0	965	pale:102889096	ko00564//Glycerophospholipid metabolism//Lipid metabolism//Metabolism	-	-	-
Unigene0070780	1.3966	1.4377	2.5032	1.5639	1.3959	1.9865	13.7073	10.4926	15.7102	19.9441	18.2674	22.0547	1697	3719	7.8682	XP_019590683.1	511	3e-176	PREDICTED: transmembrane protein 200B [Rhinolophus sinicus]	sp|Q69YZ2|T200B_HUMAN	384	4e-128	Transmembrane protein 200B OS=Homo sapiens GN=TMEM200B PE=2 SV=1	Hs14732012	384	7e-129	KOG4823	Uncharacterized conserved protein	--	--	--	--	--	-	-	-
Unigene0017691	2.9745	5.2997	6.8633	4.4567	4.5044	0.8462	33.1696	19.9349	23.8115	36.4569	39.121	38.6566	3187	13591	15.3109	XP_016020248.1	1486	0	PREDICTED: SRC kinase signaling inhibitor 1 isoform X2 [Rousettus aegyptiacus]	sp|Q9C0H9|SRCN1_HUMAN	1449	0	SRC kinase signaling inhibitor 1 OS=Homo sapiens GN=SRCIN1 PE=1 SV=3	--	--	--	--	--	--	--	--	--	--	GO:0051674//localization of cell;GO:0032502//developmental process;GO:0051128//regulation of cellular component organization;GO:0032501//multicellular organismal process;GO:0031344//regulation of cell projection organization;GO:0048856//anatomical structure development;GO:0044763//single-organism cellular process;GO:0016477//cell migration;GO:0048731//system development;GO:0051960//regulation of …	-	-
Unigene0113649	10.5686	14.4493	23.934	7.0133	8.4339	4.6983	72.9788	57.5323	73.3201	72.6319	66.2088	87.2011	2747	26801	35.0288	XP_019585093.1	825	0	PREDICTED: clathrin coat assembly protein AP180 isoform X5 [Rhinolophus sinicus]	--	--	--	--	Hs7662228	650	0	KOG0251	Clathrin assembly protein AP180 and related proteins, contain ENTH domain	--	--	--	--	--	GO:0071840//cellular component organization or biogenesis;GO:0007267//cell-cell signaling;GO:0006996//organelle organization;GO:0016043//cellular component organization;GO:0006901//vesicle coating;GO:0006810//transport;GO:0061024//membrane organization;GO:0006900//membrane budding;GO:0016192//vesicle-mediated transport;GO:0051234//establishment of localization;GO:0023052//signaling;GO:0044700//si…	GO:0008289//lipid binding;GO:0005515//protein binding;GO:0005488//binding	GO:0043226//organelle;GO:0031988//membrane-bounded vesicle;GO:0005737//cytoplasm;GO:0043229//intracellular organelle;GO:0043227//membrane-bounded organelle;GO:0044444//cytoplasmic part;GO:0031410//cytoplasmic vesicle;GO:0031982//vesicle;GO:0016023//cytoplasmic, membrane-bounded vesicle;GO:0044464//cell part;GO:0044424//intracellular part;GO:0044425//membrane part;GO:0043231//intracellular membran…
Unigene0081686	23.2454	24.2466	43.9973	10.0688	15.7728	7.2378	167.95	130.639	142.3	272.833	339.062	358.697	2382	72783	109.704	XP_006040774.1	391	1e-126	PREDICTED: stathmin-3 [Bubalus bubalis]	sp|O70166|STMN3_MOUSE	360	1e-117	Stathmin-3 OS=Mus musculus GN=Stmn3 PE=1 SV=1	--	--	--	--	--	--	--	--	--	--	-	-	-
Unigene0079283	23.0014	30.7592	38.5841	14.428	18.5122	23.8458	536.896	2486.07	979.51	373.859	459.582	570.654	2892	310388	385.336	XP_019571157.1	667	0	PREDICTED: myelin basic protein isoform X3 [Rhinolophus sinicus]	sp|P02686|MBP_HUMAN	518	4e-175	Myelin basic protein OS=Homo sapiens GN=MBP PE=1 SV=3	--	--	--	--	--	K17269//myelin basic protein	0	603	ecb:100063306	--	GO:0050789//regulation of biological process;GO:0007154//cell communication;GO:0044699//single-organism process;GO:0001101//response to acid chemical;GO:0050794//regulation of cellular process;GO:0008366//axon ensheathment;GO:0009725//response to hormone;GO:0048856//anatomical structure development;GO:0048519//negative regulation of biological process;GO:0044767//single-organism developmental pro…	GO:0019899//enzyme binding;GO:0005515//protein binding;GO:0005198//structural molecule activity;GO:0005488//binding	GO:0097458//neuron part;GO:0043229//intracellular organelle;GO:0016020//membrane;GO:0043226//organelle;GO:0044464//cell part;GO:0043209//myelin sheath;GO:0033267//axon part;GO:0043005//neuron projection;GO:0042995//cell projection;GO:0044297//cell body;GO:0044424//intracellular part;GO:0044463//cell projection part;GO:0043227//membrane-bounded organelle;GO:0030424//axon;GO:0043231//intracellular …
Unigene0067927	3.5821	9.1339	7.4364	8.3199	6.8174	5.2991	60.9066	43.7623	41.0237	35.5446	38.306	30.2117	827	4664	20.2482	XP_012385315.1	120	4e-36	PREDICTED: COUP transcription factor 1 [Dasypus novemcinctus]	--	--	--	--	--	--	--	--	--	K08547//COUP transcription factor 1	2e-26	114	mcc:700777	--	-	-	-
Unigene0089068	11.8904	17.7875	23.3902	3.6558	4.1495	2.8022	144.617	147.028	140.637	64.6838	76.3782	75.26	3334	45576	49.0799	XP_019499663.1	839	0	PREDICTED: type I inositol 1,4,5-trisphosphate 5-phosphatase isoform X3 [Hipposideros armiger]	sp|Q29467|I5P1_CANFA	823	0	Type I inositol 1,4,5-trisphosphate 5-phosphatase OS=Canis familiaris GN=INPP5A PE=2 SV=1	Hs5031797	666	0	KOG1976	Inositol polyphosphate 5-phosphatase, type I	K01106//inositol-1,4,5-trisphosphate 5-phosphatase [EC:3.1.3.56]	0	823	cfa:403937	ko04070//Phosphatidylinositol signaling system//Signal transduction//Environmental Information Processing;ko00562//Inositol phosphate metabolism//Carbohydrate metabolism//Metabolism	GO:0006644//phospholipid metabolic process;GO:0044763//single-organism cellular process;GO:0009987//cellular process;GO:0044255//cellular lipid metabolic process;GO:0046488//phosphatidylinositol metabolic process;GO:0006796//phosphate-containing compound metabolic process;GO:0044699//single-organism process;GO:0006629//lipid metabolic process;GO:0046486//glycerolipid metabolic process;GO:0008152/…	GO:0052745//inositol phosphate phosphatase activity;GO:0046030//inositol trisphosphate phosphatase activity;GO:0016787//hydrolase activity;GO:0042578//phosphoric ester hydrolase activity;GO:0016791//phosphatase activity;GO:0016788//hydrolase activity, acting on ester bonds;GO:0005488//binding;GO:0019904//protein domain specific binding;GO:0052743//inositol tetrakisphosphate phosphatase activity;G…	GO:0031982//vesicle;GO:0043227//membrane-bounded organelle;GO:0031988//membrane-bounded vesicle;GO:0043226//organelle
[truncated: 117 more rows]
