# Supplementary material for: Comparative cochlear transcriptomics of echolocating bats provides new insights into different nervous activities of CF bat species
Source: Sci Rep. 2018 Oct 29;8:15934. doi: 10.1038/s41598-018-34333-7 (PMC6206067; doi:10.1038/s41598-018-34333-7)
Supplement: Supplementary file 7 — Dataset 7 [file 41598_2018_34333_MOESM7_ESM.xlsx]

## Sheet: Sheet1
Comparative cochlear transcriptomics of echolocating bats provides new insights into different nervous activities of CF bat species
Hui Wang, Hanbo Zhao, Xiaobin Huang, Keping Sun & Jiang Feng
Table S7. Summary of qPCR primer sequences for four bat species.
Gene Name	Species	Sequence of forward (F) and reverse (R) primers (5'-3')	Length
THY1
	Rhinolophus sinicus	F: ATCCAGGGTCTTCAGGTGC	19
		R: CCAGGGCTGCTTCTGTCTA	19
	Aselliscus stoliczkanus	F: GGGCAGGAGTGTATTTGG	18
		R: TCCCGAAGATGCTCAGTT	18
	Taphozous melanopogon	F: ACTTCTTCCAGGTCAGTGTTC	21
		R: GCATTTGTGGTCTATCGTGT	20
	Rousettus leschenaultii	F: ATGCCATTATCTACCCACTC	20
		R: TCCCTTTTTCACAAACTCC	19
IGHG1
	Rhinolophus sinicus	F: CACACCTGTTCTCTGCCTTCT	21
		R: CTGTCCACTCGGGTCTCCAAA	21
	Aselliscus stoliczkanus	F: GGCACTATCTTGTTTTTATTGGT	23
		R: CCCTGTGGAGTCTCGTCTG	19
	Taphozous melanopogon	F: GCCCTTGGTCTTCATCTTC	19
		R: AACTCCTTGCCCTTCAGC	18
	Rousettus leschenaultii	F: ACGATGCGGTAGGTGCTGTT	20
		R: GGTATGTGGATGGCAAGGAGT	21
APOE
	Rhinolophus sinicus	F: AATGCCAAACGGGCTCACAC	20
		R: GACCACCAACGCAGCAAATAG	21
	Aselliscus stoliczkanus	F: TCTGGACCAAAAAACGGGAT	20
		R: GGACTCTGGAACCAAACTGCT	21
	Taphozous melanopogon	F: TGTGGGCTGTGTTGGTGGT	19
		R: CATCAGCATTGTTAGTTCCTCG	22
	Rousettus leschenaultii	F: ACCTGGAGTCGGTGGGCAAC	20
		R: TGGTCTTGCTGGGCTTGGTG	20
BPIFB1
	Rhinolophus sinicus	F: TCCCAAGGCATTCACCAT	18
		R: AAAGACAGCGTCACCGAGAT	20
	Aselliscus stoliczkanus	F: GTTTCCTTGACAACACCCTC	20
		R: GGCAAAGACTTCCAGCAC	18
	Taphozous melanopogon	F: TATCTCATCCGCAGCACTT	19
		R: CATAGCCGAGGGAAACAG	18
	Rousettus leschenaultii	F: AACCTGGTGAACTCTGTCC	19
		R: GTGTATCTCCACGATGCTCT	20
TRFE
	Rhinolophus sinicus	F: CTGCTGATTCGCACTCTAT	19
		R: TTCCCTCTAACATTGACTCC	20
	Aselliscus stoliczkanus	F: GGGAAAGGGTCAGACAAAT	19
		R: GCATCGGAAGGGACACTA	18
	Taphozous melanopogon	F: CGCTGGAGCCGTAGTATTT	19
		R: ATGCCGACCTCACTTGGA	18
	Rousettus leschenaultii	F: TATTTTCCCTCCACTGTTTATG	22
		R: AGACACACCCAGATACCGC	19
B3AT
	Rhinolophus sinicus	F: CGCTGAGTTTCTGGGTGTAG	20
		R: ATTGGGGACTTTGGTGTTC	19
	Aselliscus stoliczkanus	F: CCAGAAAGTGAGGTAAGACAG	21
		R: TGGTGATGGACGAGAAGAAT	20
	Taphozous melanopogon	F: GCCCATCCTATCCTACATC	19
		R: GTTTTTACCCGCTTGACG	18
	Rousettus leschenaultii	F: TCCTCCAGCCGATGACTC	18
		R: ACCCTCGCTCCGACAAGA	18
TTR
	Rhinolophus sinicus	F: CACAGCCACATCAACAGC	18
		R: ACCATCACAGAAGCCCAC	18
	Aselliscus stoliczkanus	F: ATGGCTTCTCGGCGTCTACT	20
		R: CAAACGGCTCCCAGGTCTC	19
	Taphozous melanopogon	F: GGGCTGTGGTGGAGTAAGAG	20
		R: TGCTGATGAGACCTGGGAG	19
	Rousettus leschenaultii	F: AGAAGGCTGCTGATGAGAC	19
		R: TGGAGTAAGAGTAGGGGCT	19
S100B
	Rhinolophus sinicus	F: CACGGAAGGTCACCAGAAGT	20
		R: AACACCCAAGGAGAAAGGC	19
	Aselliscus stoliczkanus	F: TTCCAAAGGATGGTGGGTAG	20
		R: TGGCATTCTGCTGTATTAGGC	21
	Taphozous melanopogon	F: TGGCTGCGTTCTGTGGTT	18
		R: CAGGAGGTGGTGGACAAAGT	20
	Rousettus leschenaultii	F: ATTTATGGCTTTCGTTGC	18
		R: GTCTGTTCCCTGCTTCCT	18
HMGB2
	Rhinolophus sinicus	F: GAAGGCATACGAGGACAT	18
		R: TGAGGATTGCGTTAGTGA	18
	Aselliscus stoliczkanus	F: ATTGGGTGAAATGTGGTC	18
		R: CTTCTTTGAGCCTGTTGG	18
	Taphozous melanopogon	F: CGGAAGAGTCTGGGTGTTT	19
		R: AGGCAAGATGTCCTCGTATG	20
	Rousettus leschenaultii	F: TGAGCGAGTCATCAGCGTAG	20
		R: AACACCCAGATTCTTCCGTC	20
ACTH
	Rhinolophus sinicus	F: CACGGCATCATCACCAACT	19
		R: AGGCGTAGAGGGACAGCAC	19
	Aselliscus stoliczkanus	F: CAGAGGCGTAGAGGGACA	18
		R: GCAATGGAAGAAGAAATCG	19
	Taphozous melanopogon	F: AGGCGTAGAGGGACAGCAC	19
		R: CACGGCATCATCACCAACT	19
	Rousettus leschenaultii	F: ACGGCTGAGCGGGAGATT	18
		R: CAGAAAGGAGGGCTGGAACA	20
COL1A1
	Rhinolophus sinicus	F: CCATCATCTCCGTTCTTGCC	20
		R: TGGTCCTCGTGGTCTCCCT	19
	Aselliscus stoliczkanus	F: TTCAGTTTGGGTTGTTTGTC	20
		R: AGAAGTCCCTGCTCCTCC	18
	Taphozous melanopogon	F: TAAGAGGAGCAGGAGCCG	18
		R: CAGCCGCAAAGAGTCTACAT	20
	Rousettus leschenaultii	F: GTTTCCATACTTCTCGGTCAT	21
		R: TGCCGCAAAGAGTCTACAT	19
SPARCL1
	Rhinolophus sinicus	F: ACACTACTGTGCCCATTT	18
		R: TTTCAGCCTTTACCTCAT	18
	Aselliscus stoliczkanus	F: TTATGGTTGGGATGGTCTT	19
		R: CTGCTGGTTCCTTGAGTTC	19
	Taphozous melanopogon	F: CACAGCCAGGGAATAAAAG	19
		R: ACAAGTTGACAGAGCAGCAG	20
	Rousettus leschenaultii	F: CCTGATGTTAGTTCCCTTGT	20
		R: ATCTTCCTGCTTGCTGTTA	19
MBP
	Rhinolophus sinicus	F: CTCGTGTCCAGCGATTTG	18
		R: TGGCACCTTGTCACCTTC	18
	Aselliscus stoliczkanus	F: AGATAGTCGGTCTGGGTCG	19
		R: GGTTGTAGGGCAGGAAGG	18
	Taphozous melanopogon	F: ACAGGGCAGGGAAAGAAAC	19
		R: GAGATACGCAAACACCAACAG	21
	Rousettus leschenaultii	F: CAAGTCCAAGGCGTTAGG	18
		R: TACAAATCGGCTCACAAGG	19
RPL17
	Rhinolophus sinicus	F: CTCTGGCTGCTGCTTCTGA	19
		R: AGTCTGTGGTGTTCTAAGGGTG	22
	Aselliscus stoliczkanus	F: CTGTCGTCACTGGCTTTC	18
		R: AGGTCACCCTCTGAGTATTT	20
	Taphozous melanopogon	F: CGACGCAGAACTTACAGAGC	20
		R: TCAAACCCACAACTTCATCC	20
	Rousettus leschenaultii	F: TGCGATGATGGCATTTCTT	19
		R: GGCAGTTTCACGAGTGTTCTT	21
TPT1
	Rhinolophus sinicus	F: CTTGATTTATTTGGAGCAG	19
		R: TGTCTTTCCCTTCACTTC	18
	Aselliscus stoliczkanus	F: TCACGGTAGTCCAGCAGAG	19
		R: AGGGAAACTTGAAGAACAGAG	21
	Taphozous melanopogon	F: TCACGGTAGTCCAGCAGAG	19
		R: AAAGGGAAACTTGAAGAACAG	21
	Rousettus leschenaultii	F: GCACAGTCGGAAGCAGAGT	19
		R: AGGGAGTTCGGCAAAGG	17
FTL
	Rhinolophus sinicus	F: GGCTTGGCGAGTATCTTT	18
		R: GTCGTGCTTGAGGGTGAG	18
	Aselliscus stoliczkanus	F: CAGCCTGCGGAGGTTAGT	18
		R: AAGCCTTCCCAAGATGAGTG	20
	Taphozous melanopogon	F: TGACCACCTGACTAACCTCTG	21
		R: CACATCTCCCTCTACTTCTTCC	22
	Rousettus leschenaultii	F: CTTGCGAAAGAAGTGACC	18
		R: CCTTATTGCCTAACAACCAT	20
PTGDS
	Rhinolophus sinicus	F: GAAGCGGGCAGCAGAAAT	18
		R: TCCACCAAGGTCAGCGAGT	19
	Aselliscus stoliczkanus	F: TACTCCAGGCACTTATCATTTG	22
		R: CGGACTACGAGGATTACGC	19
	Taphozous melanopogon	F: TGCGGGAGAAAAAGGAGC	18
		R: AAGGTATTGGTGAAGTTGAGGC	22
	Rousettus leschenaultii	F: TGTCTCAGGGTCTTCAATCC	20
		R: GGTGGTGGACACGGACTAT	19
ATP1B2
	Rhinolophus sinicus	F: GAGGTAGAAGAGGAGGATAAAG	22
		R: AAGATGGTCACCCAGAAAG	19
	Aselliscus stoliczkanus	F: TCTTGGAGCCTTACAATGAC	20
		R: CCTGCGTAGAAGTTGATGAC	20
	Taphozous melanopogon	F: AGTCGTTGTAAGGCTCCA	18
		R: CCTCCTCTTCTACCTCGTC	19
	Rousettus leschenaultii	F: ACCAGGTTTGATGATTCGT	19
		R: GCTTCGGGTAGTTTAGGAC	19
β-actin
	Rhinolophus sinicus	F: ACTTTGAGCAGGAGATGGC	19
		R: CCGTCTGGCAACTCGTAG	18
	Aselliscus stoliczkanus	F: ACTCCTTCGTGACCACAGCC	20
		R: CGTCGCCATCTCGTTCTC	18
	Taphozous melanopogon	F: GGGAAATCGTGCGTGACAT	19
		R: GGAAGGAGGGCTGGAAGA	18
	Rousettus leschenaultii	F: ACGGCTGAGCGGGAGATT	18
		R: CAGAAAGGAGGGCTGGAAC	19
18S
	Rhinolophus sinicus	F: GACTACCCCAACAGTGCCA	19
		R: TCTCTTCAGCCGTAACTTCGT	21
	Aselliscus stoliczkanus	F: CAGTGGCTCTGTAATGCTAAC	21
		R: CCGCCTTGTAATCTTGTATG	20
	Taphozous melanopogon	F: CCGAGAAGCACAAGGAGA	18
		R: CACGGACCAGCACAGAAT	18
	Rousettus leschenaultii	F: TCTGGACCATCAACCTTTCT	20
		R: TCACGGCTCTTCTTCACC	18
